# Supplementary material for: Computer simulation of scavenging by hominins and giant hyenas in the late Early Pleistocene
Source: Sci Rep. 2023 Sep 28;13:14283. doi: 10.1038/s41598-023-39776-1 (PMC10539305; doi:10.1038/s41598-023-39776-1)
Supplement: Supplementary file 1 — Supplementary Information 1. [file 41598_2023_39776_MOESM1_ESM.xlsx]

## Sheet: Scen_1_Exper_1
BehaviorSpace results (NetLogo 6.2.2)
Competition Version 40_1_1.nlogo
Scenario 1_Experiment_1_Pack Hominins 1 to 25
01/31/2023 08:22:06:691 +0100
min-pxcor	max-pxcor	min-pycor	max-pycor
-25	25	-25	25
[run number]	pack-size-p_brevirostris	initial-available-carrion-units	pack-size-panthera	daily-carrion-wastage-rate	carrion-units-from-prey-by-lycaon	velocity-p_brevirostris	bmr-canis_etruscus	stop-at-hours	initial-density-hominins-100km2	carrion-units-from-prey-by-canis_etruscus	initial-density-lycaon-100km2	pack-size-lycaon	initial-density-meganthereon-100km2	der-p_brevirostris	initial-density-puma-100km2	carrion-units-from-prey-by-meganthereon	initial-density-homotherium-100km2	der-from-carrion-crocuta_crocuta	canis_etruscus-carrion-units-production-rate-per-hour	pack-size-canis_etruscus	carrion-units-from-prey-by-crocuta_crocuta	stop-at-hours-value	initial-density-canis_etruscus-100km2	hours-without-scavengers	der-hominins	homotherium-carrion-units-production-rate-per-hour	initial-density-crocuta_crocuta-100km2	initial-carrion-probability	pack-size-meganthereon	carrion-units-from-prey-by-puma	velocity-crocuta_crocuta	bmr-p_brevirostris	der-crocuta_crocuta	velocity-canis_etruscus	carrion-units-from-prey-by-homotherium	pack-size-puma	puma-carrion-units-production-rate-per-hour	der-from-carrion-canis_etruscus	range-of-view-all	crocuta_crocuta-carrion-units-production-rate-per-hour	lycaon-carrion-units-production-rate-per-hour	pack-size-crocuta_crocuta	initial-density-p_brevirostris-100km2	stop-at-no-more-scavengers	initial-density-panthera-100km2	der-canis_etruscus	bmr-crocuta_crocuta	pack-size-hominins	pack-size-homotherium
4	1	10000	1	100000	0	5	330.4	true	14	30000.8	0	10	5	6174.7	0	118800	2	0.2	0	1	421669	9000	0	50	3000	0.0052	0	0	1	17168	1	1734	1349.13	1	107000	1	0.006	0.2	3	0.0058	0.041	3	12	false	3	1241	1120.8	1	1
3	1	10000	1	100000	0	5	330.4	true	14	30000.8	0	10	5	6174.7	0	118800	2	0.2	0	1	421669	9000	0	50	3000	0.0052	0	0	1	17168	1	1734	1349.13	1	107000	1	0.006	0.2	3	0.0058	0.041	3	12	false	3	1241	1120.8	1	1
1	1	10000	1	100000	0	5	330.4	true	14	30000.8	0	10	5	6174.7	0	118800	2	0.2	0	1	421669	9000	0	50	3000	0.0052	0	0	1	17168	1	1734	1349.13	1	107000	1	0.006	0.2	3	0.0058	0.041	3	12	false	3	1241	1120.8	1	1
2	1	10000	1	100000	0	5	330.4	true	14	30000.8	0	10	5	6174.7	0	118800	2	0.2	0	1	421669	9000	0	50	3000	0.0052	0	0	1	17168	1	1734	1349.13	1	107000	1	0.006	0.2	3	0.0058	0.041	3	12	false	3	1241	1120.8	1	1
5	1	10000	1	100000	0	5	330.4	true	14	30000.8	0	10	5	6174.7	0	118800	2	0.2	0	1	421669	9000	0	50	3000	0.0052	0	0	1	17168	1	1734	1349.13	1	107000	1	0.006	0.2	3	0.0058	0.041	3	12	false	3	1241	1120.8	1	1
7	1	10000	1	100000	0	5	330.4	true	14	30000.8	0	10	5	6174.7	0	118800	2	0.2	0	1	421669	9000	0	50	3000	0.0052	0	0	1	17168	1	1734	1349.13	1	107000	1	0.006	0.2	3	0.0058	0.041	3	12	false	3	1241	1120.8	1	1
6	1	10000	1	100000	0	5	330.4	true	14	30000.8	0	10	5	6174.7	0	118800	2	0.2	0	1	421669	9000	0	50	3000	0.0052	0	0	1	17168	1	1734	1349.13	1	107000	1	0.006	0.2	3	0.0058	0.041	3	12	false	3	1241	1120.8	1	1
9	1	10000	1	100000	0	5	330.4	true	14	30000.8	0	10	5	6174.7	0	118800	2	0.2	0	1	421669	9000	0	50	3000	0.0052	0	0	1	17168	1	1734	1349.13	1	107000	1	0.006	0.2	3	0.0058	0.041	3	12	false	3	1241	1120.8	1	1
10	1	10000	1	100000	0	5	330.4	true	14	30000.8	0	10	5	6174.7	0	118800	2	0.2	0	1	421669	9000	0	50	3000	0.0052	0	0	1	17168	1	1734	1349.13	1	107000	1	0.006	0.2	3	0.0058	0.041	3	12	false	3	1241	1120.8	1	1
11	1	10000	1	100000	0	5	330.4	true	14	30000.8	0	10	5	6174.7	0	118800	2	0.2	0	1	421669	9000	0	50	3000	0.0052	0	0	1	17168	1	1734	1349.13	1	107000	1	0.006	0.2	3	0.0058	0.041	3	12	false	3	1241	1120.8	1	1
8	1	10000	1	100000	0	5	330.4	true	14	30000.8	0	10	5	6174.7	0	118800	2	0.2	0	1	421669	9000	0	50	3000	0.0052	0	0	1	17168	1	1734	1349.13	1	107000	1	0.006	0.2	3	0.0058	0.041	3	12	false	3	1241	1120.8	1	1
12	1	10000	1	100000	0	5	330.4	true	14	30000.8	0	10	5	6174.7	0	118800	2	0.2	0	1	421669	9000	0	50	3000	0.0052	0	0	1	17168	1	1734	1349.13	1	107000	1	0.006	0.2	3	0.0058	0.041	3	12	false	3	1241	1120.8	1	1
13	1	10000	1	100000	0	5	330.4	true	14	30000.8	0	10	5	6174.7	0	118800	2	0.2	0	1	421669	9000	0	50	3000	0.0052	0	0	1	17168	1	1734	1349.13	1	107000	1	0.006	0.2	3	0.0058	0.041	3	12	false	3	1241	1120.8	1	1
14	1	10000	1	100000	0	5	330.4	true	14	30000.8	0	10	5	6174.7	0	118800	2	0.2	0	1	421669	9000	0	50	3000	0.0052	0	0	1	17168	1	1734	1349.13	1	107000	1	0.006	0.2	3	0.0058	0.041	3	12	false	3	1241	1120.8	1	1
16	1	10000	1	100000	0	5	330.4	true	14	30000.8	0	10	5	6174.7	0	118800	2	0.2	0	1	421669	9000	0	50	3000	0.0052	0	0	1	17168	1	1734	1349.13	1	107000	1	0.006	0.2	3	0.0058	0.041	3	12	false	3	1241	1120.8	1	1
17	1	10000	1	100000	0	5	330.4	true	14	30000.8	0	10	5	6174.7	0	118800	2	0.2	0	1	421669	9000	0	50	3000	0.0052	0	0	1	17168	1	1734	1349.13	1	107000	1	0.006	0.2	3	0.0058	0.041	3	12	false	3	1241	1120.8	1	1
18	1	10000	1	100000	0	5	330.4	true	14	30000.8	0	10	5	6174.7	0	118800	2	0.2	0	1	421669	9000	0	50	3000	0.0052	0	0	1	17168	1	1734	1349.13	1	107000	1	0.006	0.2	3	0.0058	0.041	3	12	false	3	1241	1120.8	1	1
15	1	10000	1	100000	0	5	330.4	true	14	30000.8	0	10	5	6174.7	0	118800	2	0.2	0	1	421669	9000	0	50	3000	0.0052	0	0	1	17168	1	1734	1349.13	1	107000	1	0.006	0.2	3	0.0058	0.041	3	12	false	3	1241	1120.8	1	1
19	1	10000	1	100000	0	5	330.4	true	14	30000.8	0	10	5	6174.7	0	118800	2	0.2	0	1	421669	9000	0	50	3000	0.0052	0	0	1	17168	1	1734	1349.13	1	107000	1	0.006	0.2	3	0.0058	0.041	3	12	false	3	1241	1120.8	1	1
20	1	10000	1	100000	0	5	330.4	true	14	30000.8	0	10	5	6174.7	0	118800	2	0.2	0	1	421669	9000	0	50	3000	0.0052	0	0	1	17168	1	1734	1349.13	1	107000	1	0.006	0.2	3	0.0058	0.041	3	12	false	3	1241	1120.8	1	1
21	1	10000	1	100000	0	5	330.4	true	14	30000.8	0	10	5	6174.7	0	118800	2	0.2	0	1	421669	9000	0	50	3000	0.0052	0	0	1	17168	1	1734	1349.13	1	107000	1	0.006	0.2	3	0.0058	0.041	3	12	false	3	1241	1120.8	1	1
23	1	10000	1	100000	0	5	330.4	true	14	30000.8	0	10	5	6174.7	0	118800	2	0.2	0	1	421669	9000	0	50	3000	0.0052	0	0	1	17168	1	1734	1349.13	1	107000	1	0.006	0.2	3	0.0058	0.041	3	12	false	3	1241	1120.8	1	1
24	1	10000	1	100000	0	5	330.4	true	14	30000.8	0	10	5	6174.7	0	118800	2	0.2	0	1	421669	9000	0	50	3000	0.0052	0	0	1	17168	1	1734	1349.13	1	107000	1	0.006	0.2	3	0.0058	0.041	3	12	false	3	1241	1120.8	1	1
25	1	10000	1	100000	0	5	330.4	true	14	30000.8	0	10	5	6174.7	0	118800	2	0.2	0	1	421669	9000	0	50	3000	0.0052	0	0	1	17168	1	1734	1349.13	1	107000	1	0.006	0.2	3	0.0058	0.041	3	12	false	3	1241	1120.8	1	1
22	1	10000	1	100000	0	5	330.4	true	14	30000.8	0	10	5	6174.7	0	118800	2	0.2	0	1	421669	9000	0	50	3000	0.0052	0	0	1	17168	1	1734	1349.13	1	107000	1	0.006	0.2	3	0.0058	0.041	3	12	false	3	1241	1120.8	1	1
26	1	10000	1	100000	0	5	330.4	true	14	30000.8	0	10	5	6174.7	0	118800	2	0.2	0	1	421669	9000	0	50	3000	0.0052	0	0	1	17168	1	1734	1349.13	1	107000	1	0.006	0.2	3	0.0058	0.041	3	12	false	3	1241	1120.8	1	1
27	1	10000	1	100000	0	5	330.4	true	14	30000.8	0	10	5	6174.7	0	118800	2	0.2	0	1	421669	9000	0	50	3000	0.0052	0	0	1	17168	1	1734	1349.13	1	107000	1	0.006	0.2	3	0.0058	0.041	3	12	false	3	1241	1120.8	1	1
28	1	10000	1	100000	0	5	330.4	true	14	30000.8	0	10	5	6174.7	0	118800	2	0.2	0	1	421669	9000	0	50	3000	0.0052	0	0	1	17168	1	1734	1349.13	1	107000	1	0.006	0.2	3	0.0058	0.041	3	12	false	3	1241	1120.8	1	1
30	1	10000	1	100000	0	5	330.4	true	14	30000.8	0	10	5	6174.7	0	118800	2	0.2	0	1	421669	9000	0	50	3000	0.0052	0	0	1	17168	1	1734	1349.13	1	107000	1	0.006	0.2	3	0.0058	0.041	3	12	false	3	1241	1120.8	1	1
31	1	10000	1	100000	0	5	330.4	true	14	30000.8	0	10	5	6174.7	0	118800	2	0.2	0	1	421669	9000	0	50	3000	0.0052	0	0	1	17168	1	1734	1349.13	1	107000	1	0.006	0.2	3	0.0058	0.041	3	12	false	3	1241	1120.8	1	1
32	1	10000	1	100000	0	5	330.4	true	14	30000.8	0	10	5	6174.7	0	118800	2	0.2	0	1	421669	9000	0	50	3000	0.0052	0	0	1	17168	1	1734	1349.13	1	107000	1	0.006	0.2	3	0.0058	0.041	3	12	false	3	1241	1120.8	1	1
29	1	10000	1	100000	0	5	330.4	true	14	30000.8	0	10	5	6174.7	0	118800	2	0.2	0	1	421669	9000	0	50	3000	0.0052	0	0	1	17168	1	1734	1349.13	1	107000	1	0.006	0.2	3	0.0058	0.041	3	12	false	3	1241	1120.8	1	1
33	1	10000	1	100000	0	5	330.4	true	14	30000.8	0	10	5	6174.7	0	118800	2	0.2	0	1	421669	9000	0	50	3000	0.0052	0	0	1	17168	1	1734	1349.13	1	107000	1	0.006	0.2	3	0.0058	0.041	3	12	false	3	1241	1120.8	1	1
35	1	10000	1	100000	0	5	330.4	true	14	30000.8	0	10	5	6174.7	0	118800	2	0.2	0	1	421669	9000	0	50	3000	0.0052	0	0	1	17168	1	1734	1349.13	1	107000	1	0.006	0.2	3	0.0058	0.041	3	12	false	3	1241	1120.8	1	1
34	1	10000	1	100000	0	5	330.4	true	14	30000.8	0	10	5	6174.7	0	118800	2	0.2	0	1	421669	9000	0	50	3000	0.0052	0	0	1	17168	1	1734	1349.13	1	107000	1	0.006	0.2	3	0.0058	0.041	3	12	false	3	1241	1120.8	1	1
37	1	10000	1	100000	0	5	330.4	true	14	30000.8	0	10	5	6174.7	0	118800	2	0.2	0	1	421669	9000	0	50	3000	0.0052	0	0	1	17168	1	1734	1349.13	1	107000	1	0.006	0.2	3	0.0058	0.041	3	12	false	3	1241	1120.8	1	1
38	1	10000	1	100000	0	5	330.4	true	14	30000.8	0	10	5	6174.7	0	118800	2	0.2	0	1	421669	9000	0	50	3000	0.0052	0	0	1	17168	1	1734	1349.13	1	107000	1	0.006	0.2	3	0.0058	0.041	3	12	false	3	1241	1120.8	1	1
39	1	10000	1	100000	0	5	330.4	true	14	30000.8	0	10	5	6174.7	0	118800	2	0.2	0	1	421669	9000	0	50	3000	0.0052	0	0	1	17168	1	1734	1349.13	1	107000	1	0.006	0.2	3	0.0058	0.041	3	12	false	3	1241	1120.8	1	1
36	1	10000	1	100000	0	5	330.4	true	14	30000.8	0	10	5	6174.7	0	118800	2	0.2	0	1	421669	9000	0	50	3000	0.0052	0	0	1	17168	1	1734	1349.13	1	107000	1	0.006	0.2	3	0.0058	0.041	3	12	false	3	1241	1120.8	1	1
40	1	10000	1	100000	0	5	330.4	true	14	30000.8	0	10	5	6174.7	0	118800	2	0.2	0	1	421669	9000	0	50	3000	0.0052	0	0	1	17168	1	1734	1349.13	1	107000	1	0.006	0.2	3	0.0058	0.041	3	12	false	3	1241	1120.8	1	1
41	1	10000	1	100000	0	5	330.4	true	14	30000.8	0	10	5	6174.7	0	118800	2	0.2	0	1	421669	9000	0	50	3000	0.0052	0	0	1	17168	1	1734	1349.13	1	107000	1	0.006	0.2	3	0.0058	0.041	3	12	false	3	1241	1120.8	1	1
42	1	10000	1	100000	0	5	330.4	true	14	30000.8	0	10	5	6174.7	0	118800	2	0.2	0	1	421669	9000	0	50	3000	0.0052	0	0	1	17168	1	1734	1349.13	1	107000	1	0.006	0.2	3	0.0058	0.041	3	12	false	3	1241	1120.8	1	1
44	1	10000	1	100000	0	5	330.4	true	14	30000.8	0	10	5	6174.7	0	118800	2	0.2	0	1	421669	9000	0	50	3000	0.0052	0	0	1	17168	1	1734	1349.13	1	107000	1	0.006	0.2	3	0.0058	0.041	3	12	false	3	1241	1120.8	1	1
45	1	10000	1	100000	0	5	330.4	true	14	30000.8	0	10	5	6174.7	0	118800	2	0.2	0	1	421669	9000	0	50	3000	0.0052	0	0	1	17168	1	1734	1349.13	1	107000	1	0.006	0.2	3	0.0058	0.041	3	12	false	3	1241	1120.8	1	1
46	1	10000	1	100000	0	5	330.4	true	14	30000.8	0	10	5	6174.7	0	118800	2	0.2	0	1	421669	9000	0	50	3000	0.0052	0	0	1	17168	1	1734	1349.13	1	107000	1	0.006	0.2	3	0.0058	0.041	3	12	false	3	1241	1120.8	1	1
43	1	10000	1	100000	0	5	330.4	true	14	30000.8	0	10	5	6174.7	0	118800	2	0.2	0	1	421669	9000	0	50	3000	0.0052	0	0	1	17168	1	1734	1349.13	1	107000	1	0.006	0.2	3	0.0058	0.041	3	12	false	3	1241	1120.8	1	1
47	1	10000	1	100000	0	5	330.4	true	14	30000.8	0	10	5	6174.7	0	118800	2	0.2	0	1	421669	9000	0	50	3000	0.0052	0	0	1	17168	1	1734	1349.13	1	107000	1	0.006	0.2	3	0.0058	0.041	3	12	false	3	1241	1120.8	1	1
48	1	10000	1	100000	0	5	330.4	true	14	30000.8	0	10	5	6174.7	0	118800	2	0.2	0	1	421669	9000	0	50	3000	0.0052	0	0	1	17168	1	1734	1349.13	1	107000	1	0.006	0.2	3	0.0058	0.041	3	12	false	3	1241	1120.8	1	1
49	1	10000	1	100000	0	5	330.4	true	14	30000.8	0	10	5	6174.7	0	118800	2	0.2	0	1	421669	9000	0	50	3000	0.0052	0	0	1	17168	1	1734	1349.13	1	107000	1	0.006	0.2	3	0.0058	0.041	3	12	false	3	1241	1120.8	1	1
51	1	10000	1	100000	0	5	330.4	true	14	30000.8	0	10	5	6174.7	0	118800	2	0.2	0	1	421669	9000	0	50	3000	0.0052	0	0	1	17168	1	1734	1349.13	1	107000	1	0.006	0.2	3	0.0058	0.041	3	12	false	3	1241	1120.8	1	1
50	1	10000	1	100000	0	5	330.4	true	14	30000.8	0	10	5	6174.7	0	118800	2	0.2	0	1	421669	9000	0	50	3000	0.0052	0	0	1	17168	1	1734	1349.13	1	107000	1	0.006	0.2	3	0.0058	0.041	3	12	false	3	1241	1120.8	1	1
52	1	10000	1	100000	0	5	330.4	true	14	30000.8	0	10	5	6174.7	0	118800	2	0.2	0	1	421669	9000	0	50	3000	0.0052	0	0	1	17168	1	1734	1349.13	1	107000	1	0.006	0.2	3	0.0058	0.041	3	12	false	3	1241	1120.8	1	1
53	1	10000	1	100000	0	5	330.4	true	14	30000.8	0	10	5	6174.7	0	118800	2	0.2	0	1	421669	9000	0	50	3000	0.0052	0	0	1	17168	1	1734	1349.13	1	107000	1	0.006	0.2	3	0.0058	0.041	3	12	false	3	1241	1120.8	1	1
54	1	10000	1	100000	0	5	330.4	true	14	30000.8	0	10	5	6174.7	0	118800	2	0.2	0	1	421669	9000	0	50	3000	0.0052	0	0	1	17168	1	1734	1349.13	1	107000	1	0.006	0.2	3	0.0058	0.041	3	12	false	3	1241	1120.8	1	1
56	1	10000	1	100000	0	5	330.4	true	14	30000.8	0	10	5	6174.7	0	118800	2	0.2	0	1	421669	9000	0	50	3000	0.0052	0	0	1	17168	1	1734	1349.13	1	107000	1	0.006	0.2	3	0.0058	0.041	3	12	false	3	1241	1120.8	1	1
57	1	10000	1	100000	0	5	330.4	true	14	30000.8	0	10	5	6174.7	0	118800	2	0.2	0	1	421669	9000	0	50	3000	0.0052	0	0	1	17168	1	1734	1349.13	1	107000	1	0.006	0.2	3	0.0058	0.041	3	12	false	3	1241	1120.8	1	1
55	1	10000	1	100000	0	5	330.4	true	14	30000.8	0	10	5	6174.7	0	118800	2	0.2	0	1	421669	9000	0	50	3000	0.0052	0	0	1	17168	1	1734	1349.13	1	107000	1	0.006	0.2	3	0.0058	0.041	3	12	false	3	1241	1120.8	1	1
58	1	10000	1	100000	0	5	330.4	true	14	30000.8	0	10	5	6174.7	0	118800	2	0.2	0	1	421669	9000	0	50	3000	0.0052	0	0	1	17168	1	1734	1349.13	1	107000	1	0.006	0.2	3	0.0058	0.041	3	12	false	3	1241	1120.8	1	1
59	1	10000	1	100000	0	5	330.4	true	14	30000.8	0	10	5	6174.7	0	118800	2	0.2	0	1	421669	9000	0	50	3000	0.0052	0	0	1	17168	1	1734	1349.13	1	107000	1	0.006	0.2	3	0.0058	0.041	3	12	false	3	1241	1120.8	1	1
60	1	10000	1	100000	0	5	330.4	true	14	30000.8	0	10	5	6174.7	0	118800	2	0.2	0	1	421669	9000	0	50	3000	0.0052	0	0	1	17168	1	1734	1349.13	1	107000	1	0.006	0.2	3	0.0058	0.041	3	12	false	3	1241	1120.8	1	1
62	1	10000	1	100000	0	5	330.4	true	14	30000.8	0	10	5	6174.7	0	118800	2	0.2	0	1	421669	9000	0	50	3000	0.0052	0	0	1	17168	1	1734	1349.13	1	107000	1	0.006	0.2	3	0.0058	0.041	3	12	false	3	1241	1120.8	1	1
63	1	10000	1	100000	0	5	330.4	true	14	30000.8	0	10	5	6174.7	0	118800	2	0.2	0	1	421669	9000	0	50	3000	0.0052	0	0	1	17168	1	1734	1349.13	1	107000	1	0.006	0.2	3	0.0058	0.041	3	12	false	3	1241	1120.8	1	1
64	1	10000	1	100000	0	5	330.4	true	14	30000.8	0	10	5	6174.7	0	118800	2	0.2	0	1	421669	9000	0	50	3000	0.0052	0	0	1	17168	1	1734	1349.13	1	107000	1	0.006	0.2	3	0.0058	0.041	3	12	false	3	1241	1120.8	1	1
61	1	10000	1	100000	0	5	330.4	true	14	30000.8	0	10	5	6174.7	0	118800	2	0.2	0	1	421669	9000	0	50	3000	0.0052	0	0	1	17168	1	1734	1349.13	1	107000	1	0.006	0.2	3	0.0058	0.041	3	12	false	3	1241	1120.8	1	1
65	1	10000	1	100000	0	5	330.4	true	14	30000.8	0	10	5	6174.7	0	118800	2	0.2	0	1	421669	9000	0	50	3000	0.0052	0	0	1	17168	1	1734	1349.13	1	107000	1	0.006	0.2	3	0.0058	0.041	3	12	false	3	1241	1120.8	1	1
66	1	10000	1	100000	0	5	330.4	true	14	30000.8	0	10	5	6174.7	0	118800	2	0.2	0	1	421669	9000	0	50	3000	0.0052	0	0	1	17168	1	1734	1349.13	1	107000	1	0.006	0.2	3	0.0058	0.041	3	12	false	3	1241	1120.8	1	1
67	1	10000	1	100000	0	5	330.4	true	14	30000.8	0	10	5	6174.7	0	118800	2	0.2	0	1	421669	9000	0	50	3000	0.0052	0	0	1	17168	1	1734	1349.13	1	107000	1	0.006	0.2	3	0.0058	0.041	3	12	false	3	1241	1120.8	1	1
69	1	10000	1	100000	0	5	330.4	true	14	30000.8	0	10	5	6174.7	0	118800	2	0.2	0	1	421669	9000	0	50	3000	0.0052	0	0	1	17168	1	1734	1349.13	1	107000	1	0.006	0.2	3	0.0058	0.041	3	12	false	3	1241	1120.8	1	1
70	1	10000	1	100000	0	5	330.4	true	14	30000.8	0	10	5	6174.7	0	118800	2	0.2	0	1	421669	9000	0	50	3000	0.0052	0	0	1	17168	1	1734	1349.13	1	107000	1	0.006	0.2	3	0.0058	0.041	3	12	false	3	1241	1120.8	1	1
71	1	10000	1	100000	0	5	330.4	true	14	30000.8	0	10	5	6174.7	0	118800	2	0.2	0	1	421669	9000	0	50	3000	0.0052	0	0	1	17168	1	1734	1349.13	1	107000	1	0.006	0.2	3	0.0058	0.041	3	12	false	3	1241	1120.8	4	1
68	1	10000	1	100000	0	5	330.4	true	14	30000.8	0	10	5	6174.7	0	118800	2	0.2	0	1	421669	9000	0	50	3000	0.0052	0	0	1	17168	1	1734	1349.13	1	107000	1	0.006	0.2	3	0.0058	0.041	3	12	false	3	1241	1120.8	1	1
72	1	10000	1	100000	0	5	330.4	true	14	30000.8	0	10	5	6174.7	0	118800	2	0.2	0	1	421669	9000	0	50	3000	0.0052	0	0	1	17168	1	1734	1349.13	1	107000	1	0.006	0.2	3	0.0058	0.041	3	12	false	3	1241	1120.8	4	1
73	1	10000	1	100000	0	5	330.4	true	14	30000.8	0	10	5	6174.7	0	118800	2	0.2	0	1	421669	9000	0	50	3000	0.0052	0	0	1	17168	1	1734	1349.13	1	107000	1	0.006	0.2	3	0.0058	0.041	3	12	false	3	1241	1120.8	4	1
74	1	10000	1	100000	0	5	330.4	true	14	30000.8	0	10	5	6174.7	0	118800	2	0.2	0	1	421669	9000	0	50	3000	0.0052	0	0	1	17168	1	1734	1349.13	1	107000	1	0.006	0.2	3	0.0058	0.041	3	12	false	3	1241	1120.8	4	1
76	1	10000	1	100000	0	5	330.4	true	14	30000.8	0	10	5	6174.7	0	118800	2	0.2	0	1	421669	9000	0	50	3000	0.0052	0	0	1	17168	1	1734	1349.13	1	107000	1	0.006	0.2	3	0.0058	0.041	3	12	false	3	1241	1120.8	4	1
77	1	10000	1	100000	0	5	330.4	true	14	30000.8	0	10	5	6174.7	0	118800	2	0.2	0	1	421669	9000	0	50	3000	0.0052	0	0	1	17168	1	1734	1349.13	1	107000	1	0.006	0.2	3	0.0058	0.041	3	12	false	3	1241	1120.8	4	1
78	1	10000	1	100000	0	5	330.4	true	14	30000.8	0	10	5	6174.7	0	118800	2	0.2	0	1	421669	9000	0	50	3000	0.0052	0	0	1	17168	1	1734	1349.13	1	107000	1	0.006	0.2	3	0.0058	0.041	3	12	false	3	1241	1120.8	4	1
75	1	10000	1	100000	0	5	330.4	true	14	30000.8	0	10	5	6174.7	0	118800	2	0.2	0	1	421669	9000	0	50	3000	0.0052	0	0	1	17168	1	1734	1349.13	1	107000	1	0.006	0.2	3	0.0058	0.041	3	12	false	3	1241	1120.8	4	1
80	1	10000	1	100000	0	5	330.4	true	14	30000.8	0	10	5	6174.7	0	118800	2	0.2	0	1	421669	9000	0	50	3000	0.0052	0	0	1	17168	1	1734	1349.13	1	107000	1	0.006	0.2	3	0.0058	0.041	3	12	false	3	1241	1120.8	4	1
79	1	10000	1	100000	0	5	330.4	true	14	30000.8	0	10	5	6174.7	0	118800	2	0.2	0	1	421669	9000	0	50	3000	0.0052	0	0	1	17168	1	1734	1349.13	1	107000	1	0.006	0.2	3	0.0058	0.041	3	12	false	3	1241	1120.8	4	1
81	1	10000	1	100000	0	5	330.4	true	14	30000.8	0	10	5	6174.7	0	118800	2	0.2	0	1	421669	9000	0	50	3000	0.0052	0	0	1	17168	1	1734	1349.13	1	107000	1	0.006	0.2	3	0.0058	0.041	3	12	false	3	1241	1120.8	4	1
83	1	10000	1	100000	0	5	330.4	true	14	30000.8	0	10	5	6174.7	0	118800	2	0.2	0	1	421669	9000	0	50	3000	0.0052	0	0	1	17168	1	1734	1349.13	1	107000	1	0.006	0.2	3	0.0058	0.041	3	12	false	3	1241	1120.8	4	1
84	1	10000	1	100000	0	5	330.4	true	14	30000.8	0	10	5	6174.7	0	118800	2	0.2	0	1	421669	9000	0	50	3000	0.0052	0	0	1	17168	1	1734	1349.13	1	107000	1	0.006	0.2	3	0.0058	0.041	3	12	false	3	1241	1120.8	4	1
85	1	10000	1	100000	0	5	330.4	true	14	30000.8	0	10	5	6174.7	0	118800	2	0.2	0	1	421669	9000	0	50	3000	0.0052	0	0	1	17168	1	1734	1349.13	1	107000	1	0.006	0.2	3	0.0058	0.041	3	12	false	3	1241	1120.8	4	1
82	1	10000	1	100000	0	5	330.4	true	14	30000.8	0	10	5	6174.7	0	118800	2	0.2	0	1	421669	9000	0	50	3000	0.0052	0	0	1	17168	1	1734	1349.13	1	107000	1	0.006	0.2	3	0.0058	0.041	3	12	false	3	1241	1120.8	4	1
86	1	10000	1	100000	0	5	330.4	true	14	30000.8	0	10	5	6174.7	0	118800	2	0.2	0	1	421669	9000	0	50	3000	0.0052	0	0	1	17168	1	1734	1349.13	1	107000	1	0.006	0.2	3	0.0058	0.041	3	12	false	3	1241	1120.8	4	1
87	1	10000	1	100000	0	5	330.4	true	14	30000.8	0	10	5	6174.7	0	118800	2	0.2	0	1	421669	9000	0	50	3000	0.0052	0	0	1	17168	1	1734	1349.13	1	107000	1	0.006	0.2	3	0.0058	0.041	3	12	false	3	1241	1120.8	4	1
88	1	10000	1	100000	0	5	330.4	true	14	30000.8	0	10	5	6174.7	0	118800	2	0.2	0	1	421669	9000	0	50	3000	0.0052	0	0	1	17168	1	1734	1349.13	1	107000	1	0.006	0.2	3	0.0058	0.041	3	12	false	3	1241	1120.8	4	1
90	1	10000	1	100000	0	5	330.4	true	14	30000.8	0	10	5	6174.7	0	118800	2	0.2	0	1	421669	9000	0	50	3000	0.0052	0	0	1	17168	1	1734	1349.13	1	107000	1	0.006	0.2	3	0.0058	0.041	3	12	false	3	1241	1120.8	4	1
91	1	10000	1	100000	0	5	330.4	true	14	30000.8	0	10	5	6174.7	0	118800	2	0.2	0	1	421669	9000	0	50	3000	0.0052	0	0	1	17168	1	1734	1349.13	1	107000	1	0.006	0.2	3	0.0058	0.041	3	12	false	3	1241	1120.8	4	1
92	1	10000	1	100000	0	5	330.4	true	14	30000.8	0	10	5	6174.7	0	118800	2	0.2	0	1	421669	9000	0	50	3000	0.0052	0	0	1	17168	1	1734	1349.13	1	107000	1	0.006	0.2	3	0.0058	0.041	3	12	false	3	1241	1120.8	4	1
89	1	10000	1	100000	0	5	330.4	true	14	30000.8	0	10	5	6174.7	0	118800	2	0.2	0	1	421669	9000	0	50	3000	0.0052	0	0	1	17168	1	1734	1349.13	1	107000	1	0.006	0.2	3	0.0058	0.041	3	12	false	3	1241	1120.8	4	1
93	1	10000	1	100000	0	5	330.4	true	14	30000.8	0	10	5	6174.7	0	118800	2	0.2	0	1	421669	9000	0	50	3000	0.0052	0	0	1	17168	1	1734	1349.13	1	107000	1	0.006	0.2	3	0.0058	0.041	3	12	false	3	1241	1120.8	4	1
94	1	10000	1	100000	0	5	330.4	true	14	30000.8	0	10	5	6174.7	0	118800	2	0.2	0	1	421669	9000	0	50	3000	0.0052	0	0	1	17168	1	1734	1349.13	1	107000	1	0.006	0.2	3	0.0058	0.041	3	12	false	3	1241	1120.8	4	1
95	1	10000	1	100000	0	5	330.4	true	14	30000.8	0	10	5	6174.7	0	118800	2	0.2	0	1	421669	9000	0	50	3000	0.0052	0	0	1	17168	1	1734	1349.13	1	107000	1	0.006	0.2	3	0.0058	0.041	3	12	false	3	1241	1120.8	4	1
97	1	10000	1	100000	0	5	330.4	true	14	30000.8	0	10	5	6174.7	0	118800	2	0.2	0	1	421669	9000	0	50	3000	0.0052	0	0	1	17168	1	1734	1349.13	1	107000	1	0.006	0.2	3	0.0058	0.041	3	12	false	3	1241	1120.8	4	1
98	1	10000	1	100000	0	5	330.4	true	14	30000.8	0	10	5	6174.7	0	118800	2	0.2	0	1	421669	9000	0	50	3000	0.0052	0	0	1	17168	1	1734	1349.13	1	107000	1	0.006	0.2	3	0.0058	0.041	3	12	false	3	1241	1120.8	4	1
96	1	10000	1	100000	0	5	330.4	true	14	30000.8	0	10	5	6174.7	0	118800	2	0.2	0	1	421669	9000	0	50	3000	0.0052	0	0	1	17168	1	1734	1349.13	1	107000	1	0.006	0.2	3	0.0058	0.041	3	12	false	3	1241	1120.8	4	1
99	1	10000	1	100000	0	5	330.4	true	14	30000.8	0	10	5	6174.7	0	118800	2	0.2	0	1	421669	9000	0	50	3000	0.0052	0	0	1	17168	1	1734	1349.13	1	107000	1	0.006	0.2	3	0.0058	0.041	3	12	false	3	1241	1120.8	4	1
100	1	10000	1	100000	0	5	330.4	true	14	30000.8	0	10	5	6174.7	0	118800	2	0.2	0	1	421669	9000	0	50	3000	0.0052	0	0	1	17168	1	1734	1349.13	1	107000	1	0.006	0.2	3	0.0058	0.041	3	12	false	3	1241	1120.8	4	1
101	1	10000	1	100000	0	5	330.4	true	14	30000.8	0	10	5	6174.7	0	118800	2	0.2	0	1	421669	9000	0	50	3000	0.0052	0	0	1	17168	1	1734	1349.13	1	107000	1	0.006	0.2	3	0.0058	0.041	3	12	false	3	1241	1120.8	4	1
103	1	10000	1	100000	0	5	330.4	true	14	30000.8	0	10	5	6174.7	0	118800	2	0.2	0	1	421669	9000	0	50	3000	0.0052	0	0	1	17168	1	1734	1349.13	1	107000	1	0.006	0.2	3	0.0058	0.041	3	12	false	3	1241	1120.8	4	1
102	1	10000	1	100000	0	5	330.4	true	14	30000.8	0	10	5	6174.7	0	118800	2	0.2	0	1	421669	9000	0	50	3000	0.0052	0	0	1	17168	1	1734	1349.13	1	107000	1	0.006	0.2	3	0.0058	0.041	3	12	false	3	1241	1120.8	4	1
104	1	10000	1	100000	0	5	330.4	true	14	30000.8	0	10	5	6174.7	0	118800	2	0.2	0	1	421669	9000	0	50	3000	0.0052	0	0	1	17168	1	1734	1349.13	1	107000	1	0.006	0.2	3	0.0058	0.041	3	12	false	3	1241	1120.8	4	1
105	1	10000	1	100000	0	5	330.4	true	14	30000.8	0	10	5	6174.7	0	118800	2	0.2	0	1	421669	9000	0	50	3000	0.0052	0	0	1	17168	1	1734	1349.13	1	107000	1	0.006	0.2	3	0.0058	0.041	3	12	false	3	1241	1120.8	4	1
106	1	10000	1	100000	0	5	330.4	true	14	30000.8	0	10	5	6174.7	0	118800	2	0.2	0	1	421669	9000	0	50	3000	0.0052	0	0	1	17168	1	1734	1349.13	1	107000	1	0.006	0.2	3	0.0058	0.041	3	12	false	3	1241	1120.8	4	1
108	1	10000	1	100000	0	5	330.4	true	14	30000.8	0	10	5	6174.7	0	118800	2	0.2	0	1	421669	9000	0	50	3000	0.0052	0	0	1	17168	1	1734	1349.13	1	107000	1	0.006	0.2	3	0.0058	0.041	3	12	false	3	1241	1120.8	4	1
109	1	10000	1	100000	0	5	330.4	true	14	30000.8	0	10	5	6174.7	0	118800	2	0.2	0	1	421669	9000	0	50	3000	0.0052	0	0	1	17168	1	1734	1349.13	1	107000	1	0.006	0.2	3	0.0058	0.041	3	12	false	3	1241	1120.8	4	1
110	1	10000	1	100000	0	5	330.4	true	14	30000.8	0	10	5	6174.7	0	118800	2	0.2	0	1	421669	9000	0	50	3000	0.0052	0	0	1	17168	1	1734	1349.13	1	107000	1	0.006	0.2	3	0.0058	0.041	3	12	false	3	1241	1120.8	4	1
107	1	10000	1	100000	0	5	330.4	true	14	30000.8	0	10	5	6174.7	0	118800	2	0.2	0	1	421669	9000	0	50	3000	0.0052	0	0	1	17168	1	1734	1349.13	1	107000	1	0.006	0.2	3	0.0058	0.041	3	12	false	3	1241	1120.8	4	1
111	1	10000	1	100000	0	5	330.4	true	14	30000.8	0	10	5	6174.7	0	118800	2	0.2	0	1	421669	9000	0	50	3000	0.0052	0	0	1	17168	1	1734	1349.13	1	107000	1	0.006	0.2	3	0.0058	0.041	3	12	false	3	1241	1120.8	4	1
112	1	10000	1	100000	0	5	330.4	true	14	30000.8	0	10	5	6174.7	0	118800	2	0.2	0	1	421669	9000	0	50	3000	0.0052	0	0	1	17168	1	1734	1349.13	1	107000	1	0.006	0.2	3	0.0058	0.041	3	12	false	3	1241	1120.8	4	1
113	1	10000	1	100000	0	5	330.4	true	14	30000.8	0	10	5	6174.7	0	118800	2	0.2	0	1	421669	9000	0	50	3000	0.0052	0	0	1	17168	1	1734	1349.13	1	107000	1	0.006	0.2	3	0.0058	0.041	3	12	false	3	1241	1120.8	4	1
115	1	10000	1	100000	0	5	330.4	true	14	30000.8	0	10	5	6174.7	0	118800	2	0.2	0	1	421669	9000	0	50	3000	0.0052	0	0	1	17168	1	1734	1349.13	1	107000	1	0.006	0.2	3	0.0058	0.041	3	12	false	3	1241	1120.8	4	1
116	1	10000	1	100000	0	5	330.4	true	14	30000.8	0	10	5	6174.7	0	118800	2	0.2	0	1	421669	9000	0	50	3000	0.0052	0	0	1	17168	1	1734	1349.13	1	107000	1	0.006	0.2	3	0.0058	0.041	3	12	false	3	1241	1120.8	4	1
117	1	10000	1	100000	0	5	330.4	true	14	30000.8	0	10	5	6174.7	0	118800	2	0.2	0	1	421669	9000	0	50	3000	0.0052	0	0	1	17168	1	1734	1349.13	1	107000	1	0.006	0.2	3	0.0058	0.041	3	12	false	3	1241	1120.8	4	1
114	1	10000	1	100000	0	5	330.4	true	14	30000.8	0	10	5	6174.7	0	118800	2	0.2	0	1	421669	9000	0	50	3000	0.0052	0	0	1	17168	1	1734	1349.13	1	107000	1	0.006	0.2	3	0.0058	0.041	3	12	false	3	1241	1120.8	4	1
118	1	10000	1	100000	0	5	330.4	true	14	30000.8	0	10	5	6174.7	0	118800	2	0.2	0	1	421669	9000	0	50	3000	0.0052	0	0	1	17168	1	1734	1349.13	1	107000	1	0.006	0.2	3	0.0058	0.041	3	12	false	3	1241	1120.8	4	1
119	1	10000	1	100000	0	5	330.4	true	14	30000.8	0	10	5	6174.7	0	118800	2	0.2	0	1	421669	9000	0	50	3000	0.0052	0	0	1	17168	1	1734	1349.13	1	107000	1	0.006	0.2	3	0.0058	0.041	3	12	false	3	1241	1120.8	4	1
120	1	10000	1	100000	0	5	330.4	true	14	30000.8	0	10	5	6174.7	0	118800	2	0.2	0	1	421669	9000	0	50	3000	0.0052	0	0	1	17168	1	1734	1349.13	1	107000	1	0.006	0.2	3	0.0058	0.041	3	12	false	3	1241	1120.8	4	1
122	1	10000	1	100000	0	5	330.4	true	14	30000.8	0	10	5	6174.7	0	118800	2	0.2	0	1	421669	9000	0	50	3000	0.0052	0	0	1	17168	1	1734	1349.13	1	107000	1	0.006	0.2	3	0.0058	0.041	3	12	false	3	1241	1120.8	4	1
123	1	10000	1	100000	0	5	330.4	true	14	30000.8	0	10	5	6174.7	0	118800	2	0.2	0	1	421669	9000	0	50	3000	0.0052	0	0	1	17168	1	1734	1349.13	1	107000	1	0.006	0.2	3	0.0058	0.041	3	12	false	3	1241	1120.8	4	1
124	1	10000	1	100000	0	5	330.4	true	14	30000.8	0	10	5	6174.7	0	118800	2	0.2	0	1	421669	9000	0	50	3000	0.0052	0	0	1	17168	1	1734	1349.13	1	107000	1	0.006	0.2	3	0.0058	0.041	3	12	false	3	1241	1120.8	4	1
121	1	10000	1	100000	0	5	330.4	true	14	30000.8	0	10	5	6174.7	0	118800	2	0.2	0	1	421669	9000	0	50	3000	0.0052	0	0	1	17168	1	1734	1349.13	1	107000	1	0.006	0.2	3	0.0058	0.041	3	12	false	3	1241	1120.8	4	1
125	1	10000	1	100000	0	5	330.4	true	14	30000.8	0	10	5	6174.7	0	118800	2	0.2	0	1	421669	9000	0	50	3000	0.0052	0	0	1	17168	1	1734	1349.13	1	107000	1	0.006	0.2	3	0.0058	0.041	3	12	false	3	1241	1120.8	4	1
126	1	10000	1	100000	0	5	330.4	true	14	30000.8	0	10	5	6174.7	0	118800	2	0.2	0	1	421669	9000	0	50	3000	0.0052	0	0	1	17168	1	1734	1349.13	1	107000	1	0.006	0.2	3	0.0058	0.041	3	12	false	3	1241	1120.8	4	1
127	1	10000	1	100000	0	5	330.4	true	14	30000.8	0	10	5	6174.7	0	118800	2	0.2	0	1	421669	9000	0	50	3000	0.0052	0	0	1	17168	1	1734	1349.13	1	107000	1	0.006	0.2	3	0.0058	0.041	3	12	false	3	1241	1120.8	4	1
129	1	10000	1	100000	0	5	330.4	true	14	30000.8	0	10	5	6174.7	0	118800	2	0.2	0	1	421669	9000	0	50	3000	0.0052	0	0	1	17168	1	1734	1349.13	1	107000	1	0.006	0.2	3	0.0058	0.041	3	12	false	3	1241	1120.8	4	1
130	1	10000	1	100000	0	5	330.4	true	14	30000.8	0	10	5	6174.7	0	118800	2	0.2	0	1	421669	9000	0	50	3000	0.0052	0	0	1	17168	1	1734	1349.13	1	107000	1	0.006	0.2	3	0.0058	0.041	3	12	false	3	1241	1120.8	4	1
131	1	10000	1	100000	0	5	330.4	true	14	30000.8	0	10	5	6174.7	0	118800	2	0.2	0	1	421669	9000	0	50	3000	0.0052	0	0	1	17168	1	1734	1349.13	1	107000	1	0.006	0.2	3	0.0058	0.041	3	12	false	3	1241	1120.8	4	1
128	1	10000	1	100000	0	5	330.4	true	14	30000.8	0	10	5	6174.7	0	118800	2	0.2	0	1	421669	9000	0	50	3000	0.0052	0	0	1	17168	1	1734	1349.13	1	107000	1	0.006	0.2	3	0.0058	0.041	3	12	false	3	1241	1120.8	4	1
132	1	10000	1	100000	0	5	330.4	true	14	30000.8	0	10	5	6174.7	0	118800	2	0.2	0	1	421669	9000	0	50	3000	0.0052	0	0	1	17168	1	1734	1349.13	1	107000	1	0.006	0.2	3	0.0058	0.041	3	12	false	3	1241	1120.8	4	1
133	1	10000	1	100000	0	5	330.4	true	14	30000.8	0	10	5	6174.7	0	118800	2	0.2	0	1	421669	9000	0	50	3000	0.0052	0	0	1	17168	1	1734	1349.13	1	107000	1	0.006	0.2	3	0.0058	0.041	3	12	false	3	1241	1120.8	4	1
134	1	10000	1	100000	0	5	330.4	true	14	30000.8	0	10	5	6174.7	0	118800	2	0.2	0	1	421669	9000	0	50	3000	0.0052	0	0	1	17168	1	1734	1349.13	1	107000	1	0.006	0.2	3	0.0058	0.041	3	12	false	3	1241	1120.8	4	1
136	1	10000	1	100000	0	5	330.4	true	14	30000.8	0	10	5	6174.7	0	118800	2	0.2	0	1	421669	9000	0	50	3000	0.0052	0	0	1	17168	1	1734	1349.13	1	107000	1	0.006	0.2	3	0.0058	0.041	3	12	false	3	1241	1120.8	4	1
137	1	10000	1	100000	0	5	330.4	true	14	30000.8	0	10	5	6174.7	0	118800	2	0.2	0	1	421669	9000	0	50	3000	0.0052	0	0	1	17168	1	1734	1349.13	1	107000	1	0.006	0.2	3	0.0058	0.041	3	12	false	3	1241	1120.8	4	1
135	1	10000	1	100000	0	5	330.4	true	14	30000.8	0	10	5	6174.7	0	118800	2	0.2	0	1	421669	9000	0	50	3000	0.0052	0	0	1	17168	1	1734	1349.13	1	107000	1	0.006	0.2	3	0.0058	0.041	3	12	false	3	1241	1120.8	4	1
138	1	10000	1	100000	0	5	330.4	true	14	30000.8	0	10	5	6174.7	0	118800	2	0.2	0	1	421669	9000	0	50	3000	0.0052	0	0	1	17168	1	1734	1349.13	1	107000	1	0.006	0.2	3	0.0058	0.041	3	12	false	3	1241	1120.8	4	1
139	1	10000	1	100000	0	5	330.4	true	14	30000.8	0	10	5	6174.7	0	118800	2	0.2	0	1	421669	9000	0	50	3000	0.0052	0	0	1	17168	1	1734	1349.13	1	107000	1	0.006	0.2	3	0.0058	0.041	3	12	false	3	1241	1120.8	4	1
140	1	10000	1	100000	0	5	330.4	true	14	30000.8	0	10	5	6174.7	0	118800	2	0.2	0	1	421669	9000	0	50	3000	0.0052	0	0	1	17168	1	1734	1349.13	1	107000	1	0.006	0.2	3	0.0058	0.041	3	12	false	3	1241	1120.8	4	1
142	1	10000	1	100000	0	5	330.4	true	14	30000.8	0	10	5	6174.7	0	118800	2	0.2	0	1	421669	9000	0	50	3000	0.0052	0	0	1	17168	1	1734	1349.13	1	107000	1	0.006	0.2	3	0.0058	0.041	3	12	false	3	1241	1120.8	7	1
141	1	10000	1	100000	0	5	330.4	true	14	30000.8	0	10	5	6174.7	0	118800	2	0.2	0	1	421669	9000	0	50	3000	0.0052	0	0	1	17168	1	1734	1349.13	1	107000	1	0.006	0.2	3	0.0058	0.041	3	12	false	3	1241	1120.8	7	1
143	1	10000	1	100000	0	5	330.4	true	14	30000.8	0	10	5	6174.7	0	118800	2	0.2	0	1	421669	9000	0	50	3000	0.0052	0	0	1	17168	1	1734	1349.13	1	107000	1	0.006	0.2	3	0.0058	0.041	3	12	false	3	1241	1120.8	7	1
144	1	10000	1	100000	0	5	330.4	true	14	30000.8	0	10	5	6174.7	0	118800	2	0.2	0	1	421669	9000	0	50	3000	0.0052	0	0	1	17168	1	1734	1349.13	1	107000	1	0.006	0.2	3	0.0058	0.041	3	12	false	3	1241	1120.8	7	1
145	1	10000	1	100000	0	5	330.4	true	14	30000.8	0	10	5	6174.7	0	118800	2	0.2	0	1	421669	9000	0	50	3000	0.0052	0	0	1	17168	1	1734	1349.13	1	107000	1	0.006	0.2	3	0.0058	0.041	3	12	false	3	1241	1120.8	7	1
147	1	10000	1	100000	0	5	330.4	true	14	30000.8	0	10	5	6174.7	0	118800	2	0.2	0	1	421669	9000	0	50	3000	0.0052	0	0	1	17168	1	1734	1349.13	1	107000	1	0.006	0.2	3	0.0058	0.041	3	12	false	3	1241	1120.8	7	1
148	1	10000	1	100000	0	5	330.4	true	14	30000.8	0	10	5	6174.7	0	118800	2	0.2	0	1	421669	9000	0	50	3000	0.0052	0	0	1	17168	1	1734	1349.13	1	107000	1	0.006	0.2	3	0.0058	0.041	3	12	false	3	1241	1120.8	7	1
149	1	10000	1	100000	0	5	330.4	true	14	30000.8	0	10	5	6174.7	0	118800	2	0.2	0	1	421669	9000	0	50	3000	0.0052	0	0	1	17168	1	1734	1349.13	1	107000	1	0.006	0.2	3	0.0058	0.041	3	12	false	3	1241	1120.8	7	1
146	1	10000	1	100000	0	5	330.4	true	14	30000.8	0	10	5	6174.7	0	118800	2	0.2	0	1	421669	9000	0	50	3000	0.0052	0	0	1	17168	1	1734	1349.13	1	107000	1	0.006	0.2	3	0.0058	0.041	3	12	false	3	1241	1120.8	7	1
150	1	10000	1	100000	0	5	330.4	true	14	30000.8	0	10	5	6174.7	0	118800	2	0.2	0	1	421669	9000	0	50	3000	0.0052	0	0	1	17168	1	1734	1349.13	1	107000	1	0.006	0.2	3	0.0058	0.041	3	12	false	3	1241	1120.8	7	1
151	1	10000	1	100000	0	5	330.4	true	14	30000.8	0	10	5	6174.7	0	118800	2	0.2	0	1	421669	9000	0	50	3000	0.0052	0	0	1	17168	1	1734	1349.13	1	107000	1	0.006	0.2	3	0.0058	0.041	3	12	false	3	1241	1120.8	7	1
152	1	10000	1	100000	0	5	330.4	true	14	30000.8	0	10	5	6174.7	0	118800	2	0.2	0	1	421669	9000	0	50	3000	0.0052	0	0	1	17168	1	1734	1349.13	1	107000	1	0.006	0.2	3	0.0058	0.041	3	12	false	3	1241	1120.8	7	1
154	1	10000	1	100000	0	5	330.4	true	14	30000.8	0	10	5	6174.7	0	118800	2	0.2	0	1	421669	9000	0	50	3000	0.0052	0	0	1	17168	1	1734	1349.13	1	107000	1	0.006	0.2	3	0.0058	0.041	3	12	false	3	1241	1120.8	7	1
155	1	10000	1	100000	0	5	330.4	true	14	30000.8	0	10	5	6174.7	0	118800	2	0.2	0	1	421669	9000	0	50	3000	0.0052	0	0	1	17168	1	1734	1349.13	1	107000	1	0.006	0.2	3	0.0058	0.041	3	12	false	3	1241	1120.8	7	1
156	1	10000	1	100000	0	5	330.4	true	14	30000.8	0	10	5	6174.7	0	118800	2	0.2	0	1	421669	9000	0	50	3000	0.0052	0	0	1	17168	1	1734	1349.13	1	107000	1	0.006	0.2	3	0.0058	0.041	3	12	false	3	1241	1120.8	7	1
153	1	10000	1	100000	0	5	330.4	true	14	30000.8	0	10	5	6174.7	0	118800	2	0.2	0	1	421669	9000	0	50	3000	0.0052	0	0	1	17168	1	1734	1349.13	1	107000	1	0.006	0.2	3	0.0058	0.041	3	12	false	3	1241	1120.8	7	1
157	1	10000	1	100000	0	5	330.4	true	14	30000.8	0	10	5	6174.7	0	118800	2	0.2	0	1	421669	9000	0	50	3000	0.0052	0	0	1	17168	1	1734	1349.13	1	107000	1	0.006	0.2	3	0.0058	0.041	3	12	false	3	1241	1120.8	7	1
158	1	10000	1	100000	0	5	330.4	true	14	30000.8	0	10	5	6174.7	0	118800	2	0.2	0	1	421669	9000	0	50	3000	0.0052	0	0	1	17168	1	1734	1349.13	1	107000	1	0.006	0.2	3	0.0058	0.041	3	12	false	3	1241	1120.8	7	1
159	1	10000	1	100000	0	5	330.4	true	14	30000.8	0	10	5	6174.7	0	118800	2	0.2	0	1	421669	9000	0	50	3000	0.0052	0	0	1	17168	1	1734	1349.13	1	107000	1	0.006	0.2	3	0.0058	0.041	3	12	false	3	1241	1120.8	7	1
161	1	10000	1	100000	0	5	330.4	true	14	30000.8	0	10	5	6174.7	0	118800	2	0.2	0	1	421669	9000	0	50	3000	0.0052	0	0	1	17168	1	1734	1349.13	1	107000	1	0.006	0.2	3	0.0058	0.041	3	12	false	3	1241	1120.8	7	1
162	1	10000	1	100000	0	5	330.4	true	14	30000.8	0	10	5	6174.7	0	118800	2	0.2	0	1	421669	9000	0	50	3000	0.0052	0	0	1	17168	1	1734	1349.13	1	107000	1	0.006	0.2	3	0.0058	0.041	3	12	false	3	1241	1120.8	7	1
163	1	10000	1	100000	0	5	330.4	true	14	30000.8	0	10	5	6174.7	0	118800	2	0.2	0	1	421669	9000	0	50	3000	0.0052	0	0	1	17168	1	1734	1349.13	1	107000	1	0.006	0.2	3	0.0058	0.041	3	12	false	3	1241	1120.8	7	1
160	1	10000	1	100000	0	5	330.4	true	14	30000.8	0	10	5	6174.7	0	118800	2	0.2	0	1	421669	9000	0	50	3000	0.0052	0	0	1	17168	1	1734	1349.13	1	107000	1	0.006	0.2	3	0.0058	0.041	3	12	false	3	1241	1120.8	7	1
164	1	10000	1	100000	0	5	330.4	true	14	30000.8	0	10	5	6174.7	0	118800	2	0.2	0	1	421669	9000	0	50	3000	0.0052	0	0	1	17168	1	1734	1349.13	1	107000	1	0.006	0.2	3	0.0058	0.041	3	12	false	3	1241	1120.8	7	1
165	1	10000	1	100000	0	5	330.4	true	14	30000.8	0	10	5	6174.7	0	118800	2	0.2	0	1	421669	9000	0	50	3000	0.0052	0	0	1	17168	1	1734	1349.13	1	107000	1	0.006	0.2	3	0.0058	0.041	3	12	false	3	1241	1120.8	7	1
166	1	10000	1	100000	0	5	330.4	true	14	30000.8	0	10	5	6174.7	0	118800	2	0.2	0	1	421669	9000	0	50	3000	0.0052	0	0	1	17168	1	1734	1349.13	1	107000	1	0.006	0.2	3	0.0058	0.041	3	12	false	3	1241	1120.8	7	1
168	1	10000	1	100000	0	5	330.4	true	14	30000.8	0	10	5	6174.7	0	118800	2	0.2	0	1	421669	9000	0	50	3000	0.0052	0	0	1	17168	1	1734	1349.13	1	107000	1	0.006	0.2	3	0.0058	0.041	3	12	false	3	1241	1120.8	7	1
169	1	10000	1	100000	0	5	330.4	true	14	30000.8	0	10	5	6174.7	0	118800	2	0.2	0	1	421669	9000	0	50	3000	0.0052	0	0	1	17168	1	1734	1349.13	1	107000	1	0.006	0.2	3	0.0058	0.041	3	12	false	3	1241	1120.8	7	1
170	1	10000	1	100000	0	5	330.4	true	14	30000.8	0	10	5	6174.7	0	118800	2	0.2	0	1	421669	9000	0	50	3000	0.0052	0	0	1	17168	1	1734	1349.13	1	107000	1	0.006	0.2	3	0.0058	0.041	3	12	false	3	1241	1120.8	7	1
167	1	10000	1	100000	0	5	330.4	true	14	30000.8	0	10	5	6174.7	0	118800	2	0.2	0	1	421669	9000	0	50	3000	0.0052	0	0	1	17168	1	1734	1349.13	1	107000	1	0.006	0.2	3	0.0058	0.041	3	12	false	3	1241	1120.8	7	1
171	1	10000	1	100000	0	5	330.4	true	14	30000.8	0	10	5	6174.7	0	118800	2	0.2	0	1	421669	9000	0	50	3000	0.0052	0	0	1	17168	1	1734	1349.13	1	107000	1	0.006	0.2	3	0.0058	0.041	3	12	false	3	1241	1120.8	7	1
172	1	10000	1	100000	0	5	330.4	true	14	30000.8	0	10	5	6174.7	0	118800	2	0.2	0	1	421669	9000	0	50	3000	0.0052	0	0	1	17168	1	1734	1349.13	1	107000	1	0.006	0.2	3	0.0058	0.041	3	12	false	3	1241	1120.8	7	1
173	1	10000	1	100000	0	5	330.4	true	14	30000.8	0	10	5	6174.7	0	118800	2	0.2	0	1	421669	9000	0	50	3000	0.0052	0	0	1	17168	1	1734	1349.13	1	107000	1	0.006	0.2	3	0.0058	0.041	3	12	false	3	1241	1120.8	7	1
175	1	10000	1	100000	0	5	330.4	true	14	30000.8	0	10	5	6174.7	0	118800	2	0.2	0	1	421669	9000	0	50	3000	0.0052	0	0	1	17168	1	1734	1349.13	1	107000	1	0.006	0.2	3	0.0058	0.041	3	12	false	3	1241	1120.8	7	1
176	1	10000	1	100000	0	5	330.4	true	14	30000.8	0	10	5	6174.7	0	118800	2	0.2	0	1	421669	9000	0	50	3000	0.0052	0	0	1	17168	1	1734	1349.13	1	107000	1	0.006	0.2	3	0.0058	0.041	3	12	false	3	1241	1120.8	7	1
174	1	10000	1	100000	0	5	330.4	true	14	30000.8	0	10	5	6174.7	0	118800	2	0.2	0	1	421669	9000	0	50	3000	0.0052	0	0	1	17168	1	1734	1349.13	1	107000	1	0.006	0.2	3	0.0058	0.041	3	12	false	3	1241	1120.8	7	1
177	1	10000	1	100000	0	5	330.4	true	14	30000.8	0	10	5	6174.7	0	118800	2	0.2	0	1	421669	9000	0	50	3000	0.0052	0	0	1	17168	1	1734	1349.13	1	107000	1	0.006	0.2	3	0.0058	0.041	3	12	false	3	1241	1120.8	7	1
178	1	10000	1	100000	0	5	330.4	true	14	30000.8	0	10	5	6174.7	0	118800	2	0.2	0	1	421669	9000	0	50	3000	0.0052	0	0	1	17168	1	1734	1349.13	1	107000	1	0.006	0.2	3	0.0058	0.041	3	12	false	3	1241	1120.8	7	1
179	1	10000	1	100000	0	5	330.4	true	14	30000.8	0	10	5	6174.7	0	118800	2	0.2	0	1	421669	9000	0	50	3000	0.0052	0	0	1	17168	1	1734	1349.13	1	107000	1	0.006	0.2	3	0.0058	0.041	3	12	false	3	1241	1120.8	7	1
181	1	10000	1	100000	0	5	330.4	true	14	30000.8	0	10	5	6174.7	0	118800	2	0.2	0	1	421669	9000	0	50	3000	0.0052	0	0	1	17168	1	1734	1349.13	1	107000	1	0.006	0.2	3	0.0058	0.041	3	12	false	3	1241	1120.8	7	1
182	1	10000	1	100000	0	5	330.4	true	14	30000.8	0	10	5	6174.7	0	118800	2	0.2	0	1	421669	9000	0	50	3000	0.0052	0	0	1	17168	1	1734	1349.13	1	107000	1	0.006	0.2	3	0.0058	0.041	3	12	false	3	1241	1120.8	7	1
183	1	10000	1	100000	0	5	330.4	true	14	30000.8	0	10	5	6174.7	0	118800	2	0.2	0	1	421669	9000	0	50	3000	0.0052	0	0	1	17168	1	1734	1349.13	1	107000	1	0.006	0.2	3	0.0058	0.041	3	12	false	3	1241	1120.8	7	1
180	1	10000	1	100000	0	5	330.4	true	14	30000.8	0	10	5	6174.7	0	118800	2	0.2	0	1	421669	9000	0	50	3000	0.0052	0	0	1	17168	1	1734	1349.13	1	107000	1	0.006	0.2	3	0.0058	0.041	3	12	false	3	1241	1120.8	7	1
184	1	10000	1	100000	0	5	330.4	true	14	30000.8	0	10	5	6174.7	0	118800	2	0.2	0	1	421669	9000	0	50	3000	0.0052	0	0	1	17168	1	1734	1349.13	1	107000	1	0.006	0.2	3	0.0058	0.041	3	12	false	3	1241	1120.8	7	1
185	1	10000	1	100000	0	5	330.4	true	14	30000.8	0	10	5	6174.7	0	118800	2	0.2	0	1	421669	9000	0	50	3000	0.0052	0	0	1	17168	1	1734	1349.13	1	107000	1	0.006	0.2	3	0.0058	0.041	3	12	false	3	1241	1120.8	7	1
186	1	10000	1	100000	0	5	330.4	true	14	30000.8	0	10	5	6174.7	0	118800	2	0.2	0	1	421669	9000	0	50	3000	0.0052	0	0	1	17168	1	1734	1349.13	1	107000	1	0.006	0.2	3	0.0058	0.041	3	12	false	3	1241	1120.8	7	1
188	1	10000	1	100000	0	5	330.4	true	14	30000.8	0	10	5	6174.7	0	118800	2	0.2	0	1	421669	9000	0	50	3000	0.0052	0	0	1	17168	1	1734	1349.13	1	107000	1	0.006	0.2	3	0.0058	0.041	3	12	false	3	1241	1120.8	7	1
187	1	10000	1	100000	0	5	330.4	true	14	30000.8	0	10	5	6174.7	0	118800	2	0.2	0	1	421669	9000	0	50	3000	0.0052	0	0	1	17168	1	1734	1349.13	1	107000	1	0.006	0.2	3	0.0058	0.041	3	12	false	3	1241	1120.8	7	1
189	1	10000	1	100000	0	5	330.4	true	14	30000.8	0	10	5	6174.7	0	118800	2	0.2	0	1	421669	9000	0	50	3000	0.0052	0	0	1	17168	1	1734	1349.13	1	107000	1	0.006	0.2	3	0.0058	0.041	3	12	false	3	1241	1120.8	7	1
190	1	10000	1	100000	0	5	330.4	true	14	30000.8	0	10	5	6174.7	0	118800	2	0.2	0	1	421669	9000	0	50	3000	0.0052	0	0	1	17168	1	1734	1349.13	1	107000	1	0.006	0.2	3	0.0058	0.041	3	12	false	3	1241	1120.8	7	1
191	1	10000	1	100000	0	5	330.4	true	14	30000.8	0	10	5	6174.7	0	118800	2	0.2	0	1	421669	9000	0	50	3000	0.0052	0	0	1	17168	1	1734	1349.13	1	107000	1	0.006	0.2	3	0.0058	0.041	3	12	false	3	1241	1120.8	7	1
193	1	10000	1	100000	0	5	330.4	true	14	30000.8	0	10	5	6174.7	0	118800	2	0.2	0	1	421669	9000	0	50	3000	0.0052	0	0	1	17168	1	1734	1349.13	1	107000	1	0.006	0.2	3	0.0058	0.041	3	12	false	3	1241	1120.8	7	1
194	1	10000	1	100000	0	5	330.4	true	14	30000.8	0	10	5	6174.7	0	118800	2	0.2	0	1	421669	9000	0	50	3000	0.0052	0	0	1	17168	1	1734	1349.13	1	107000	1	0.006	0.2	3	0.0058	0.041	3	12	false	3	1241	1120.8	7	1
195	1	10000	1	100000	0	5	330.4	true	14	30000.8	0	10	5	6174.7	0	118800	2	0.2	0	1	421669	9000	0	50	3000	0.0052	0	0	1	17168	1	1734	1349.13	1	107000	1	0.006	0.2	3	0.0058	0.041	3	12	false	3	1241	1120.8	7	1
192	1	10000	1	100000	0	5	330.4	true	14	30000.8	0	10	5	6174.7	0	118800	2	0.2	0	1	421669	9000	0	50	3000	0.0052	0	0	1	17168	1	1734	1349.13	1	107000	1	0.006	0.2	3	0.0058	0.041	3	12	false	3	1241	1120.8	7	1
196	1	10000	1	100000	0	5	330.4	true	14	30000.8	0	10	5	6174.7	0	118800	2	0.2	0	1	421669	9000	0	50	3000	0.0052	0	0	1	17168	1	1734	1349.13	1	107000	1	0.006	0.2	3	0.0058	0.041	3	12	false	3	1241	1120.8	7	1
197	1	10000	1	100000	0	5	330.4	true	14	30000.8	0	10	5	6174.7	0	118800	2	0.2	0	1	421669	9000	0	50	3000	0.0052	0	0	1	17168	1	1734	1349.13	1	107000	1	0.006	0.2	3	0.0058	0.041	3	12	false	3	1241	1120.8	7	1
198	1	10000	1	100000	0	5	330.4	true	14	30000.8	0	10	5	6174.7	0	118800	2	0.2	0	1	421669	9000	0	50	3000	0.0052	0	0	1	17168	1	1734	1349.13	1	107000	1	0.006	0.2	3	0.0058	0.041	3	12	false	3	1241	1120.8	7	1
200	1	10000	1	100000	0	5	330.4	true	14	30000.8	0	10	5	6174.7	0	118800	2	0.2	0	1	421669	9000	0	50	3000	0.0052	0	0	1	17168	1	1734	1349.13	1	107000	1	0.006	0.2	3	0.0058	0.041	3	12	false	3	1241	1120.8	7	1
201	1	10000	1	100000	0	5	330.4	true	14	30000.8	0	10	5	6174.7	0	118800	2	0.2	0	1	421669	9000	0	50	3000	0.0052	0	0	1	17168	1	1734	1349.13	1	107000	1	0.006	0.2	3	0.0058	0.041	3	12	false	3	1241	1120.8	7	1
202	1	10000	1	100000	0	5	330.4	true	14	30000.8	0	10	5	6174.7	0	118800	2	0.2	0	1	421669	9000	0	50	3000	0.0052	0	0	1	17168	1	1734	1349.13	1	107000	1	0.006	0.2	3	0.0058	0.041	3	12	false	3	1241	1120.8	7	1
199	1	10000	1	100000	0	5	330.4	true	14	30000.8	0	10	5	6174.7	0	118800	2	0.2	0	1	421669	9000	0	50	3000	0.0052	0	0	1	17168	1	1734	1349.13	1	107000	1	0.006	0.2	3	0.0058	0.041	3	12	false	3	1241	1120.8	7	1
203	1	10000	1	100000	0	5	330.4	true	14	30000.8	0	10	5	6174.7	0	118800	2	0.2	0	1	421669	9000	0	50	3000	0.0052	0	0	1	17168	1	1734	1349.13	1	107000	1	0.006	0.2	3	0.0058	0.041	3	12	false	3	1241	1120.8	7	1
204	1	10000	1	100000	0	5	330.4	true	14	30000.8	0	10	5	6174.7	0	118800	2	0.2	0	1	421669	9000	0	50	3000	0.0052	0	0	1	17168	1	1734	1349.13	1	107000	1	0.006	0.2	3	0.0058	0.041	3	12	false	3	1241	1120.8	7	1
205	1	10000	1	100000	0	5	330.4	true	14	30000.8	0	10	5	6174.7	0	118800	2	0.2	0	1	421669	9000	0	50	3000	0.0052	0	0	1	17168	1	1734	1349.13	1	107000	1	0.006	0.2	3	0.0058	0.041	3	12	false	3	1241	1120.8	7	1
207	1	10000	1	100000	0	5	330.4	true	14	30000.8	0	10	5	6174.7	0	118800	2	0.2	0	1	421669	9000	0	50	3000	0.0052	0	0	1	17168	1	1734	1349.13	1	107000	1	0.006	0.2	3	0.0058	0.041	3	12	false	3	1241	1120.8	7	1
208	1	10000	1	100000	0	5	330.4	true	14	30000.8	0	10	5	6174.7	0	118800	2	0.2	0	1	421669	9000	0	50	3000	0.0052	0	0	1	17168	1	1734	1349.13	1	107000	1	0.006	0.2	3	0.0058	0.041	3	12	false	3	1241	1120.8	7	1
209	1	10000	1	100000	0	5	330.4	true	14	30000.8	0	10	5	6174.7	0	118800	2	0.2	0	1	421669	9000	0	50	3000	0.0052	0	0	1	17168	1	1734	1349.13	1	107000	1	0.006	0.2	3	0.0058	0.041	3	12	false	3	1241	1120.8	7	1
206	1	10000	1	100000	0	5	330.4	true	14	30000.8	0	10	5	6174.7	0	118800	2	0.2	0	1	421669	9000	0	50	3000	0.0052	0	0	1	17168	1	1734	1349.13	1	107000	1	0.006	0.2	3	0.0058	0.041	3	12	false	3	1241	1120.8	7	1
210	1	10000	1	100000	0	5	330.4	true	14	30000.8	0	10	5	6174.7	0	118800	2	0.2	0	1	421669	9000	0	50	3000	0.0052	0	0	1	17168	1	1734	1349.13	1	107000	1	0.006	0.2	3	0.0058	0.041	3	12	false	3	1241	1120.8	7	1
211	1	10000	1	100000	0	5	330.4	true	14	30000.8	0	10	5	6174.7	0	118800	2	0.2	0	1	421669	9000	0	50	3000	0.0052	0	0	1	17168	1	1734	1349.13	1	107000	1	0.006	0.2	3	0.0058	0.041	3	12	false	3	1241	1120.8	10	1
212	1	10000	1	100000	0	5	330.4	true	14	30000.8	0	10	5	6174.7	0	118800	2	0.2	0	1	421669	9000	0	50	3000	0.0052	0	0	1	17168	1	1734	1349.13	1	107000	1	0.006	0.2	3	0.0058	0.041	3	12	false	3	1241	1120.8	10	1
214	1	10000	1	100000	0	5	330.4	true	14	30000.8	0	10	5	6174.7	0	118800	2	0.2	0	1	421669	9000	0	50	3000	0.0052	0	0	1	17168	1	1734	1349.13	1	107000	1	0.006	0.2	3	0.0058	0.041	3	12	false	3	1241	1120.8	10	1
215	1	10000	1	100000	0	5	330.4	true	14	30000.8	0	10	5	6174.7	0	118800	2	0.2	0	1	421669	9000	0	50	3000	0.0052	0	0	1	17168	1	1734	1349.13	1	107000	1	0.006	0.2	3	0.0058	0.041	3	12	false	3	1241	1120.8	10	1
213	1	10000	1	100000	0	5	330.4	true	14	30000.8	0	10	5	6174.7	0	118800	2	0.2	0	1	421669	9000	0	50	3000	0.0052	0	0	1	17168	1	1734	1349.13	1	107000	1	0.006	0.2	3	0.0058	0.041	3	12	false	3	1241	1120.8	10	1
216	1	10000	1	100000	0	5	330.4	true	14	30000.8	0	10	5	6174.7	0	118800	2	0.2	0	1	421669	9000	0	50	3000	0.0052	0	0	1	17168	1	1734	1349.13	1	107000	1	0.006	0.2	3	0.0058	0.041	3	12	false	3	1241	1120.8	10	1
217	1	10000	1	100000	0	5	330.4	true	14	30000.8	0	10	5	6174.7	0	118800	2	0.2	0	1	421669	9000	0	50	3000	0.0052	0	0	1	17168	1	1734	1349.13	1	107000	1	0.006	0.2	3	0.0058	0.041	3	12	false	3	1241	1120.8	10	1
218	1	10000	1	100000	0	5	330.4	true	14	30000.8	0	10	5	6174.7	0	118800	2	0.2	0	1	421669	9000	0	50	3000	0.0052	0	0	1	17168	1	1734	1349.13	1	107000	1	0.006	0.2	3	0.0058	0.041	3	12	false	3	1241	1120.8	10	1
220	1	10000	1	100000	0	5	330.4	true	14	30000.8	0	10	5	6174.7	0	118800	2	0.2	0	1	421669	9000	0	50	3000	0.0052	0	0	1	17168	1	1734	1349.13	1	107000	1	0.006	0.2	3	0.0058	0.041	3	12	false	3	1241	1120.8	10	1
221	1	10000	1	100000	0	5	330.4	true	14	30000.8	0	10	5	6174.7	0	118800	2	0.2	0	1	421669	9000	0	50	3000	0.0052	0	0	1	17168	1	1734	1349.13	1	107000	1	0.006	0.2	3	0.0058	0.041	3	12	false	3	1241	1120.8	10	1
222	1	10000	1	100000	0	5	330.4	true	14	30000.8	0	10	5	6174.7	0	118800	2	0.2	0	1	421669	9000	0	50	3000	0.0052	0	0	1	17168	1	1734	1349.13	1	107000	1	0.006	0.2	3	0.0058	0.041	3	12	false	3	1241	1120.8	10	1
219	1	10000	1	100000	0	5	330.4	true	14	30000.8	0	10	5	6174.7	0	118800	2	0.2	0	1	421669	9000	0	50	3000	0.0052	0	0	1	17168	1	1734	1349.13	1	107000	1	0.006	0.2	3	0.0058	0.041	3	12	false	3	1241	1120.8	10	1
223	1	10000	1	100000	0	5	330.4	true	14	30000.8	0	10	5	6174.7	0	118800	2	0.2	0	1	421669	9000	0	50	3000	0.0052	0	0	1	17168	1	1734	1349.13	1	107000	1	0.006	0.2	3	0.0058	0.041	3	12	false	3	1241	1120.8	10	1
224	1	10000	1	100000	0	5	330.4	true	14	30000.8	0	10	5	6174.7	0	118800	2	0.2	0	1	421669	9000	0	50	3000	0.0052	0	0	1	17168	1	1734	1349.13	1	107000	1	0.006	0.2	3	0.0058	0.041	3	12	false	3	1241	1120.8	10	1
225	1	10000	1	100000	0	5	330.4	true	14	30000.8	0	10	5	6174.7	0	118800	2	0.2	0	1	421669	9000	0	50	3000	0.0052	0	0	1	17168	1	1734	1349.13	1	107000	1	0.006	0.2	3	0.0058	0.041	3	12	false	3	1241	1120.8	10	1
227	1	10000	1	100000	0	5	330.4	true	14	30000.8	0	10	5	6174.7	0	118800	2	0.2	0	1	421669	9000	0	50	3000	0.0052	0	0	1	17168	1	1734	1349.13	1	107000	1	0.006	0.2	3	0.0058	0.041	3	12	false	3	1241	1120.8	10	1
228	1	10000	1	100000	0	5	330.4	true	14	30000.8	0	10	5	6174.7	0	118800	2	0.2	0	1	421669	9000	0	50	3000	0.0052	0	0	1	17168	1	1734	1349.13	1	107000	1	0.006	0.2	3	0.0058	0.041	3	12	false	3	1241	1120.8	10	1
229	1	10000	1	100000	0	5	330.4	true	14	30000.8	0	10	5	6174.7	0	118800	2	0.2	0	1	421669	9000	0	50	3000	0.0052	0	0	1	17168	1	1734	1349.13	1	107000	1	0.006	0.2	3	0.0058	0.041	3	12	false	3	1241	1120.8	10	1
226	1	10000	1	100000	0	5	330.4	true	14	30000.8	0	10	5	6174.7	0	118800	2	0.2	0	1	421669	9000	0	50	3000	0.0052	0	0	1	17168	1	1734	1349.13	1	107000	1	0.006	0.2	3	0.0058	0.041	3	12	false	3	1241	1120.8	10	1
230	1	10000	1	100000	0	5	330.4	true	14	30000.8	0	10	5	6174.7	0	118800	2	0.2	0	1	421669	9000	0	50	3000	0.0052	0	0	1	17168	1	1734	1349.13	1	107000	1	0.006	0.2	3	0.0058	0.041	3	12	false	3	1241	1120.8	10	1
231	1	10000	1	100000	0	5	330.4	true	14	30000.8	0	10	5	6174.7	0	118800	2	0.2	0	1	421669	9000	0	50	3000	0.0052	0	0	1	17168	1	1734	1349.13	1	107000	1	0.006	0.2	3	0.0058	0.041	3	12	false	3	1241	1120.8	10	1
232	1	10000	1	100000	0	5	330.4	true	14	30000.8	0	10	5	6174.7	0	118800	2	0.2	0	1	421669	9000	0	50	3000	0.0052	0	0	1	17168	1	1734	1349.13	1	107000	1	0.006	0.2	3	0.0058	0.041	3	12	false	3	1241	1120.8	10	1
234	1	10000	1	100000	0	5	330.4	true	14	30000.8	0	10	5	6174.7	0	118800	2	0.2	0	1	421669	9000	0	50	3000	0.0052	0	0	1	17168	1	1734	1349.13	1	107000	1	0.006	0.2	3	0.0058	0.041	3	12	false	3	1241	1120.8	10	1
235	1	10000	1	100000	0	5	330.4	true	14	30000.8	0	10	5	6174.7	0	118800	2	0.2	0	1	421669	9000	0	50	3000	0.0052	0	0	1	17168	1	1734	1349.13	1	107000	1	0.006	0.2	3	0.0058	0.041	3	12	false	3	1241	1120.8	10	1
233	1	10000	1	100000	0	5	330.4	true	14	30000.8	0	10	5	6174.7	0	118800	2	0.2	0	1	421669	9000	0	50	3000	0.0052	0	0	1	17168	1	1734	1349.13	1	107000	1	0.006	0.2	3	0.0058	0.041	3	12	false	3	1241	1120.8	10	1
236	1	10000	1	100000	0	5	330.4	true	14	30000.8	0	10	5	6174.7	0	118800	2	0.2	0	1	421669	9000	0	50	3000	0.0052	0	0	1	17168	1	1734	1349.13	1	107000	1	0.006	0.2	3	0.0058	0.041	3	12	false	3	1241	1120.8	10	1
237	1	10000	1	100000	0	5	330.4	true	14	30000.8	0	10	5	6174.7	0	118800	2	0.2	0	1	421669	9000	0	50	3000	0.0052	0	0	1	17168	1	1734	1349.13	1	107000	1	0.006	0.2	3	0.0058	0.041	3	12	false	3	1241	1120.8	10	1
238	1	10000	1	100000	0	5	330.4	true	14	30000.8	0	10	5	6174.7	0	118800	2	0.2	0	1	421669	9000	0	50	3000	0.0052	0	0	1	17168	1	1734	1349.13	1	107000	1	0.006	0.2	3	0.0058	0.041	3	12	false	3	1241	1120.8	10	1
240	1	10000	1	100000	0	5	330.4	true	14	30000.8	0	10	5	6174.7	0	118800	2	0.2	0	1	421669	9000	0	50	3000	0.0052	0	0	1	17168	1	1734	1349.13	1	107000	1	0.006	0.2	3	0.0058	0.041	3	12	false	3	1241	1120.8	10	1
241	1	10000	1	100000	0	5	330.4	true	14	30000.8	0	10	5	6174.7	0	118800	2	0.2	0	1	421669	9000	0	50	3000	0.0052	0	0	1	17168	1	1734	1349.13	1	107000	1	0.006	0.2	3	0.0058	0.041	3	12	false	3	1241	1120.8	10	1
239	1	10000	1	100000	0	5	330.4	true	14	30000.8	0	10	5	6174.7	0	118800	2	0.2	0	1	421669	9000	0	50	3000	0.0052	0	0	1	17168	1	1734	1349.13	1	107000	1	0.006	0.2	3	0.0058	0.041	3	12	false	3	1241	1120.8	10	1
242	1	10000	1	100000	0	5	330.4	true	14	30000.8	0	10	5	6174.7	0	118800	2	0.2	0	1	421669	9000	0	50	3000	0.0052	0	0	1	17168	1	1734	1349.13	1	107000	1	0.006	0.2	3	0.0058	0.041	3	12	false	3	1241	1120.8	10	1
243	1	10000	1	100000	0	5	330.4	true	14	30000.8	0	10	5	6174.7	0	118800	2	0.2	0	1	421669	9000	0	50	3000	0.0052	0	0	1	17168	1	1734	1349.13	1	107000	1	0.006	0.2	3	0.0058	0.041	3	12	false	3	1241	1120.8	10	1
244	1	10000	1	100000	0	5	330.4	true	14	30000.8	0	10	5	6174.7	0	118800	2	0.2	0	1	421669	9000	0	50	3000	0.0052	0	0	1	17168	1	1734	1349.13	1	107000	1	0.006	0.2	3	0.0058	0.041	3	12	false	3	1241	1120.8	10	1
246	1	10000	1	100000	0	5	330.4	true	14	30000.8	0	10	5	6174.7	0	118800	2	0.2	0	1	421669	9000	0	50	3000	0.0052	0	0	1	17168	1	1734	1349.13	1	107000	1	0.006	0.2	3	0.0058	0.041	3	12	false	3	1241	1120.8	10	1
247	1	10000	1	100000	0	5	330.4	true	14	30000.8	0	10	5	6174.7	0	118800	2	0.2	0	1	421669	9000	0	50	3000	0.0052	0	0	1	17168	1	1734	1349.13	1	107000	1	0.006	0.2	3	0.0058	0.041	3	12	false	3	1241	1120.8	10	1
248	1	10000	1	100000	0	5	330.4	true	14	30000.8	0	10	5	6174.7	0	118800	2	0.2	0	1	421669	9000	0	50	3000	0.0052	0	0	1	17168	1	1734	1349.13	1	107000	1	0.006	0.2	3	0.0058	0.041	3	12	false	3	1241	1120.8	10	1
245	1	10000	1	100000	0	5	330.4	true	14	30000.8	0	10	5	6174.7	0	118800	2	0.2	0	1	421669	9000	0	50	3000	0.0052	0	0	1	17168	1	1734	1349.13	1	107000	1	0.006	0.2	3	0.0058	0.041	3	12	false	3	1241	1120.8	10	1
249	1	10000	1	100000	0	5	330.4	true	14	30000.8	0	10	5	6174.7	0	118800	2	0.2	0	1	421669	9000	0	50	3000	0.0052	0	0	1	17168	1	1734	1349.13	1	107000	1	0.006	0.2	3	0.0058	0.041	3	12	false	3	1241	1120.8	10	1
250	1	10000	1	100000	0	5	330.4	true	14	30000.8	0	10	5	6174.7	0	118800	2	0.2	0	1	421669	9000	0	50	3000	0.0052	0	0	1	17168	1	1734	1349.13	1	107000	1	0.006	0.2	3	0.0058	0.041	3	12	false	3	1241	1120.8	10	1
251	1	10000	1	100000	0	5	330.4	true	14	30000.8	0	10	5	6174.7	0	118800	2	0.2	0	1	421669	9000	0	50	3000	0.0052	0	0	1	17168	1	1734	1349.13	1	107000	1	0.006	0.2	3	0.0058	0.041	3	12	false	3	1241	1120.8	10	1
253	1	10000	1	100000	0	5	330.4	true	14	30000.8	0	10	5	6174.7	0	118800	2	0.2	0	1	421669	9000	0	50	3000	0.0052	0	0	1	17168	1	1734	1349.13	1	107000	1	0.006	0.2	3	0.0058	0.041	3	12	false	3	1241	1120.8	10	1
254	1	10000	1	100000	0	5	330.4	true	14	30000.8	0	10	5	6174.7	0	118800	2	0.2	0	1	421669	9000	0	50	3000	0.0052	0	0	1	17168	1	1734	1349.13	1	107000	1	0.006	0.2	3	0.0058	0.041	3	12	false	3	1241	1120.8	10	1
255	1	10000	1	100000	0	5	330.4	true	14	30000.8	0	10	5	6174.7	0	118800	2	0.2	0	1	421669	9000	0	50	3000	0.0052	0	0	1	17168	1	1734	1349.13	1	107000	1	0.006	0.2	3	0.0058	0.041	3	12	false	3	1241	1120.8	10	1
252	1	10000	1	100000	0	5	330.4	true	14	30000.8	0	10	5	6174.7	0	118800	2	0.2	0	1	421669	9000	0	50	3000	0.0052	0	0	1	17168	1	1734	1349.13	1	107000	1	0.006	0.2	3	0.0058	0.041	3	12	false	3	1241	1120.8	10	1
256	1	10000	1	100000	0	5	330.4	true	14	30000.8	0	10	5	6174.7	0	118800	2	0.2	0	1	421669	9000	0	50	3000	0.0052	0	0	1	17168	1	1734	1349.13	1	107000	1	0.006	0.2	3	0.0058	0.041	3	12	false	3	1241	1120.8	10	1
257	1	10000	1	100000	0	5	330.4	true	14	30000.8	0	10	5	6174.7	0	118800	2	0.2	0	1	421669	9000	0	50	3000	0.0052	0	0	1	17168	1	1734	1349.13	1	107000	1	0.006	0.2	3	0.0058	0.041	3	12	false	3	1241	1120.8	10	1
258	1	10000	1	100000	0	5	330.4	true	14	30000.8	0	10	5	6174.7	0	118800	2	0.2	0	1	421669	9000	0	50	3000	0.0052	0	0	1	17168	1	1734	1349.13	1	107000	1	0.006	0.2	3	0.0058	0.041	3	12	false	3	1241	1120.8	10	1
260	1	10000	1	100000	0	5	330.4	true	14	30000.8	0	10	5	6174.7	0	118800	2	0.2	0	1	421669	9000	0	50	3000	0.0052	0	0	1	17168	1	1734	1349.13	1	107000	1	0.006	0.2	3	0.0058	0.041	3	12	false	3	1241	1120.8	10	1
261	1	10000	1	100000	0	5	330.4	true	14	30000.8	0	10	5	6174.7	0	118800	2	0.2	0	1	421669	9000	0	50	3000	0.0052	0	0	1	17168	1	1734	1349.13	1	107000	1	0.006	0.2	3	0.0058	0.041	3	12	false	3	1241	1120.8	10	1
259	1	10000	1	100000	0	5	330.4	true	14	30000.8	0	10	5	6174.7	0	118800	2	0.2	0	1	421669	9000	0	50	3000	0.0052	0	0	1	17168	1	1734	1349.13	1	107000	1	0.006	0.2	3	0.0058	0.041	3	12	false	3	1241	1120.8	10	1
262	1	10000	1	100000	0	5	330.4	true	14	30000.8	0	10	5	6174.7	0	118800	2	0.2	0	1	421669	9000	0	50	3000	0.0052	0	0	1	17168	1	1734	1349.13	1	107000	1	0.006	0.2	3	0.0058	0.041	3	12	false	3	1241	1120.8	10	1
263	1	10000	1	100000	0	5	330.4	true	14	30000.8	0	10	5	6174.7	0	118800	2	0.2	0	1	421669	9000	0	50	3000	0.0052	0	0	1	17168	1	1734	1349.13	1	107000	1	0.006	0.2	3	0.0058	0.041	3	12	false	3	1241	1120.8	10	1
264	1	10000	1	100000	0	5	330.4	true	14	30000.8	0	10	5	6174.7	0	118800	2	0.2	0	1	421669	9000	0	50	3000	0.0052	0	0	1	17168	1	1734	1349.13	1	107000	1	0.006	0.2	3	0.0058	0.041	3	12	false	3	1241	1120.8	10	1
266	1	10000	1	100000	0	5	330.4	true	14	30000.8	0	10	5	6174.7	0	118800	2	0.2	0	1	421669	9000	0	50	3000	0.0052	0	0	1	17168	1	1734	1349.13	1	107000	1	0.006	0.2	3	0.0058	0.041	3	12	false	3	1241	1120.8	10	1
267	1	10000	1	100000	0	5	330.4	true	14	30000.8	0	10	5	6174.7	0	118800	2	0.2	0	1	421669	9000	0	50	3000	0.0052	0	0	1	17168	1	1734	1349.13	1	107000	1	0.006	0.2	3	0.0058	0.041	3	12	false	3	1241	1120.8	10	1
265	1	10000	1	100000	0	5	330.4	true	14	30000.8	0	10	5	6174.7	0	118800	2	0.2	0	1	421669	9000	0	50	3000	0.0052	0	0	1	17168	1	1734	1349.13	1	107000	1	0.006	0.2	3	0.0058	0.041	3	12	false	3	1241	1120.8	10	1
268	1	10000	1	100000	0	5	330.4	true	14	30000.8	0	10	5	6174.7	0	118800	2	0.2	0	1	421669	9000	0	50	3000	0.0052	0	0	1	17168	1	1734	1349.13	1	107000	1	0.006	0.2	3	0.0058	0.041	3	12	false	3	1241	1120.8	10	1
269	1	10000	1	100000	0	5	330.4	true	14	30000.8	0	10	5	6174.7	0	118800	2	0.2	0	1	421669	9000	0	50	3000	0.0052	0	0	1	17168	1	1734	1349.13	1	107000	1	0.006	0.2	3	0.0058	0.041	3	12	false	3	1241	1120.8	10	1
270	1	10000	1	100000	0	5	330.4	true	14	30000.8	0	10	5	6174.7	0	118800	2	0.2	0	1	421669	9000	0	50	3000	0.0052	0	0	1	17168	1	1734	1349.13	1	107000	1	0.006	0.2	3	0.0058	0.041	3	12	false	3	1241	1120.8	10	1
272	1	10000	1	100000	0	5	330.4	true	14	30000.8	0	10	5	6174.7	0	118800	2	0.2	0	1	421669	9000	0	50	3000	0.0052	0	0	1	17168	1	1734	1349.13	1	107000	1	0.006	0.2	3	0.0058	0.041	3	12	false	3	1241	1120.8	10	1
273	1	10000	1	100000	0	5	330.4	true	14	30000.8	0	10	5	6174.7	0	118800	2	0.2	0	1	421669	9000	0	50	3000	0.0052	0	0	1	17168	1	1734	1349.13	1	107000	1	0.006	0.2	3	0.0058	0.041	3	12	false	3	1241	1120.8	10	1
271	1	10000	1	100000	0	5	330.4	true	14	30000.8	0	10	5	6174.7	0	118800	2	0.2	0	1	421669	9000	0	50	3000	0.0052	0	0	1	17168	1	1734	1349.13	1	107000	1	0.006	0.2	3	0.0058	0.041	3	12	false	3	1241	1120.8	10	1
274	1	10000	1	100000	0	5	330.4	true	14	30000.8	0	10	5	6174.7	0	118800	2	0.2	0	1	421669	9000	0	50	3000	0.0052	0	0	1	17168	1	1734	1349.13	1	107000	1	0.006	0.2	3	0.0058	0.041	3	12	false	3	1241	1120.8	10	1
275	1	10000	1	100000	0	5	330.4	true	14	30000.8	0	10	5	6174.7	0	118800	2	0.2	0	1	421669	9000	0	50	3000	0.0052	0	0	1	17168	1	1734	1349.13	1	107000	1	0.006	0.2	3	0.0058	0.041	3	12	false	3	1241	1120.8	10	1
276	1	10000	1	100000	0	5	330.4	true	14	30000.8	0	10	5	6174.7	0	118800	2	0.2	0	1	421669	9000	0	50	3000	0.0052	0	0	1	17168	1	1734	1349.13	1	107000	1	0.006	0.2	3	0.0058	0.041	3	12	false	3	1241	1120.8	10	1
278	1	10000	1	100000	0	5	330.4	true	14	30000.8	0	10	5	6174.7	0	118800	2	0.2	0	1	421669	9000	0	50	3000	0.0052	0	0	1	17168	1	1734	1349.13	1	107000	1	0.006	0.2	3	0.0058	0.041	3	12	false	3	1241	1120.8	10	1
279	1	10000	1	100000	0	5	330.4	true	14	30000.8	0	10	5	6174.7	0	118800	2	0.2	0	1	421669	9000	0	50	3000	0.0052	0	0	1	17168	1	1734	1349.13	1	107000	1	0.006	0.2	3	0.0058	0.041	3	12	false	3	1241	1120.8	10	1
280	1	10000	1	100000	0	5	330.4	true	14	30000.8	0	10	5	6174.7	0	118800	2	0.2	0	1	421669	9000	0	50	3000	0.0052	0	0	1	17168	1	1734	1349.13	1	107000	1	0.006	0.2	3	0.0058	0.041	3	12	false	3	1241	1120.8	10	1
277	1	10000	1	100000	0	5	330.4	true	14	30000.8	0	10	5	6174.7	0	118800	2	0.2	0	1	421669	9000	0	50	3000	0.0052	0	0	1	17168	1	1734	1349.13	1	107000	1	0.006	0.2	3	0.0058	0.041	3	12	false	3	1241	1120.8	10	1
281	1	10000	1	100000	0	5	330.4	true	14	30000.8	0	10	5	6174.7	0	118800	2	0.2	0	1	421669	9000	0	50	3000	0.0052	0	0	1	17168	1	1734	1349.13	1	107000	1	0.006	0.2	3	0.0058	0.041	3	12	false	3	1241	1120.8	13	1
282	1	10000	1	100000	0	5	330.4	true	14	30000.8	0	10	5	6174.7	0	118800	2	0.2	0	1	421669	9000	0	50	3000	0.0052	0	0	1	17168	1	1734	1349.13	1	107000	1	0.006	0.2	3	0.0058	0.041	3	12	false	3	1241	1120.8	13	1
283	1	10000	1	100000	0	5	330.4	true	14	30000.8	0	10	5	6174.7	0	118800	2	0.2	0	1	421669	9000	0	50	3000	0.0052	0	0	1	17168	1	1734	1349.13	1	107000	1	0.006	0.2	3	0.0058	0.041	3	12	false	3	1241	1120.8	13	1
285	1	10000	1	100000	0	5	330.4	true	14	30000.8	0	10	5	6174.7	0	118800	2	0.2	0	1	421669	9000	0	50	3000	0.0052	0	0	1	17168	1	1734	1349.13	1	107000	1	0.006	0.2	3	0.0058	0.041	3	12	false	3	1241	1120.8	13	1
286	1	10000	1	100000	0	5	330.4	true	14	30000.8	0	10	5	6174.7	0	118800	2	0.2	0	1	421669	9000	0	50	3000	0.0052	0	0	1	17168	1	1734	1349.13	1	107000	1	0.006	0.2	3	0.0058	0.041	3	12	false	3	1241	1120.8	13	1
287	1	10000	1	100000	0	5	330.4	true	14	30000.8	0	10	5	6174.7	0	118800	2	0.2	0	1	421669	9000	0	50	3000	0.0052	0	0	1	17168	1	1734	1349.13	1	107000	1	0.006	0.2	3	0.0058	0.041	3	12	false	3	1241	1120.8	13	1
284	1	10000	1	100000	0	5	330.4	true	14	30000.8	0	10	5	6174.7	0	118800	2	0.2	0	1	421669	9000	0	50	3000	0.0052	0	0	1	17168	1	1734	1349.13	1	107000	1	0.006	0.2	3	0.0058	0.041	3	12	false	3	1241	1120.8	13	1
288	1	10000	1	100000	0	5	330.4	true	14	30000.8	0	10	5	6174.7	0	118800	2	0.2	0	1	421669	9000	0	50	3000	0.0052	0	0	1	17168	1	1734	1349.13	1	107000	1	0.006	0.2	3	0.0058	0.041	3	12	false	3	1241	1120.8	13	1
289	1	10000	1	100000	0	5	330.4	true	14	30000.8	0	10	5	6174.7	0	118800	2	0.2	0	1	421669	9000	0	50	3000	0.0052	0	0	1	17168	1	1734	1349.13	1	107000	1	0.006	0.2	3	0.0058	0.041	3	12	false	3	1241	1120.8	13	1
290	1	10000	1	100000	0	5	330.4	true	14	30000.8	0	10	5	6174.7	0	118800	2	0.2	0	1	421669	9000	0	50	3000	0.0052	0	0	1	17168	1	1734	1349.13	1	107000	1	0.006	0.2	3	0.0058	0.041	3	12	false	3	1241	1120.8	13	1
292	1	10000	1	100000	0	5	330.4	true	14	30000.8	0	10	5	6174.7	0	118800	2	0.2	0	1	421669	9000	0	50	3000	0.0052	0	0	1	17168	1	1734	1349.13	1	107000	1	0.006	0.2	3	0.0058	0.041	3	12	false	3	1241	1120.8	13	1
293	1	10000	1	100000	0	5	330.4	true	14	30000.8	0	10	5	6174.7	0	118800	2	0.2	0	1	421669	9000	0	50	3000	0.0052	0	0	1	17168	1	1734	1349.13	1	107000	1	0.006	0.2	3	0.0058	0.041	3	12	false	3	1241	1120.8	13	1
294	1	10000	1	100000	0	5	330.4	true	14	30000.8	0	10	5	6174.7	0	118800	2	0.2	0	1	421669	9000	0	50	3000	0.0052	0	0	1	17168	1	1734	1349.13	1	107000	1	0.006	0.2	3	0.0058	0.041	3	12	false	3	1241	1120.8	13	1
291	1	10000	1	100000	0	5	330.4	true	14	30000.8	0	10	5	6174.7	0	118800	2	0.2	0	1	421669	9000	0	50	3000	0.0052	0	0	1	17168	1	1734	1349.13	1	107000	1	0.006	0.2	3	0.0058	0.041	3	12	false	3	1241	1120.8	13	1
295	1	10000	1	100000	0	5	330.4	true	14	30000.8	0	10	5	6174.7	0	118800	2	0.2	0	1	421669	9000	0	50	3000	0.0052	0	0	1	17168	1	1734	1349.13	1	107000	1	0.006	0.2	3	0.0058	0.041	3	12	false	3	1241	1120.8	13	1
296	1	10000	1	100000	0	5	330.4	true	14	30000.8	0	10	5	6174.7	0	118800	2	0.2	0	1	421669	9000	0	50	3000	0.0052	0	0	1	17168	1	1734	1349.13	1	107000	1	0.006	0.2	3	0.0058	0.041	3	12	false	3	1241	1120.8	13	1
297	1	10000	1	100000	0	5	330.4	true	14	30000.8	0	10	5	6174.7	0	118800	2	0.2	0	1	421669	9000	0	50	3000	0.0052	0	0	1	17168	1	1734	1349.13	1	107000	1	0.006	0.2	3	0.0058	0.041	3	12	false	3	1241	1120.8	13	1
299	1	10000	1	100000	0	5	330.4	true	14	30000.8	0	10	5	6174.7	0	118800	2	0.2	0	1	421669	9000	0	50	3000	0.0052	0	0	1	17168	1	1734	1349.13	1	107000	1	0.006	0.2	3	0.0058	0.041	3	12	false	3	1241	1120.8	13	1
300	1	10000	1	100000	0	5	330.4	true	14	30000.8	0	10	5	6174.7	0	118800	2	0.2	0	1	421669	9000	0	50	3000	0.0052	0	0	1	17168	1	1734	1349.13	1	107000	1	0.006	0.2	3	0.0058	0.041	3	12	false	3	1241	1120.8	13	1
298	1	10000	1	100000	0	5	330.4	true	14	30000.8	0	10	5	6174.7	0	118800	2	0.2	0	1	421669	9000	0	50	3000	0.0052	0	0	1	17168	1	1734	1349.13	1	107000	1	0.006	0.2	3	0.0058	0.041	3	12	false	3	1241	1120.8	13	1
301	1	10000	1	100000	0	5	330.4	true	14	30000.8	0	10	5	6174.7	0	118800	2	0.2	0	1	421669	9000	0	50	3000	0.0052	0	0	1	17168	1	1734	1349.13	1	107000	1	0.006	0.2	3	0.0058	0.041	3	12	false	3	1241	1120.8	13	1
302	1	10000	1	100000	0	5	330.4	true	14	30000.8	0	10	5	6174.7	0	118800	2	0.2	0	1	421669	9000	0	50	3000	0.0052	0	0	1	17168	1	1734	1349.13	1	107000	1	0.006	0.2	3	0.0058	0.041	3	12	false	3	1241	1120.8	13	1
303	1	10000	1	100000	0	5	330.4	true	14	30000.8	0	10	5	6174.7	0	118800	2	0.2	0	1	421669	9000	0	50	3000	0.0052	0	0	1	17168	1	1734	1349.13	1	107000	1	0.006	0.2	3	0.0058	0.041	3	12	false	3	1241	1120.8	13	1
305	1	10000	1	100000	0	5	330.4	true	14	30000.8	0	10	5	6174.7	0	118800	2	0.2	0	1	421669	9000	0	50	3000	0.0052	0	0	1	17168	1	1734	1349.13	1	107000	1	0.006	0.2	3	0.0058	0.041	3	12	false	3	1241	1120.8	13	1
306	1	10000	1	100000	0	5	330.4	true	14	30000.8	0	10	5	6174.7	0	118800	2	0.2	0	1	421669	9000	0	50	3000	0.0052	0	0	1	17168	1	1734	1349.13	1	107000	1	0.006	0.2	3	0.0058	0.041	3	12	false	3	1241	1120.8	13	1
307	1	10000	1	100000	0	5	330.4	true	14	30000.8	0	10	5	6174.7	0	118800	2	0.2	0	1	421669	9000	0	50	3000	0.0052	0	0	1	17168	1	1734	1349.13	1	107000	1	0.006	0.2	3	0.0058	0.041	3	12	false	3	1241	1120.8	13	1
304	1	10000	1	100000	0	5	330.4	true	14	30000.8	0	10	5	6174.7	0	118800	2	0.2	0	1	421669	9000	0	50	3000	0.0052	0	0	1	17168	1	1734	1349.13	1	107000	1	0.006	0.2	3	0.0058	0.041	3	12	false	3	1241	1120.8	13	1
308	1	10000	1	100000	0	5	330.4	true	14	30000.8	0	10	5	6174.7	0	118800	2	0.2	0	1	421669	9000	0	50	3000	0.0052	0	0	1	17168	1	1734	1349.13	1	107000	1	0.006	0.2	3	0.0058	0.041	3	12	false	3	1241	1120.8	13	1
309	1	10000	1	100000	0	5	330.4	true	14	30000.8	0	10	5	6174.7	0	118800	2	0.2	0	1	421669	9000	0	50	3000	0.0052	0	0	1	17168	1	1734	1349.13	1	107000	1	0.006	0.2	3	0.0058	0.041	3	12	false	3	1241	1120.8	13	1
310	1	10000	1	100000	0	5	330.4	true	14	30000.8	0	10	5	6174.7	0	118800	2	0.2	0	1	421669	9000	0	50	3000	0.0052	0	0	1	17168	1	1734	1349.13	1	107000	1	0.006	0.2	3	0.0058	0.041	3	12	false	3	1241	1120.8	13	1
312	1	10000	1	100000	0	5	330.4	true	14	30000.8	0	10	5	6174.7	0	118800	2	0.2	0	1	421669	9000	0	50	3000	0.0052	0	0	1	17168	1	1734	1349.13	1	107000	1	0.006	0.2	3	0.0058	0.041	3	12	false	3	1241	1120.8	13	1
313	1	10000	1	100000	0	5	330.4	true	14	30000.8	0	10	5	6174.7	0	118800	2	0.2	0	1	421669	9000	0	50	3000	0.0052	0	0	1	17168	1	1734	1349.13	1	107000	1	0.006	0.2	3	0.0058	0.041	3	12	false	3	1241	1120.8	13	1
314	1	10000	1	100000	0	5	330.4	true	14	30000.8	0	10	5	6174.7	0	118800	2	0.2	0	1	421669	9000	0	50	3000	0.0052	0	0	1	17168	1	1734	1349.13	1	107000	1	0.006	0.2	3	0.0058	0.041	3	12	false	3	1241	1120.8	13	1
311	1	10000	1	100000	0	5	330.4	true	14	30000.8	0	10	5	6174.7	0	118800	2	0.2	0	1	421669	9000	0	50	3000	0.0052	0	0	1	17168	1	1734	1349.13	1	107000	1	0.006	0.2	3	0.0058	0.041	3	12	false	3	1241	1120.8	13	1
315	1	10000	1	100000	0	5	330.4	true	14	30000.8	0	10	5	6174.7	0	118800	2	0.2	0	1	421669	9000	0	50	3000	0.0052	0	0	1	17168	1	1734	1349.13	1	107000	1	0.006	0.2	3	0.0058	0.041	3	12	false	3	1241	1120.8	13	1
316	1	10000	1	100000	0	5	330.4	true	14	30000.8	0	10	5	6174.7	0	118800	2	0.2	0	1	421669	9000	0	50	3000	0.0052	0	0	1	17168	1	1734	1349.13	1	107000	1	0.006	0.2	3	0.0058	0.041	3	12	false	3	1241	1120.8	13	1
317	1	10000	1	100000	0	5	330.4	true	14	30000.8	0	10	5	6174.7	0	118800	2	0.2	0	1	421669	9000	0	50	3000	0.0052	0	0	1	17168	1	1734	1349.13	1	107000	1	0.006	0.2	3	0.0058	0.041	3	12	false	3	1241	1120.8	13	1
319	1	10000	1	100000	0	5	330.4	true	14	30000.8	0	10	5	6174.7	0	118800	2	0.2	0	1	421669	9000	0	50	3000	0.0052	0	0	1	17168	1	1734	1349.13	1	107000	1	0.006	0.2	3	0.0058	0.041	3	12	false	3	1241	1120.8	13	1
320	1	10000	1	100000	0	5	330.4	true	14	30000.8	0	10	5	6174.7	0	118800	2	0.2	0	1	421669	9000	0	50	3000	0.0052	0	0	1	17168	1	1734	1349.13	1	107000	1	0.006	0.2	3	0.0058	0.041	3	12	false	3	1241	1120.8	13	1
318	1	10000	1	100000	0	5	330.4	true	14	30000.8	0	10	5	6174.7	0	118800	2	0.2	0	1	421669	9000	0	50	3000	0.0052	0	0	1	17168	1	1734	1349.13	1	107000	1	0.006	0.2	3	0.0058	0.041	3	12	false	3	1241	1120.8	13	1
321	1	10000	1	100000	0	5	330.4	true	14	30000.8	0	10	5	6174.7	0	118800	2	0.2	0	1	421669	9000	0	50	3000	0.0052	0	0	1	17168	1	1734	1349.13	1	107000	1	0.006	0.2	3	0.0058	0.041	3	12	false	3	1241	1120.8	13	1
322	1	10000	1	100000	0	5	330.4	true	14	30000.8	0	10	5	6174.7	0	118800	2	0.2	0	1	421669	9000	0	50	3000	0.0052	0	0	1	17168	1	1734	1349.13	1	107000	1	0.006	0.2	3	0.0058	0.041	3	12	false	3	1241	1120.8	13	1
323	1	10000	1	100000	0	5	330.4	true	14	30000.8	0	10	5	6174.7	0	118800	2	0.2	0	1	421669	9000	0	50	3000	0.0052	0	0	1	17168	1	1734	1349.13	1	107000	1	0.006	0.2	3	0.0058	0.041	3	12	false	3	1241	1120.8	13	1
325	1	10000	1	100000	0	5	330.4	true	14	30000.8	0	10	5	6174.7	0	118800	2	0.2	0	1	421669	9000	0	50	3000	0.0052	0	0	1	17168	1	1734	1349.13	1	107000	1	0.006	0.2	3	0.0058	0.041	3	12	false	3	1241	1120.8	13	1
326	1	10000	1	100000	0	5	330.4	true	14	30000.8	0	10	5	6174.7	0	118800	2	0.2	0	1	421669	9000	0	50	3000	0.0052	0	0	1	17168	1	1734	1349.13	1	107000	1	0.006	0.2	3	0.0058	0.041	3	12	false	3	1241	1120.8	13	1
324	1	10000	1	100000	0	5	330.4	true	14	30000.8	0	10	5	6174.7	0	118800	2	0.2	0	1	421669	9000	0	50	3000	0.0052	0	0	1	17168	1	1734	1349.13	1	107000	1	0.006	0.2	3	0.0058	0.041	3	12	false	3	1241	1120.8	13	1
327	1	10000	1	100000	0	5	330.4	true	14	30000.8	0	10	5	6174.7	0	118800	2	0.2	0	1	421669	9000	0	50	3000	0.0052	0	0	1	17168	1	1734	1349.13	1	107000	1	0.006	0.2	3	0.0058	0.041	3	12	false	3	1241	1120.8	13	1
328	1	10000	1	100000	0	5	330.4	true	14	30000.8	0	10	5	6174.7	0	118800	2	0.2	0	1	421669	9000	0	50	3000	0.0052	0	0	1	17168	1	1734	1349.13	1	107000	1	0.006	0.2	3	0.0058	0.041	3	12	false	3	1241	1120.8	13	1
329	1	10000	1	100000	0	5	330.4	true	14	30000.8	0	10	5	6174.7	0	118800	2	0.2	0	1	421669	9000	0	50	3000	0.0052	0	0	1	17168	1	1734	1349.13	1	107000	1	0.006	0.2	3	0.0058	0.041	3	12	false	3	1241	1120.8	13	1
331	1	10000	1	100000	0	5	330.4	true	14	30000.8	0	10	5	6174.7	0	118800	2	0.2	0	1	421669	9000	0	50	3000	0.0052	0	0	1	17168	1	1734	1349.13	1	107000	1	0.006	0.2	3	0.0058	0.041	3	12	false	3	1241	1120.8	13	1
332	1	10000	1	100000	0	5	330.4	true	14	30000.8	0	10	5	6174.7	0	118800	2	0.2	0	1	421669	9000	0	50	3000	0.0052	0	0	1	17168	1	1734	1349.13	1	107000	1	0.006	0.2	3	0.0058	0.041	3	12	false	3	1241	1120.8	13	1
333	1	10000	1	100000	0	5	330.4	true	14	30000.8	0	10	5	6174.7	0	118800	2	0.2	0	1	421669	9000	0	50	3000	0.0052	0	0	1	17168	1	1734	1349.13	1	107000	1	0.006	0.2	3	0.0058	0.041	3	12	false	3	1241	1120.8	13	1
330	1	10000	1	100000	0	5	330.4	true	14	30000.8	0	10	5	6174.7	0	118800	2	0.2	0	1	421669	9000	0	50	3000	0.0052	0	0	1	17168	1	1734	1349.13	1	107000	1	0.006	0.2	3	0.0058	0.041	3	12	false	3	1241	1120.8	13	1
334	1	10000	1	100000	0	5	330.4	true	14	30000.8	0	10	5	6174.7	0	118800	2	0.2	0	1	421669	9000	0	50	3000	0.0052	0	0	1	17168	1	1734	1349.13	1	107000	1	0.006	0.2	3	0.0058	0.041	3	12	false	3	1241	1120.8	13	1
335	1	10000	1	100000	0	5	330.4	true	14	30000.8	0	10	5	6174.7	0	118800	2	0.2	0	1	421669	9000	0	50	3000	0.0052	0	0	1	17168	1	1734	1349.13	1	107000	1	0.006	0.2	3	0.0058	0.041	3	12	false	3	1241	1120.8	13	1
336	1	10000	1	100000	0	5	330.4	true	14	30000.8	0	10	5	6174.7	0	118800	2	0.2	0	1	421669	9000	0	50	3000	0.0052	0	0	1	17168	1	1734	1349.13	1	107000	1	0.006	0.2	3	0.0058	0.041	3	12	false	3	1241	1120.8	13	1
338	1	10000	1	100000	0	5	330.4	true	14	30000.8	0	10	5	6174.7	0	118800	2	0.2	0	1	421669	9000	0	50	3000	0.0052	0	0	1	17168	1	1734	1349.13	1	107000	1	0.006	0.2	3	0.0058	0.041	3	12	false	3	1241	1120.8	13	1
339	1	10000	1	100000	0	5	330.4	true	14	30000.8	0	10	5	6174.7	0	118800	2	0.2	0	1	421669	9000	0	50	3000	0.0052	0	0	1	17168	1	1734	1349.13	1	107000	1	0.006	0.2	3	0.0058	0.041	3	12	false	3	1241	1120.8	13	1
337	1	10000	1	100000	0	5	330.4	true	14	30000.8	0	10	5	6174.7	0	118800	2	0.2	0	1	421669	9000	0	50	3000	0.0052	0	0	1	17168	1	1734	1349.13	1	107000	1	0.006	0.2	3	0.0058	0.041	3	12	false	3	1241	1120.8	13	1
340	1	10000	1	100000	0	5	330.4	true	14	30000.8	0	10	5	6174.7	0	118800	2	0.2	0	1	421669	9000	0	50	3000	0.0052	0	0	1	17168	1	1734	1349.13	1	107000	1	0.006	0.2	3	0.0058	0.041	3	12	false	3	1241	1120.8	13	1
341	1	10000	1	100000	0	5	330.4	true	14	30000.8	0	10	5	6174.7	0	118800	2	0.2	0	1	421669	9000	0	50	3000	0.0052	0	0	1	17168	1	1734	1349.13	1	107000	1	0.006	0.2	3	0.0058	0.041	3	12	false	3	1241	1120.8	13	1
342	1	10000	1	100000	0	5	330.4	true	14	30000.8	0	10	5	6174.7	0	118800	2	0.2	0	1	421669	9000	0	50	3000	0.0052	0	0	1	17168	1	1734	1349.13	1	107000	1	0.006	0.2	3	0.0058	0.041	3	12	false	3	1241	1120.8	13	1
344	1	10000	1	100000	0	5	330.4	true	14	30000.8	0	10	5	6174.7	0	118800	2	0.2	0	1	421669	9000	0	50	3000	0.0052	0	0	1	17168	1	1734	1349.13	1	107000	1	0.006	0.2	3	0.0058	0.041	3	12	false	3	1241	1120.8	13	1
345	1	10000	1	100000	0	5	330.4	true	14	30000.8	0	10	5	6174.7	0	118800	2	0.2	0	1	421669	9000	0	50	3000	0.0052	0	0	1	17168	1	1734	1349.13	1	107000	1	0.006	0.2	3	0.0058	0.041	3	12	false	3	1241	1120.8	13	1
346	1	10000	1	100000	0	5	330.4	true	14	30000.8	0	10	5	6174.7	0	118800	2	0.2	0	1	421669	9000	0	50	3000	0.0052	0	0	1	17168	1	1734	1349.13	1	107000	1	0.006	0.2	3	0.0058	0.041	3	12	false	3	1241	1120.8	13	1
343	1	10000	1	100000	0	5	330.4	true	14	30000.8	0	10	5	6174.7	0	118800	2	0.2	0	1	421669	9000	0	50	3000	0.0052	0	0	1	17168	1	1734	1349.13	1	107000	1	0.006	0.2	3	0.0058	0.041	3	12	false	3	1241	1120.8	13	1
347	1	10000	1	100000	0	5	330.4	true	14	30000.8	0	10	5	6174.7	0	118800	2	0.2	0	1	421669	9000	0	50	3000	0.0052	0	0	1	17168	1	1734	1349.13	1	107000	1	0.006	0.2	3	0.0058	0.041	3	12	false	3	1241	1120.8	13	1
348	1	10000	1	100000	0	5	330.4	true	14	30000.8	0	10	5	6174.7	0	118800	2	0.2	0	1	421669	9000	0	50	3000	0.0052	0	0	1	17168	1	1734	1349.13	1	107000	1	0.006	0.2	3	0.0058	0.041	3	12	false	3	1241	1120.8	13	1
349	1	10000	1	100000	0	5	330.4	true	14	30000.8	0	10	5	6174.7	0	118800	2	0.2	0	1	421669	9000	0	50	3000	0.0052	0	0	1	17168	1	1734	1349.13	1	107000	1	0.006	0.2	3	0.0058	0.041	3	12	false	3	1241	1120.8	13	1
351	1	10000	1	100000	0	5	330.4	true	14	30000.8	0	10	5	6174.7	0	118800	2	0.2	0	1	421669	9000	0	50	3000	0.0052	0	0	1	17168	1	1734	1349.13	1	107000	1	0.006	0.2	3	0.0058	0.041	3	12	false	3	1241	1120.8	16	1
352	1	10000	1	100000	0	5	330.4	true	14	30000.8	0	10	5	6174.7	0	118800	2	0.2	0	1	421669	9000	0	50	3000	0.0052	0	0	1	17168	1	1734	1349.13	1	107000	1	0.006	0.2	3	0.0058	0.041	3	12	false	3	1241	1120.8	16	1
350	1	10000	1	100000	0	5	330.4	true	14	30000.8	0	10	5	6174.7	0	118800	2	0.2	0	1	421669	9000	0	50	3000	0.0052	0	0	1	17168	1	1734	1349.13	1	107000	1	0.006	0.2	3	0.0058	0.041	3	12	false	3	1241	1120.8	13	1
353	1	10000	1	100000	0	5	330.4	true	14	30000.8	0	10	5	6174.7	0	118800	2	0.2	0	1	421669	9000	0	50	3000	0.0052	0	0	1	17168	1	1734	1349.13	1	107000	1	0.006	0.2	3	0.0058	0.041	3	12	false	3	1241	1120.8	16	1
354	1	10000	1	100000	0	5	330.4	true	14	30000.8	0	10	5	6174.7	0	118800	2	0.2	0	1	421669	9000	0	50	3000	0.0052	0	0	1	17168	1	1734	1349.13	1	107000	1	0.006	0.2	3	0.0058	0.041	3	12	false	3	1241	1120.8	16	1
355	1	10000	1	100000	0	5	330.4	true	14	30000.8	0	10	5	6174.7	0	118800	2	0.2	0	1	421669	9000	0	50	3000	0.0052	0	0	1	17168	1	1734	1349.13	1	107000	1	0.006	0.2	3	0.0058	0.041	3	12	false	3	1241	1120.8	16	1
357	1	10000	1	100000	0	5	330.4	true	14	30000.8	0	10	5	6174.7	0	118800	2	0.2	0	1	421669	9000	0	50	3000	0.0052	0	0	1	17168	1	1734	1349.13	1	107000	1	0.006	0.2	3	0.0058	0.041	3	12	false	3	1241	1120.8	16	1
358	1	10000	1	100000	0	5	330.4	true	14	30000.8	0	10	5	6174.7	0	118800	2	0.2	0	1	421669	9000	0	50	3000	0.0052	0	0	1	17168	1	1734	1349.13	1	107000	1	0.006	0.2	3	0.0058	0.041	3	12	false	3	1241	1120.8	16	1
356	1	10000	1	100000	0	5	330.4	true	14	30000.8	0	10	5	6174.7	0	118800	2	0.2	0	1	421669	9000	0	50	3000	0.0052	0	0	1	17168	1	1734	1349.13	1	107000	1	0.006	0.2	3	0.0058	0.041	3	12	false	3	1241	1120.8	16	1
359	1	10000	1	100000	0	5	330.4	true	14	30000.8	0	10	5	6174.7	0	118800	2	0.2	0	1	421669	9000	0	50	3000	0.0052	0	0	1	17168	1	1734	1349.13	1	107000	1	0.006	0.2	3	0.0058	0.041	3	12	false	3	1241	1120.8	16	1
360	1	10000	1	100000	0	5	330.4	true	14	30000.8	0	10	5	6174.7	0	118800	2	0.2	0	1	421669	9000	0	50	3000	0.0052	0	0	1	17168	1	1734	1349.13	1	107000	1	0.006	0.2	3	0.0058	0.041	3	12	false	3	1241	1120.8	16	1
361	1	10000	1	100000	0	5	330.4	true	14	30000.8	0	10	5	6174.7	0	118800	2	0.2	0	1	421669	9000	0	50	3000	0.0052	0	0	1	17168	1	1734	1349.13	1	107000	1	0.006	0.2	3	0.0058	0.041	3	12	false	3	1241	1120.8	16	1
363	1	10000	1	100000	0	5	330.4	true	14	30000.8	0	10	5	6174.7	0	118800	2	0.2	0	1	421669	9000	0	50	3000	0.0052	0	0	1	17168	1	1734	1349.13	1	107000	1	0.006	0.2	3	0.0058	0.041	3	12	false	3	1241	1120.8	16	1
364	1	10000	1	100000	0	5	330.4	true	14	30000.8	0	10	5	6174.7	0	118800	2	0.2	0	1	421669	9000	0	50	3000	0.0052	0	0	1	17168	1	1734	1349.13	1	107000	1	0.006	0.2	3	0.0058	0.041	3	12	false	3	1241	1120.8	16	1
365	1	10000	1	100000	0	5	330.4	true	14	30000.8	0	10	5	6174.7	0	118800	2	0.2	0	1	421669	9000	0	50	3000	0.0052	0	0	1	17168	1	1734	1349.13	1	107000	1	0.006	0.2	3	0.0058	0.041	3	12	false	3	1241	1120.8	16	1
362	1	10000	1	100000	0	5	330.4	true	14	30000.8	0	10	5	6174.7	0	118800	2	0.2	0	1	421669	9000	0	50	3000	0.0052	0	0	1	17168	1	1734	1349.13	1	107000	1	0.006	0.2	3	0.0058	0.041	3	12	false	3	1241	1120.8	16	1
366	1	10000	1	100000	0	5	330.4	true	14	30000.8	0	10	5	6174.7	0	118800	2	0.2	0	1	421669	9000	0	50	3000	0.0052	0	0	1	17168	1	1734	1349.13	1	107000	1	0.006	0.2	3	0.0058	0.041	3	12	false	3	1241	1120.8	16	1
367	1	10000	1	100000	0	5	330.4	true	14	30000.8	0	10	5	6174.7	0	118800	2	0.2	0	1	421669	9000	0	50	3000	0.0052	0	0	1	17168	1	1734	1349.13	1	107000	1	0.006	0.2	3	0.0058	0.041	3	12	false	3	1241	1120.8	16	1
368	1	10000	1	100000	0	5	330.4	true	14	30000.8	0	10	5	6174.7	0	118800	2	0.2	0	1	421669	9000	0	50	3000	0.0052	0	0	1	17168	1	1734	1349.13	1	107000	1	0.006	0.2	3	0.0058	0.041	3	12	false	3	1241	1120.8	16	1
370	1	10000	1	100000	0	5	330.4	true	14	30000.8	0	10	5	6174.7	0	118800	2	0.2	0	1	421669	9000	0	50	3000	0.0052	0	0	1	17168	1	1734	1349.13	1	107000	1	0.006	0.2	3	0.0058	0.041	3	12	false	3	1241	1120.8	16	1
371	1	10000	1	100000	0	5	330.4	true	14	30000.8	0	10	5	6174.7	0	118800	2	0.2	0	1	421669	9000	0	50	3000	0.0052	0	0	1	17168	1	1734	1349.13	1	107000	1	0.006	0.2	3	0.0058	0.041	3	12	false	3	1241	1120.8	16	1
369	1	10000	1	100000	0	5	330.4	true	14	30000.8	0	10	5	6174.7	0	118800	2	0.2	0	1	421669	9000	0	50	3000	0.0052	0	0	1	17168	1	1734	1349.13	1	107000	1	0.006	0.2	3	0.0058	0.041	3	12	false	3	1241	1120.8	16	1
372	1	10000	1	100000	0	5	330.4	true	14	30000.8	0	10	5	6174.7	0	118800	2	0.2	0	1	421669	9000	0	50	3000	0.0052	0	0	1	17168	1	1734	1349.13	1	107000	1	0.006	0.2	3	0.0058	0.041	3	12	false	3	1241	1120.8	16	1
373	1	10000	1	100000	0	5	330.4	true	14	30000.8	0	10	5	6174.7	0	118800	2	0.2	0	1	421669	9000	0	50	3000	0.0052	0	0	1	17168	1	1734	1349.13	1	107000	1	0.006	0.2	3	0.0058	0.041	3	12	false	3	1241	1120.8	16	1
374	1	10000	1	100000	0	5	330.4	true	14	30000.8	0	10	5	6174.7	0	118800	2	0.2	0	1	421669	9000	0	50	3000	0.0052	0	0	1	17168	1	1734	1349.13	1	107000	1	0.006	0.2	3	0.0058	0.041	3	12	false	3	1241	1120.8	16	1
376	1	10000	1	100000	0	5	330.4	true	14	30000.8	0	10	5	6174.7	0	118800	2	0.2	0	1	421669	9000	0	50	3000	0.0052	0	0	1	17168	1	1734	1349.13	1	107000	1	0.006	0.2	3	0.0058	0.041	3	12	false	3	1241	1120.8	16	1
377	1	10000	1	100000	0	5	330.4	true	14	30000.8	0	10	5	6174.7	0	118800	2	0.2	0	1	421669	9000	0	50	3000	0.0052	0	0	1	17168	1	1734	1349.13	1	107000	1	0.006	0.2	3	0.0058	0.041	3	12	false	3	1241	1120.8	16	1
375	1	10000	1	100000	0	5	330.4	true	14	30000.8	0	10	5	6174.7	0	118800	2	0.2	0	1	421669	9000	0	50	3000	0.0052	0	0	1	17168	1	1734	1349.13	1	107000	1	0.006	0.2	3	0.0058	0.041	3	12	false	3	1241	1120.8	16	1
378	1	10000	1	100000	0	5	330.4	true	14	30000.8	0	10	5	6174.7	0	118800	2	0.2	0	1	421669	9000	0	50	3000	0.0052	0	0	1	17168	1	1734	1349.13	1	107000	1	0.006	0.2	3	0.0058	0.041	3	12	false	3	1241	1120.8	16	1
379	1	10000	1	100000	0	5	330.4	true	14	30000.8	0	10	5	6174.7	0	118800	2	0.2	0	1	421669	9000	0	50	3000	0.0052	0	0	1	17168	1	1734	1349.13	1	107000	1	0.006	0.2	3	0.0058	0.041	3	12	false	3	1241	1120.8	16	1
380	1	10000	1	100000	0	5	330.4	true	14	30000.8	0	10	5	6174.7	0	118800	2	0.2	0	1	421669	9000	0	50	3000	0.0052	0	0	1	17168	1	1734	1349.13	1	107000	1	0.006	0.2	3	0.0058	0.041	3	12	false	3	1241	1120.8	16	1
382	1	10000	1	100000	0	5	330.4	true	14	30000.8	0	10	5	6174.7	0	118800	2	0.2	0	1	421669	9000	0	50	3000	0.0052	0	0	1	17168	1	1734	1349.13	1	107000	1	0.006	0.2	3	0.0058	0.041	3	12	false	3	1241	1120.8	16	1
383	1	10000	1	100000	0	5	330.4	true	14	30000.8	0	10	5	6174.7	0	118800	2	0.2	0	1	421669	9000	0	50	3000	0.0052	0	0	1	17168	1	1734	1349.13	1	107000	1	0.006	0.2	3	0.0058	0.041	3	12	false	3	1241	1120.8	16	1
381	1	10000	1	100000	0	5	330.4	true	14	30000.8	0	10	5	6174.7	0	118800	2	0.2	0	1	421669	9000	0	50	3000	0.0052	0	0	1	17168	1	1734	1349.13	1	107000	1	0.006	0.2	3	0.0058	0.041	3	12	false	3	1241	1120.8	16	1
384	1	10000	1	100000	0	5	330.4	true	14	30000.8	0	10	5	6174.7	0	118800	2	0.2	0	1	421669	9000	0	50	3000	0.0052	0	0	1	17168	1	1734	1349.13	1	107000	1	0.006	0.2	3	0.0058	0.041	3	12	false	3	1241	1120.8	16	1
385	1	10000	1	100000	0	5	330.4	true	14	30000.8	0	10	5	6174.7	0	118800	2	0.2	0	1	421669	9000	0	50	3000	0.0052	0	0	1	17168	1	1734	1349.13	1	107000	1	0.006	0.2	3	0.0058	0.041	3	12	false	3	1241	1120.8	16	1
386	1	10000	1	100000	0	5	330.4	true	14	30000.8	0	10	5	6174.7	0	118800	2	0.2	0	1	421669	9000	0	50	3000	0.0052	0	0	1	17168	1	1734	1349.13	1	107000	1	0.006	0.2	3	0.0058	0.041	3	12	false	3	1241	1120.8	16	1
388	1	10000	1	100000	0	5	330.4	true	14	30000.8	0	10	5	6174.7	0	118800	2	0.2	0	1	421669	9000	0	50	3000	0.0052	0	0	1	17168	1	1734	1349.13	1	107000	1	0.006	0.2	3	0.0058	0.041	3	12	false	3	1241	1120.8	16	1
389	1	10000	1	100000	0	5	330.4	true	14	30000.8	0	10	5	6174.7	0	118800	2	0.2	0	1	421669	9000	0	50	3000	0.0052	0	0	1	17168	1	1734	1349.13	1	107000	1	0.006	0.2	3	0.0058	0.041	3	12	false	3	1241	1120.8	16	1
390	1	10000	1	100000	0	5	330.4	true	14	30000.8	0	10	5	6174.7	0	118800	2	0.2	0	1	421669	9000	0	50	3000	0.0052	0	0	1	17168	1	1734	1349.13	1	107000	1	0.006	0.2	3	0.0058	0.041	3	12	false	3	1241	1120.8	16	1
387	1	10000	1	100000	0	5	330.4	true	14	30000.8	0	10	5	6174.7	0	118800	2	0.2	0	1	421669	9000	0	50	3000	0.0052	0	0	1	17168	1	1734	1349.13	1	107000	1	0.006	0.2	3	0.0058	0.041	3	12	false	3	1241	1120.8	16	1
391	1	10000	1	100000	0	5	330.4	true	14	30000.8	0	10	5	6174.7	0	118800	2	0.2	0	1	421669	9000	0	50	3000	0.0052	0	0	1	17168	1	1734	1349.13	1	107000	1	0.006	0.2	3	0.0058	0.041	3	12	false	3	1241	1120.8	16	1
392	1	10000	1	100000	0	5	330.4	true	14	30000.8	0	10	5	6174.7	0	118800	2	0.2	0	1	421669	9000	0	50	3000	0.0052	0	0	1	17168	1	1734	1349.13	1	107000	1	0.006	0.2	3	0.0058	0.041	3	12	false	3	1241	1120.8	16	1
393	1	10000	1	100000	0	5	330.4	true	14	30000.8	0	10	5	6174.7	0	118800	2	0.2	0	1	421669	9000	0	50	3000	0.0052	0	0	1	17168	1	1734	1349.13	1	107000	1	0.006	0.2	3	0.0058	0.041	3	12	false	3	1241	1120.8	16	1
395	1	10000	1	100000	0	5	330.4	true	14	30000.8	0	10	5	6174.7	0	118800	2	0.2	0	1	421669	9000	0	50	3000	0.0052	0	0	1	17168	1	1734	1349.13	1	107000	1	0.006	0.2	3	0.0058	0.041	3	12	false	3	1241	1120.8	16	1
396	1	10000	1	100000	0	5	330.4	true	14	30000.8	0	10	5	6174.7	0	118800	2	0.2	0	1	421669	9000	0	50	3000	0.0052	0	0	1	17168	1	1734	1349.13	1	107000	1	0.006	0.2	3	0.0058	0.041	3	12	false	3	1241	1120.8	16	1
394	1	10000	1	100000	0	5	330.4	true	14	30000.8	0	10	5	6174.7	0	118800	2	0.2	0	1	421669	9000	0	50	3000	0.0052	0	0	1	17168	1	1734	1349.13	1	107000	1	0.006	0.2	3	0.0058	0.041	3	12	false	3	1241	1120.8	16	1
397	1	10000	1	100000	0	5	330.4	true	14	30000.8	0	10	5	6174.7	0	118800	2	0.2	0	1	421669	9000	0	50	3000	0.0052	0	0	1	17168	1	1734	1349.13	1	107000	1	0.006	0.2	3	0.0058	0.041	3	12	false	3	1241	1120.8	16	1
398	1	10000	1	100000	0	5	330.4	true	14	30000.8	0	10	5	6174.7	0	118800	2	0.2	0	1	421669	9000	0	50	3000	0.0052	0	0	1	17168	1	1734	1349.13	1	107000	1	0.006	0.2	3	0.0058	0.041	3	12	false	3	1241	1120.8	16	1
399	1	10000	1	100000	0	5	330.4	true	14	30000.8	0	10	5	6174.7	0	118800	2	0.2	0	1	421669	9000	0	50	3000	0.0052	0	0	1	17168	1	1734	1349.13	1	107000	1	0.006	0.2	3	0.0058	0.041	3	12	false	3	1241	1120.8	16	1
401	1	10000	1	100000	0	5	330.4	true	14	30000.8	0	10	5	6174.7	0	118800	2	0.2	0	1	421669	9000	0	50	3000	0.0052	0	0	1	17168	1	1734	1349.13	1	107000	1	0.006	0.2	3	0.0058	0.041	3	12	false	3	1241	1120.8	16	1
402	1	10000	1	100000	0	5	330.4	true	14	30000.8	0	10	5	6174.7	0	118800	2	0.2	0	1	421669	9000	0	50	3000	0.0052	0	0	1	17168	1	1734	1349.13	1	107000	1	0.006	0.2	3	0.0058	0.041	3	12	false	3	1241	1120.8	16	1
400	1	10000	1	100000	0	5	330.4	true	14	30000.8	0	10	5	6174.7	0	118800	2	0.2	0	1	421669	9000	0	50	3000	0.0052	0	0	1	17168	1	1734	1349.13	1	107000	1	0.006	0.2	3	0.0058	0.041	3	12	false	3	1241	1120.8	16	1
403	1	10000	1	100000	0	5	330.4	true	14	30000.8	0	10	5	6174.7	0	118800	2	0.2	0	1	421669	9000	0	50	3000	0.0052	0	0	1	17168	1	1734	1349.13	1	107000	1	0.006	0.2	3	0.0058	0.041	3	12	false	3	1241	1120.8	16	1
404	1	10000	1	100000	0	5	330.4	true	14	30000.8	0	10	5	6174.7	0	118800	2	0.2	0	1	421669	9000	0	50	3000	0.0052	0	0	1	17168	1	1734	1349.13	1	107000	1	0.006	0.2	3	0.0058	0.041	3	12	false	3	1241	1120.8	16	1
405	1	10000	1	100000	0	5	330.4	true	14	30000.8	0	10	5	6174.7	0	118800	2	0.2	0	1	421669	9000	0	50	3000	0.0052	0	0	1	17168	1	1734	1349.13	1	107000	1	0.006	0.2	3	0.0058	0.041	3	12	false	3	1241	1120.8	16	1
407	1	10000	1	100000	0	5	330.4	true	14	30000.8	0	10	5	6174.7	0	118800	2	0.2	0	1	421669	9000	0	50	3000	0.0052	0	0	1	17168	1	1734	1349.13	1	107000	1	0.006	0.2	3	0.0058	0.041	3	12	false	3	1241	1120.8	16	1
408	1	10000	1	100000	0	5	330.4	true	14	30000.8	0	10	5	6174.7	0	118800	2	0.2	0	1	421669	9000	0	50	3000	0.0052	0	0	1	17168	1	1734	1349.13	1	107000	1	0.006	0.2	3	0.0058	0.041	3	12	false	3	1241	1120.8	16	1
409	1	10000	1	100000	0	5	330.4	true	14	30000.8	0	10	5	6174.7	0	118800	2	0.2	0	1	421669	9000	0	50	3000	0.0052	0	0	1	17168	1	1734	1349.13	1	107000	1	0.006	0.2	3	0.0058	0.041	3	12	false	3	1241	1120.8	16	1
406	1	10000	1	100000	0	5	330.4	true	14	30000.8	0	10	5	6174.7	0	118800	2	0.2	0	1	421669	9000	0	50	3000	0.0052	0	0	1	17168	1	1734	1349.13	1	107000	1	0.006	0.2	3	0.0058	0.041	3	12	false	3	1241	1120.8	16	1
410	1	10000	1	100000	0	5	330.4	true	14	30000.8	0	10	5	6174.7	0	118800	2	0.2	0	1	421669	9000	0	50	3000	0.0052	0	0	1	17168	1	1734	1349.13	1	107000	1	0.006	0.2	3	0.0058	0.041	3	12	false	3	1241	1120.8	16	1
411	1	10000	1	100000	0	5	330.4	true	14	30000.8	0	10	5	6174.7	0	118800	2	0.2	0	1	421669	9000	0	50	3000	0.0052	0	0	1	17168	1	1734	1349.13	1	107000	1	0.006	0.2	3	0.0058	0.041	3	12	false	3	1241	1120.8	16	1
412	1	10000	1	100000	0	5	330.4	true	14	30000.8	0	10	5	6174.7	0	118800	2	0.2	0	1	421669	9000	0	50	3000	0.0052	0	0	1	17168	1	1734	1349.13	1	107000	1	0.006	0.2	3	0.0058	0.041	3	12	false	3	1241	1120.8	16	1
414	1	10000	1	100000	0	5	330.4	true	14	30000.8	0	10	5	6174.7	0	118800	2	0.2	0	1	421669	9000	0	50	3000	0.0052	0	0	1	17168	1	1734	1349.13	1	107000	1	0.006	0.2	3	0.0058	0.041	3	12	false	3	1241	1120.8	16	1
415	1	10000	1	100000	0	5	330.4	true	14	30000.8	0	10	5	6174.7	0	118800	2	0.2	0	1	421669	9000	0	50	3000	0.0052	0	0	1	17168	1	1734	1349.13	1	107000	1	0.006	0.2	3	0.0058	0.041	3	12	false	3	1241	1120.8	16	1
413	1	10000	1	100000	0	5	330.4	true	14	30000.8	0	10	5	6174.7	0	118800	2	0.2	0	1	421669	9000	0	50	3000	0.0052	0	0	1	17168	1	1734	1349.13	1	107000	1	0.006	0.2	3	0.0058	0.041	3	12	false	3	1241	1120.8	16	1
416	1	10000	1	100000	0	5	330.4	true	14	30000.8	0	10	5	6174.7	0	118800	2	0.2	0	1	421669	9000	0	50	3000	0.0052	0	0	1	17168	1	1734	1349.13	1	107000	1	0.006	0.2	3	0.0058	0.041	3	12	false	3	1241	1120.8	16	1
417	1	10000	1	100000	0	5	330.4	true	14	30000.8	0	10	5	6174.7	0	118800	2	0.2	0	1	421669	9000	0	50	3000	0.0052	0	0	1	17168	1	1734	1349.13	1	107000	1	0.006	0.2	3	0.0058	0.041	3	12	false	3	1241	1120.8	16	1
418	1	10000	1	100000	0	5	330.4	true	14	30000.8	0	10	5	6174.7	0	118800	2	0.2	0	1	421669	9000	0	50	3000	0.0052	0	0	1	17168	1	1734	1349.13	1	107000	1	0.006	0.2	3	0.0058	0.041	3	12	false	3	1241	1120.8	16	1
420	1	10000	1	100000	0	5	330.4	true	14	30000.8	0	10	5	6174.7	0	118800	2	0.2	0	1	421669	9000	0	50	3000	0.0052	0	0	1	17168	1	1734	1349.13	1	107000	1	0.006	0.2	3	0.0058	0.041	3	12	false	3	1241	1120.8	16	1
421	1	10000	1	100000	0	5	330.4	true	14	30000.8	0	10	5	6174.7	0	118800	2	0.2	0	1	421669	9000	0	50	3000	0.0052	0	0	1	17168	1	1734	1349.13	1	107000	1	0.006	0.2	3	0.0058	0.041	3	12	false	3	1241	1120.8	19	1
419	1	10000	1	100000	0	5	330.4	true	14	30000.8	0	10	5	6174.7	0	118800	2	0.2	0	1	421669	9000	0	50	3000	0.0052	0	0	1	17168	1	1734	1349.13	1	107000	1	0.006	0.2	3	0.0058	0.041	3	12	false	3	1241	1120.8	16	1
422	1	10000	1	100000	0	5	330.4	true	14	30000.8	0	10	5	6174.7	0	118800	2	0.2	0	1	421669	9000	0	50	3000	0.0052	0	0	1	17168	1	1734	1349.13	1	107000	1	0.006	0.2	3	0.0058	0.041	3	12	false	3	1241	1120.8	19	1
423	1	10000	1	100000	0	5	330.4	true	14	30000.8	0	10	5	6174.7	0	118800	2	0.2	0	1	421669	9000	0	50	3000	0.0052	0	0	1	17168	1	1734	1349.13	1	107000	1	0.006	0.2	3	0.0058	0.041	3	12	false	3	1241	1120.8	19	1
424	1	10000	1	100000	0	5	330.4	true	14	30000.8	0	10	5	6174.7	0	118800	2	0.2	0	1	421669	9000	0	50	3000	0.0052	0	0	1	17168	1	1734	1349.13	1	107000	1	0.006	0.2	3	0.0058	0.041	3	12	false	3	1241	1120.8	19	1
426	1	10000	1	100000	0	5	330.4	true	14	30000.8	0	10	5	6174.7	0	118800	2	0.2	0	1	421669	9000	0	50	3000	0.0052	0	0	1	17168	1	1734	1349.13	1	107000	1	0.006	0.2	3	0.0058	0.041	3	12	false	3	1241	1120.8	19	1
427	1	10000	1	100000	0	5	330.4	true	14	30000.8	0	10	5	6174.7	0	118800	2	0.2	0	1	421669	9000	0	50	3000	0.0052	0	0	1	17168	1	1734	1349.13	1	107000	1	0.006	0.2	3	0.0058	0.041	3	12	false	3	1241	1120.8	19	1
428	1	10000	1	100000	0	5	330.4	true	14	30000.8	0	10	5	6174.7	0	118800	2	0.2	0	1	421669	9000	0	50	3000	0.0052	0	0	1	17168	1	1734	1349.13	1	107000	1	0.006	0.2	3	0.0058	0.041	3	12	false	3	1241	1120.8	19	1
425	1	10000	1	100000	0	5	330.4	true	14	30000.8	0	10	5	6174.7	0	118800	2	0.2	0	1	421669	9000	0	50	3000	0.0052	0	0	1	17168	1	1734	1349.13	1	107000	1	0.006	0.2	3	0.0058	0.041	3	12	false	3	1241	1120.8	19	1
429	1	10000	1	100000	0	5	330.4	true	14	30000.8	0	10	5	6174.7	0	118800	2	0.2	0	1	421669	9000	0	50	3000	0.0052	0	0	1	17168	1	1734	1349.13	1	107000	1	0.006	0.2	3	0.0058	0.041	3	12	false	3	1241	1120.8	19	1
430	1	10000	1	100000	0	5	330.4	true	14	30000.8	0	10	5	6174.7	0	118800	2	0.2	0	1	421669	9000	0	50	3000	0.0052	0	0	1	17168	1	1734	1349.13	1	107000	1	0.006	0.2	3	0.0058	0.041	3	12	false	3	1241	1120.8	19	1
431	1	10000	1	100000	0	5	330.4	true	14	30000.8	0	10	5	6174.7	0	118800	2	0.2	0	1	421669	9000	0	50	3000	0.0052	0	0	1	17168	1	1734	1349.13	1	107000	1	0.006	0.2	3	0.0058	0.041	3	12	false	3	1241	1120.8	19	1
433	1	10000	1	100000	0	5	330.4	true	14	30000.8	0	10	5	6174.7	0	118800	2	0.2	0	1	421669	9000	0	50	3000	0.0052	0	0	1	17168	1	1734	1349.13	1	107000	1	0.006	0.2	3	0.0058	0.041	3	12	false	3	1241	1120.8	19	1
434	1	10000	1	100000	0	5	330.4	true	14	30000.8	0	10	5	6174.7	0	118800	2	0.2	0	1	421669	9000	0	50	3000	0.0052	0	0	1	17168	1	1734	1349.13	1	107000	1	0.006	0.2	3	0.0058	0.041	3	12	false	3	1241	1120.8	19	1
432	1	10000	1	100000	0	5	330.4	true	14	30000.8	0	10	5	6174.7	0	118800	2	0.2	0	1	421669	9000	0	50	3000	0.0052	0	0	1	17168	1	1734	1349.13	1	107000	1	0.006	0.2	3	0.0058	0.041	3	12	false	3	1241	1120.8	19	1
435	1	10000	1	100000	0	5	330.4	true	14	30000.8	0	10	5	6174.7	0	118800	2	0.2	0	1	421669	9000	0	50	3000	0.0052	0	0	1	17168	1	1734	1349.13	1	107000	1	0.006	0.2	3	0.0058	0.041	3	12	false	3	1241	1120.8	19	1
436	1	10000	1	100000	0	5	330.4	true	14	30000.8	0	10	5	6174.7	0	118800	2	0.2	0	1	421669	9000	0	50	3000	0.0052	0	0	1	17168	1	1734	1349.13	1	107000	1	0.006	0.2	3	0.0058	0.041	3	12	false	3	1241	1120.8	19	1
437	1	10000	1	100000	0	5	330.4	true	14	30000.8	0	10	5	6174.7	0	118800	2	0.2	0	1	421669	9000	0	50	3000	0.0052	0	0	1	17168	1	1734	1349.13	1	107000	1	0.006	0.2	3	0.0058	0.041	3	12	false	3	1241	1120.8	19	1
439	1	10000	1	100000	0	5	330.4	true	14	30000.8	0	10	5	6174.7	0	118800	2	0.2	0	1	421669	9000	0	50	3000	0.0052	0	0	1	17168	1	1734	1349.13	1	107000	1	0.006	0.2	3	0.0058	0.041	3	12	false	3	1241	1120.8	19	1
440	1	10000	1	100000	0	5	330.4	true	14	30000.8	0	10	5	6174.7	0	118800	2	0.2	0	1	421669	9000	0	50	3000	0.0052	0	0	1	17168	1	1734	1349.13	1	107000	1	0.006	0.2	3	0.0058	0.041	3	12	false	3	1241	1120.8	19	1
438	1	10000	1	100000	0	5	330.4	true	14	30000.8	0	10	5	6174.7	0	118800	2	0.2	0	1	421669	9000	0	50	3000	0.0052	0	0	1	17168	1	1734	1349.13	1	107000	1	0.006	0.2	3	0.0058	0.041	3	12	false	3	1241	1120.8	19	1
441	1	10000	1	100000	0	5	330.4	true	14	30000.8	0	10	5	6174.7	0	118800	2	0.2	0	1	421669	9000	0	50	3000	0.0052	0	0	1	17168	1	1734	1349.13	1	107000	1	0.006	0.2	3	0.0058	0.041	3	12	false	3	1241	1120.8	19	1
442	1	10000	1	100000	0	5	330.4	true	14	30000.8	0	10	5	6174.7	0	118800	2	0.2	0	1	421669	9000	0	50	3000	0.0052	0	0	1	17168	1	1734	1349.13	1	107000	1	0.006	0.2	3	0.0058	0.041	3	12	false	3	1241	1120.8	19	1
443	1	10000	1	100000	0	5	330.4	true	14	30000.8	0	10	5	6174.7	0	118800	2	0.2	0	1	421669	9000	0	50	3000	0.0052	0	0	1	17168	1	1734	1349.13	1	107000	1	0.006	0.2	3	0.0058	0.041	3	12	false	3	1241	1120.8	19	1
445	1	10000	1	100000	0	5	330.4	true	14	30000.8	0	10	5	6174.7	0	118800	2	0.2	0	1	421669	9000	0	50	3000	0.0052	0	0	1	17168	1	1734	1349.13	1	107000	1	0.006	0.2	3	0.0058	0.041	3	12	false	3	1241	1120.8	19	1
446	1	10000	1	100000	0	5	330.4	true	14	30000.8	0	10	5	6174.7	0	118800	2	0.2	0	1	421669	9000	0	50	3000	0.0052	0	0	1	17168	1	1734	1349.13	1	107000	1	0.006	0.2	3	0.0058	0.041	3	12	false	3	1241	1120.8	19	1
444	1	10000	1	100000	0	5	330.4	true	14	30000.8	0	10	5	6174.7	0	118800	2	0.2	0	1	421669	9000	0	50	3000	0.0052	0	0	1	17168	1	1734	1349.13	1	107000	1	0.006	0.2	3	0.0058	0.041	3	12	false	3	1241	1120.8	19	1
447	1	10000	1	100000	0	5	330.4	true	14	30000.8	0	10	5	6174.7	0	118800	2	0.2	0	1	421669	9000	0	50	3000	0.0052	0	0	1	17168	1	1734	1349.13	1	107000	1	0.006	0.2	3	0.0058	0.041	3	12	false	3	1241	1120.8	19	1
448	1	10000	1	100000	0	5	330.4	true	14	30000.8	0	10	5	6174.7	0	118800	2	0.2	0	1	421669	9000	0	50	3000	0.0052	0	0	1	17168	1	1734	1349.13	1	107000	1	0.006	0.2	3	0.0058	0.041	3	12	false	3	1241	1120.8	19	1
449	1	10000	1	100000	0	5	330.4	true	14	30000.8	0	10	5	6174.7	0	118800	2	0.2	0	1	421669	9000	0	50	3000	0.0052	0	0	1	17168	1	1734	1349.13	1	107000	1	0.006	0.2	3	0.0058	0.041	3	12	false	3	1241	1120.8	19	1
451	1	10000	1	100000	0	5	330.4	true	14	30000.8	0	10	5	6174.7	0	118800	2	0.2	0	1	421669	9000	0	50	3000	0.0052	0	0	1	17168	1	1734	1349.13	1	107000	1	0.006	0.2	3	0.0058	0.041	3	12	false	3	1241	1120.8	19	1
452	1	10000	1	100000	0	5	330.4	true	14	30000.8	0	10	5	6174.7	0	118800	2	0.2	0	1	421669	9000	0	50	3000	0.0052	0	0	1	17168	1	1734	1349.13	1	107000	1	0.006	0.2	3	0.0058	0.041	3	12	false	3	1241	1120.8	19	1
453	1	10000	1	100000	0	5	330.4	true	14	30000.8	0	10	5	6174.7	0	118800	2	0.2	0	1	421669	9000	0	50	3000	0.0052	0	0	1	17168	1	1734	1349.13	1	107000	1	0.006	0.2	3	0.0058	0.041	3	12	false	3	1241	1120.8	19	1
450	1	10000	1	100000	0	5	330.4	true	14	30000.8	0	10	5	6174.7	0	118800	2	0.2	0	1	421669	9000	0	50	3000	0.0052	0	0	1	17168	1	1734	1349.13	1	107000	1	0.006	0.2	3	0.0058	0.041	3	12	false	3	1241	1120.8	19	1
454	1	10000	1	100000	0	5	330.4	true	14	30000.8	0	10	5	6174.7	0	118800	2	0.2	0	1	421669	9000	0	50	3000	0.0052	0	0	1	17168	1	1734	1349.13	1	107000	1	0.006	0.2	3	0.0058	0.041	3	12	false	3	1241	1120.8	19	1
455	1	10000	1	100000	0	5	330.4	true	14	30000.8	0	10	5	6174.7	0	118800	2	0.2	0	1	421669	9000	0	50	3000	0.0052	0	0	1	17168	1	1734	1349.13	1	107000	1	0.006	0.2	3	0.0058	0.041	3	12	false	3	1241	1120.8	19	1
456	1	10000	1	100000	0	5	330.4	true	14	30000.8	0	10	5	6174.7	0	118800	2	0.2	0	1	421669	9000	0	50	3000	0.0052	0	0	1	17168	1	1734	1349.13	1	107000	1	0.006	0.2	3	0.0058	0.041	3	12	false	3	1241	1120.8	19	1
458	1	10000	1	100000	0	5	330.4	true	14	30000.8	0	10	5	6174.7	0	118800	2	0.2	0	1	421669	9000	0	50	3000	0.0052	0	0	1	17168	1	1734	1349.13	1	107000	1	0.006	0.2	3	0.0058	0.041	3	12	false	3	1241	1120.8	19	1
459	1	10000	1	100000	0	5	330.4	true	14	30000.8	0	10	5	6174.7	0	118800	2	0.2	0	1	421669	9000	0	50	3000	0.0052	0	0	1	17168	1	1734	1349.13	1	107000	1	0.006	0.2	3	0.0058	0.041	3	12	false	3	1241	1120.8	19	1
457	1	10000	1	100000	0	5	330.4	true	14	30000.8	0	10	5	6174.7	0	118800	2	0.2	0	1	421669	9000	0	50	3000	0.0052	0	0	1	17168	1	1734	1349.13	1	107000	1	0.006	0.2	3	0.0058	0.041	3	12	false	3	1241	1120.8	19	1
460	1	10000	1	100000	0	5	330.4	true	14	30000.8	0	10	5	6174.7	0	118800	2	0.2	0	1	421669	9000	0	50	3000	0.0052	0	0	1	17168	1	1734	1349.13	1	107000	1	0.006	0.2	3	0.0058	0.041	3	12	false	3	1241	1120.8	19	1
461	1	10000	1	100000	0	5	330.4	true	14	30000.8	0	10	5	6174.7	0	118800	2	0.2	0	1	421669	9000	0	50	3000	0.0052	0	0	1	17168	1	1734	1349.13	1	107000	1	0.006	0.2	3	0.0058	0.041	3	12	false	3	1241	1120.8	19	1
462	1	10000	1	100000	0	5	330.4	true	14	30000.8	0	10	5	6174.7	0	118800	2	0.2	0	1	421669	9000	0	50	3000	0.0052	0	0	1	17168	1	1734	1349.13	1	107000	1	0.006	0.2	3	0.0058	0.041	3	12	false	3	1241	1120.8	19	1
464	1	10000	1	100000	0	5	330.4	true	14	30000.8	0	10	5	6174.7	0	118800	2	0.2	0	1	421669	9000	0	50	3000	0.0052	0	0	1	17168	1	1734	1349.13	1	107000	1	0.006	0.2	3	0.0058	0.041	3	12	false	3	1241	1120.8	19	1
465	1	10000	1	100000	0	5	330.4	true	14	30000.8	0	10	5	6174.7	0	118800	2	0.2	0	1	421669	9000	0	50	3000	0.0052	0	0	1	17168	1	1734	1349.13	1	107000	1	0.006	0.2	3	0.0058	0.041	3	12	false	3	1241	1120.8	19	1
463	1	10000	1	100000	0	5	330.4	true	14	30000.8	0	10	5	6174.7	0	118800	2	0.2	0	1	421669	9000	0	50	3000	0.0052	0	0	1	17168	1	1734	1349.13	1	107000	1	0.006	0.2	3	0.0058	0.041	3	12	false	3	1241	1120.8	19	1
466	1	10000	1	100000	0	5	330.4	true	14	30000.8	0	10	5	6174.7	0	118800	2	0.2	0	1	421669	9000	0	50	3000	0.0052	0	0	1	17168	1	1734	1349.13	1	107000	1	0.006	0.2	3	0.0058	0.041	3	12	false	3	1241	1120.8	19	1
467	1	10000	1	100000	0	5	330.4	true	14	30000.8	0	10	5	6174.7	0	118800	2	0.2	0	1	421669	9000	0	50	3000	0.0052	0	0	1	17168	1	1734	1349.13	1	107000	1	0.006	0.2	3	0.0058	0.041	3	12	false	3	1241	1120.8	19	1
468	1	10000	1	100000	0	5	330.4	true	14	30000.8	0	10	5	6174.7	0	118800	2	0.2	0	1	421669	9000	0	50	3000	0.0052	0	0	1	17168	1	1734	1349.13	1	107000	1	0.006	0.2	3	0.0058	0.041	3	12	false	3	1241	1120.8	19	1
470	1	10000	1	100000	0	5	330.4	true	14	30000.8	0	10	5	6174.7	0	118800	2	0.2	0	1	421669	9000	0	50	3000	0.0052	0	0	1	17168	1	1734	1349.13	1	107000	1	0.006	0.2	3	0.0058	0.041	3	12	false	3	1241	1120.8	19	1
471	1	10000	1	100000	0	5	330.4	true	14	30000.8	0	10	5	6174.7	0	118800	2	0.2	0	1	421669	9000	0	50	3000	0.0052	0	0	1	17168	1	1734	1349.13	1	107000	1	0.006	0.2	3	0.0058	0.041	3	12	false	3	1241	1120.8	19	1
469	1	10000	1	100000	0	5	330.4	true	14	30000.8	0	10	5	6174.7	0	118800	2	0.2	0	1	421669	9000	0	50	3000	0.0052	0	0	1	17168	1	1734	1349.13	1	107000	1	0.006	0.2	3	0.0058	0.041	3	12	false	3	1241	1120.8	19	1
472	1	10000	1	100000	0	5	330.4	true	14	30000.8	0	10	5	6174.7	0	118800	2	0.2	0	1	421669	9000	0	50	3000	0.0052	0	0	1	17168	1	1734	1349.13	1	107000	1	0.006	0.2	3	0.0058	0.041	3	12	false	3	1241	1120.8	19	1
473	1	10000	1	100000	0	5	330.4	true	14	30000.8	0	10	5	6174.7	0	118800	2	0.2	0	1	421669	9000	0	50	3000	0.0052	0	0	1	17168	1	1734	1349.13	1	107000	1	0.006	0.2	3	0.0058	0.041	3	12	false	3	1241	1120.8	19	1
474	1	10000	1	100000	0	5	330.4	true	14	30000.8	0	10	5	6174.7	0	118800	2	0.2	0	1	421669	9000	0	50	3000	0.0052	0	0	1	17168	1	1734	1349.13	1	107000	1	0.006	0.2	3	0.0058	0.041	3	12	false	3	1241	1120.8	19	1
476	1	10000	1	100000	0	5	330.4	true	14	30000.8	0	10	5	6174.7	0	118800	2	0.2	0	1	421669	9000	0	50	3000	0.0052	0	0	1	17168	1	1734	1349.13	1	107000	1	0.006	0.2	3	0.0058	0.041	3	12	false	3	1241	1120.8	19	1
477	1	10000	1	100000	0	5	330.4	true	14	30000.8	0	10	5	6174.7	0	118800	2	0.2	0	1	421669	9000	0	50	3000	0.0052	0	0	1	17168	1	1734	1349.13	1	107000	1	0.006	0.2	3	0.0058	0.041	3	12	false	3	1241	1120.8	19	1
478	1	10000	1	100000	0	5	330.4	true	14	30000.8	0	10	5	6174.7	0	118800	2	0.2	0	1	421669	9000	0	50	3000	0.0052	0	0	1	17168	1	1734	1349.13	1	107000	1	0.006	0.2	3	0.0058	0.041	3	12	false	3	1241	1120.8	19	1
475	1	10000	1	100000	0	5	330.4	true	14	30000.8	0	10	5	6174.7	0	118800	2	0.2	0	1	421669	9000	0	50	3000	0.0052	0	0	1	17168	1	1734	1349.13	1	107000	1	0.006	0.2	3	0.0058	0.041	3	12	false	3	1241	1120.8	19	1
479	1	10000	1	100000	0	5	330.4	true	14	30000.8	0	10	5	6174.7	0	118800	2	0.2	0	1	421669	9000	0	50	3000	0.0052	0	0	1	17168	1	1734	1349.13	1	107000	1	0.006	0.2	3	0.0058	0.041	3	12	false	3	1241	1120.8	19	1
480	1	10000	1	100000	0	5	330.4	true	14	30000.8	0	10	5	6174.7	0	118800	2	0.2	0	1	421669	9000	0	50	3000	0.0052	0	0	1	17168	1	1734	1349.13	1	107000	1	0.006	0.2	3	0.0058	0.041	3	12	false	3	1241	1120.8	19	1
481	1	10000	1	100000	0	5	330.4	true	14	30000.8	0	10	5	6174.7	0	118800	2	0.2	0	1	421669	9000	0	50	3000	0.0052	0	0	1	17168	1	1734	1349.13	1	107000	1	0.006	0.2	3	0.0058	0.041	3	12	false	3	1241	1120.8	19	1
483	1	10000	1	100000	0	5	330.4	true	14	30000.8	0	10	5	6174.7	0	118800	2	0.2	0	1	421669	9000	0	50	3000	0.0052	0	0	1	17168	1	1734	1349.13	1	107000	1	0.006	0.2	3	0.0058	0.041	3	12	false	3	1241	1120.8	19	1
484	1	10000	1	100000	0	5	330.4	true	14	30000.8	0	10	5	6174.7	0	118800	2	0.2	0	1	421669	9000	0	50	3000	0.0052	0	0	1	17168	1	1734	1349.13	1	107000	1	0.006	0.2	3	0.0058	0.041	3	12	false	3	1241	1120.8	19	1
482	1	10000	1	100000	0	5	330.4	true	14	30000.8	0	10	5	6174.7	0	118800	2	0.2	0	1	421669	9000	0	50	3000	0.0052	0	0	1	17168	1	1734	1349.13	1	107000	1	0.006	0.2	3	0.0058	0.041	3	12	false	3	1241	1120.8	19	1
485	1	10000	1	100000	0	5	330.4	true	14	30000.8	0	10	5	6174.7	0	118800	2	0.2	0	1	421669	9000	0	50	3000	0.0052	0	0	1	17168	1	1734	1349.13	1	107000	1	0.006	0.2	3	0.0058	0.041	3	12	false	3	1241	1120.8	19	1
486	1	10000	1	100000	0	5	330.4	true	14	30000.8	0	10	5	6174.7	0	118800	2	0.2	0	1	421669	9000	0	50	3000	0.0052	0	0	1	17168	1	1734	1349.13	1	107000	1	0.006	0.2	3	0.0058	0.041	3	12	false	3	1241	1120.8	19	1
487	1	10000	1	100000	0	5	330.4	true	14	30000.8	0	10	5	6174.7	0	118800	2	0.2	0	1	421669	9000	0	50	3000	0.0052	0	0	1	17168	1	1734	1349.13	1	107000	1	0.006	0.2	3	0.0058	0.041	3	12	false	3	1241	1120.8	19	1
489	1	10000	1	100000	0	5	330.4	true	14	30000.8	0	10	5	6174.7	0	118800	2	0.2	0	1	421669	9000	0	50	3000	0.0052	0	0	1	17168	1	1734	1349.13	1	107000	1	0.006	0.2	3	0.0058	0.041	3	12	false	3	1241	1120.8	19	1
490	1	10000	1	100000	0	5	330.4	true	14	30000.8	0	10	5	6174.7	0	118800	2	0.2	0	1	421669	9000	0	50	3000	0.0052	0	0	1	17168	1	1734	1349.13	1	107000	1	0.006	0.2	3	0.0058	0.041	3	12	false	3	1241	1120.8	19	1
491	1	10000	1	100000	0	5	330.4	true	14	30000.8	0	10	5	6174.7	0	118800	2	0.2	0	1	421669	9000	0	50	3000	0.0052	0	0	1	17168	1	1734	1349.13	1	107000	1	0.006	0.2	3	0.0058	0.041	3	12	false	3	1241	1120.8	22	1
488	1	10000	1	100000	0	5	330.4	true	14	30000.8	0	10	5	6174.7	0	118800	2	0.2	0	1	421669	9000	0	50	3000	0.0052	0	0	1	17168	1	1734	1349.13	1	107000	1	0.006	0.2	3	0.0058	0.041	3	12	false	3	1241	1120.8	19	1
492	1	10000	1	100000	0	5	330.4	true	14	30000.8	0	10	5	6174.7	0	118800	2	0.2	0	1	421669	9000	0	50	3000	0.0052	0	0	1	17168	1	1734	1349.13	1	107000	1	0.006	0.2	3	0.0058	0.041	3	12	false	3	1241	1120.8	22	1
493	1	10000	1	100000	0	5	330.4	true	14	30000.8	0	10	5	6174.7	0	118800	2	0.2	0	1	421669	9000	0	50	3000	0.0052	0	0	1	17168	1	1734	1349.13	1	107000	1	0.006	0.2	3	0.0058	0.041	3	12	false	3	1241	1120.8	22	1
494	1	10000	1	100000	0	5	330.4	true	14	30000.8	0	10	5	6174.7	0	118800	2	0.2	0	1	421669	9000	0	50	3000	0.0052	0	0	1	17168	1	1734	1349.13	1	107000	1	0.006	0.2	3	0.0058	0.041	3	12	false	3	1241	1120.8	22	1
496	1	10000	1	100000	0	5	330.4	true	14	30000.8	0	10	5	6174.7	0	118800	2	0.2	0	1	421669	9000	0	50	3000	0.0052	0	0	1	17168	1	1734	1349.13	1	107000	1	0.006	0.2	3	0.0058	0.041	3	12	false	3	1241	1120.8	22	1
495	1	10000	1	100000	0	5	330.4	true	14	30000.8	0	10	5	6174.7	0	118800	2	0.2	0	1	421669	9000	0	50	3000	0.0052	0	0	1	17168	1	1734	1349.13	1	107000	1	0.006	0.2	3	0.0058	0.041	3	12	false	3	1241	1120.8	22	1
497	1	10000	1	100000	0	5	330.4	true	14	30000.8	0	10	5	6174.7	0	118800	2	0.2	0	1	421669	9000	0	50	3000	0.0052	0	0	1	17168	1	1734	1349.13	1	107000	1	0.006	0.2	3	0.0058	0.041	3	12	false	3	1241	1120.8	22	1
498	1	10000	1	100000	0	5	330.4	true	14	30000.8	0	10	5	6174.7	0	118800	2	0.2	0	1	421669	9000	0	50	3000	0.0052	0	0	1	17168	1	1734	1349.13	1	107000	1	0.006	0.2	3	0.0058	0.041	3	12	false	3	1241	1120.8	22	1
499	1	10000	1	100000	0	5	330.4	true	14	30000.8	0	10	5	6174.7	0	118800	2	0.2	0	1	421669	9000	0	50	3000	0.0052	0	0	1	17168	1	1734	1349.13	1	107000	1	0.006	0.2	3	0.0058	0.041	3	12	false	3	1241	1120.8	22	1
501	1	10000	1	100000	0	5	330.4	true	14	30000.8	0	10	5	6174.7	0	118800	2	0.2	0	1	421669	9000	0	50	3000	0.0052	0	0	1	17168	1	1734	1349.13	1	107000	1	0.006	0.2	3	0.0058	0.041	3	12	false	3	1241	1120.8	22	1
502	1	10000	1	100000	0	5	330.4	true	14	30000.8	0	10	5	6174.7	0	118800	2	0.2	0	1	421669	9000	0	50	3000	0.0052	0	0	1	17168	1	1734	1349.13	1	107000	1	0.006	0.2	3	0.0058	0.041	3	12	false	3	1241	1120.8	22	1
503	1	10000	1	100000	0	5	330.4	true	14	30000.8	0	10	5	6174.7	0	118800	2	0.2	0	1	421669	9000	0	50	3000	0.0052	0	0	1	17168	1	1734	1349.13	1	107000	1	0.006	0.2	3	0.0058	0.041	3	12	false	3	1241	1120.8	22	1
500	1	10000	1	100000	0	5	330.4	true	14	30000.8	0	10	5	6174.7	0	118800	2	0.2	0	1	421669	9000	0	50	3000	0.0052	0	0	1	17168	1	1734	1349.13	1	107000	1	0.006	0.2	3	0.0058	0.041	3	12	false	3	1241	1120.8	22	1
504	1	10000	1	100000	0	5	330.4	true	14	30000.8	0	10	5	6174.7	0	118800	2	0.2	0	1	421669	9000	0	50	3000	0.0052	0	0	1	17168	1	1734	1349.13	1	107000	1	0.006	0.2	3	0.0058	0.041	3	12	false	3	1241	1120.8	22	1
505	1	10000	1	100000	0	5	330.4	true	14	30000.8	0	10	5	6174.7	0	118800	2	0.2	0	1	421669	9000	0	50	3000	0.0052	0	0	1	17168	1	1734	1349.13	1	107000	1	0.006	0.2	3	0.0058	0.041	3	12	false	3	1241	1120.8	22	1
506	1	10000	1	100000	0	5	330.4	true	14	30000.8	0	10	5	6174.7	0	118800	2	0.2	0	1	421669	9000	0	50	3000	0.0052	0	0	1	17168	1	1734	1349.13	1	107000	1	0.006	0.2	3	0.0058	0.041	3	12	false	3	1241	1120.8	22	1
508	1	10000	1	100000	0	5	330.4	true	14	30000.8	0	10	5	6174.7	0	118800	2	0.2	0	1	421669	9000	0	50	3000	0.0052	0	0	1	17168	1	1734	1349.13	1	107000	1	0.006	0.2	3	0.0058	0.041	3	12	false	3	1241	1120.8	22	1
509	1	10000	1	100000	0	5	330.4	true	14	30000.8	0	10	5	6174.7	0	118800	2	0.2	0	1	421669	9000	0	50	3000	0.0052	0	0	1	17168	1	1734	1349.13	1	107000	1	0.006	0.2	3	0.0058	0.041	3	12	false	3	1241	1120.8	22	1
507	1	10000	1	100000	0	5	330.4	true	14	30000.8	0	10	5	6174.7	0	118800	2	0.2	0	1	421669	9000	0	50	3000	0.0052	0	0	1	17168	1	1734	1349.13	1	107000	1	0.006	0.2	3	0.0058	0.041	3	12	false	3	1241	1120.8	22	1
510	1	10000	1	100000	0	5	330.4	true	14	30000.8	0	10	5	6174.7	0	118800	2	0.2	0	1	421669	9000	0	50	3000	0.0052	0	0	1	17168	1	1734	1349.13	1	107000	1	0.006	0.2	3	0.0058	0.041	3	12	false	3	1241	1120.8	22	1
511	1	10000	1	100000	0	5	330.4	true	14	30000.8	0	10	5	6174.7	0	118800	2	0.2	0	1	421669	9000	0	50	3000	0.0052	0	0	1	17168	1	1734	1349.13	1	107000	1	0.006	0.2	3	0.0058	0.041	3	12	false	3	1241	1120.8	22	1
512	1	10000	1	100000	0	5	330.4	true	14	30000.8	0	10	5	6174.7	0	118800	2	0.2	0	1	421669	9000	0	50	3000	0.0052	0	0	1	17168	1	1734	1349.13	1	107000	1	0.006	0.2	3	0.0058	0.041	3	12	false	3	1241	1120.8	22	1
514	1	10000	1	100000	0	5	330.4	true	14	30000.8	0	10	5	6174.7	0	118800	2	0.2	0	1	421669	9000	0	50	3000	0.0052	0	0	1	17168	1	1734	1349.13	1	107000	1	0.006	0.2	3	0.0058	0.041	3	12	false	3	1241	1120.8	22	1
515	1	10000	1	100000	0	5	330.4	true	14	30000.8	0	10	5	6174.7	0	118800	2	0.2	0	1	421669	9000	0	50	3000	0.0052	0	0	1	17168	1	1734	1349.13	1	107000	1	0.006	0.2	3	0.0058	0.041	3	12	false	3	1241	1120.8	22	1
516	1	10000	1	100000	0	5	330.4	true	14	30000.8	0	10	5	6174.7	0	118800	2	0.2	0	1	421669	9000	0	50	3000	0.0052	0	0	1	17168	1	1734	1349.13	1	107000	1	0.006	0.2	3	0.0058	0.041	3	12	false	3	1241	1120.8	22	1
513	1	10000	1	100000	0	5	330.4	true	14	30000.8	0	10	5	6174.7	0	118800	2	0.2	0	1	421669	9000	0	50	3000	0.0052	0	0	1	17168	1	1734	1349.13	1	107000	1	0.006	0.2	3	0.0058	0.041	3	12	false	3	1241	1120.8	22	1
517	1	10000	1	100000	0	5	330.4	true	14	30000.8	0	10	5	6174.7	0	118800	2	0.2	0	1	421669	9000	0	50	3000	0.0052	0	0	1	17168	1	1734	1349.13	1	107000	1	0.006	0.2	3	0.0058	0.041	3	12	false	3	1241	1120.8	22	1
519	1	10000	1	100000	0	5	330.4	true	14	30000.8	0	10	5	6174.7	0	118800	2	0.2	0	1	421669	9000	0	50	3000	0.0052	0	0	1	17168	1	1734	1349.13	1	107000	1	0.006	0.2	3	0.0058	0.041	3	12	false	3	1241	1120.8	22	1
518	1	10000	1	100000	0	5	330.4	true	14	30000.8	0	10	5	6174.7	0	118800	2	0.2	0	1	421669	9000	0	50	3000	0.0052	0	0	1	17168	1	1734	1349.13	1	107000	1	0.006	0.2	3	0.0058	0.041	3	12	false	3	1241	1120.8	22	1
521	1	10000	1	100000	0	5	330.4	true	14	30000.8	0	10	5	6174.7	0	118800	2	0.2	0	1	421669	9000	0	50	3000	0.0052	0	0	1	17168	1	1734	1349.13	1	107000	1	0.006	0.2	3	0.0058	0.041	3	12	false	3	1241	1120.8	22	1
520	1	10000	1	100000	0	5	330.4	true	14	30000.8	0	10	5	6174.7	0	118800	2	0.2	0	1	421669	9000	0	50	3000	0.0052	0	0	1	17168	1	1734	1349.13	1	107000	1	0.006	0.2	3	0.0058	0.041	3	12	false	3	1241	1120.8	22	1
522	1	10000	1	100000	0	5	330.4	true	14	30000.8	0	10	5	6174.7	0	118800	2	0.2	0	1	421669	9000	0	50	3000	0.0052	0	0	1	17168	1	1734	1349.13	1	107000	1	0.006	0.2	3	0.0058	0.041	3	12	false	3	1241	1120.8	22	1
523	1	10000	1	100000	0	5	330.4	true	14	30000.8	0	10	5	6174.7	0	118800	2	0.2	0	1	421669	9000	0	50	3000	0.0052	0	0	1	17168	1	1734	1349.13	1	107000	1	0.006	0.2	3	0.0058	0.041	3	12	false	3	1241	1120.8	22	1
524	1	10000	1	100000	0	5	330.4	true	14	30000.8	0	10	5	6174.7	0	118800	2	0.2	0	1	421669	9000	0	50	3000	0.0052	0	0	1	17168	1	1734	1349.13	1	107000	1	0.006	0.2	3	0.0058	0.041	3	12	false	3	1241	1120.8	22	1
526	1	10000	1	100000	0	5	330.4	true	14	30000.8	0	10	5	6174.7	0	118800	2	0.2	0	1	421669	9000	0	50	3000	0.0052	0	0	1	17168	1	1734	1349.13	1	107000	1	0.006	0.2	3	0.0058	0.041	3	12	false	3	1241	1120.8	22	1
527	1	10000	1	100000	0	5	330.4	true	14	30000.8	0	10	5	6174.7	0	118800	2	0.2	0	1	421669	9000	0	50	3000	0.0052	0	0	1	17168	1	1734	1349.13	1	107000	1	0.006	0.2	3	0.0058	0.041	3	12	false	3	1241	1120.8	22	1
528	1	10000	1	100000	0	5	330.4	true	14	30000.8	0	10	5	6174.7	0	118800	2	0.2	0	1	421669	9000	0	50	3000	0.0052	0	0	1	17168	1	1734	1349.13	1	107000	1	0.006	0.2	3	0.0058	0.041	3	12	false	3	1241	1120.8	22	1
525	1	10000	1	100000	0	5	330.4	true	14	30000.8	0	10	5	6174.7	0	118800	2	0.2	0	1	421669	9000	0	50	3000	0.0052	0	0	1	17168	1	1734	1349.13	1	107000	1	0.006	0.2	3	0.0058	0.041	3	12	false	3	1241	1120.8	22	1
529	1	10000	1	100000	0	5	330.4	true	14	30000.8	0	10	5	6174.7	0	118800	2	0.2	0	1	421669	9000	0	50	3000	0.0052	0	0	1	17168	1	1734	1349.13	1	107000	1	0.006	0.2	3	0.0058	0.041	3	12	false	3	1241	1120.8	22	1
530	1	10000	1	100000	0	5	330.4	true	14	30000.8	0	10	5	6174.7	0	118800	2	0.2	0	1	421669	9000	0	50	3000	0.0052	0	0	1	17168	1	1734	1349.13	1	107000	1	0.006	0.2	3	0.0058	0.041	3	12	false	3	1241	1120.8	22	1
531	1	10000	1	100000	0	5	330.4	true	14	30000.8	0	10	5	6174.7	0	118800	2	0.2	0	1	421669	9000	0	50	3000	0.0052	0	0	1	17168	1	1734	1349.13	1	107000	1	0.006	0.2	3	0.0058	0.041	3	12	false	3	1241	1120.8	22	1
533	1	10000	1	100000	0	5	330.4	true	14	30000.8	0	10	5	6174.7	0	118800	2	0.2	0	1	421669	9000	0	50	3000	0.0052	0	0	1	17168	1	1734	1349.13	1	107000	1	0.006	0.2	3	0.0058	0.041	3	12	false	3	1241	1120.8	22	1
534	1	10000	1	100000	0	5	330.4	true	14	30000.8	0	10	5	6174.7	0	118800	2	0.2	0	1	421669	9000	0	50	3000	0.0052	0	0	1	17168	1	1734	1349.13	1	107000	1	0.006	0.2	3	0.0058	0.041	3	12	false	3	1241	1120.8	22	1
532	1	10000	1	100000	0	5	330.4	true	14	30000.8	0	10	5	6174.7	0	118800	2	0.2	0	1	421669	9000	0	50	3000	0.0052	0	0	1	17168	1	1734	1349.13	1	107000	1	0.006	0.2	3	0.0058	0.041	3	12	false	3	1241	1120.8	22	1
535	1	10000	1	100000	0	5	330.4	true	14	30000.8	0	10	5	6174.7	0	118800	2	0.2	0	1	421669	9000	0	50	3000	0.0052	0	0	1	17168	1	1734	1349.13	1	107000	1	0.006	0.2	3	0.0058	0.041	3	12	false	3	1241	1120.8	22	1
536	1	10000	1	100000	0	5	330.4	true	14	30000.8	0	10	5	6174.7	0	118800	2	0.2	0	1	421669	9000	0	50	3000	0.0052	0	0	1	17168	1	1734	1349.13	1	107000	1	0.006	0.2	3	0.0058	0.041	3	12	false	3	1241	1120.8	22	1
537	1	10000	1	100000	0	5	330.4	true	14	30000.8	0	10	5	6174.7	0	118800	2	0.2	0	1	421669	9000	0	50	3000	0.0052	0	0	1	17168	1	1734	1349.13	1	107000	1	0.006	0.2	3	0.0058	0.041	3	12	false	3	1241	1120.8	22	1
539	1	10000	1	100000	0	5	330.4	true	14	30000.8	0	10	5	6174.7	0	118800	2	0.2	0	1	421669	9000	0	50	3000	0.0052	0	0	1	17168	1	1734	1349.13	1	107000	1	0.006	0.2	3	0.0058	0.041	3	12	false	3	1241	1120.8	22	1
540	1	10000	1	100000	0	5	330.4	true	14	30000.8	0	10	5	6174.7	0	118800	2	0.2	0	1	421669	9000	0	50	3000	0.0052	0	0	1	17168	1	1734	1349.13	1	107000	1	0.006	0.2	3	0.0058	0.041	3	12	false	3	1241	1120.8	22	1
538	1	10000	1	100000	0	5	330.4	true	14	30000.8	0	10	5	6174.7	0	118800	2	0.2	0	1	421669	9000	0	50	3000	0.0052	0	0	1	17168	1	1734	1349.13	1	107000	1	0.006	0.2	3	0.0058	0.041	3	12	false	3	1241	1120.8	22	1
541	1	10000	1	100000	0	5	330.4	true	14	30000.8	0	10	5	6174.7	0	118800	2	0.2	0	1	421669	9000	0	50	3000	0.0052	0	0	1	17168	1	1734	1349.13	1	107000	1	0.006	0.2	3	0.0058	0.041	3	12	false	3	1241	1120.8	22	1
542	1	10000	1	100000	0	5	330.4	true	14	30000.8	0	10	5	6174.7	0	118800	2	0.2	0	1	421669	9000	0	50	3000	0.0052	0	0	1	17168	1	1734	1349.13	1	107000	1	0.006	0.2	3	0.0058	0.041	3	12	false	3	1241	1120.8	22	1
543	1	10000	1	100000	0	5	330.4	true	14	30000.8	0	10	5	6174.7	0	118800	2	0.2	0	1	421669	9000	0	50	3000	0.0052	0	0	1	17168	1	1734	1349.13	1	107000	1	0.006	0.2	3	0.0058	0.041	3	12	false	3	1241	1120.8	22	1
545	1	10000	1	100000	0	5	330.4	true	14	30000.8	0	10	5	6174.7	0	118800	2	0.2	0	1	421669	9000	0	50	3000	0.0052	0	0	1	17168	1	1734	1349.13	1	107000	1	0.006	0.2	3	0.0058	0.041	3	12	false	3	1241	1120.8	22	1
546	1	10000	1	100000	0	5	330.4	true	14	30000.8	0	10	5	6174.7	0	118800	2	0.2	0	1	421669	9000	0	50	3000	0.0052	0	0	1	17168	1	1734	1349.13	1	107000	1	0.006	0.2	3	0.0058	0.041	3	12	false	3	1241	1120.8	22	1
544	1	10000	1	100000	0	5	330.4	true	14	30000.8	0	10	5	6174.7	0	118800	2	0.2	0	1	421669	9000	0	50	3000	0.0052	0	0	1	17168	1	1734	1349.13	1	107000	1	0.006	0.2	3	0.0058	0.041	3	12	false	3	1241	1120.8	22	1
547	1	10000	1	100000	0	5	330.4	true	14	30000.8	0	10	5	6174.7	0	118800	2	0.2	0	1	421669	9000	0	50	3000	0.0052	0	0	1	17168	1	1734	1349.13	1	107000	1	0.006	0.2	3	0.0058	0.041	3	12	false	3	1241	1120.8	22	1
548	1	10000	1	100000	0	5	330.4	true	14	30000.8	0	10	5	6174.7	0	118800	2	0.2	0	1	421669	9000	0	50	3000	0.0052	0	0	1	17168	1	1734	1349.13	1	107000	1	0.006	0.2	3	0.0058	0.041	3	12	false	3	1241	1120.8	22	1
549	1	10000	1	100000	0	5	330.4	true	14	30000.8	0	10	5	6174.7	0	118800	2	0.2	0	1	421669	9000	0	50	3000	0.0052	0	0	1	17168	1	1734	1349.13	1	107000	1	0.006	0.2	3	0.0058	0.041	3	12	false	3	1241	1120.8	22	1
551	1	10000	1	100000	0	5	330.4	true	14	30000.8	0	10	5	6174.7	0	118800	2	0.2	0	1	421669	9000	0	50	3000	0.0052	0	0	1	17168	1	1734	1349.13	1	107000	1	0.006	0.2	3	0.0058	0.041	3	12	false	3	1241	1120.8	22	1
552	1	10000	1	100000	0	5	330.4	true	14	30000.8	0	10	5	6174.7	0	118800	2	0.2	0	1	421669	9000	0	50	3000	0.0052	0	0	1	17168	1	1734	1349.13	1	107000	1	0.006	0.2	3	0.0058	0.041	3	12	false	3	1241	1120.8	22	1
553	1	10000	1	100000	0	5	330.4	true	14	30000.8	0	10	5	6174.7	0	118800	2	0.2	0	1	421669	9000	0	50	3000	0.0052	0	0	1	17168	1	1734	1349.13	1	107000	1	0.006	0.2	3	0.0058	0.041	3	12	false	3	1241	1120.8	22	1
550	1	10000	1	100000	0	5	330.4	true	14	30000.8	0	10	5	6174.7	0	118800	2	0.2	0	1	421669	9000	0	50	3000	0.0052	0	0	1	17168	1	1734	1349.13	1	107000	1	0.006	0.2	3	0.0058	0.041	3	12	false	3	1241	1120.8	22	1
554	1	10000	1	100000	0	5	330.4	true	14	30000.8	0	10	5	6174.7	0	118800	2	0.2	0	1	421669	9000	0	50	3000	0.0052	0	0	1	17168	1	1734	1349.13	1	107000	1	0.006	0.2	3	0.0058	0.041	3	12	false	3	1241	1120.8	22	1
555	1	10000	1	100000	0	5	330.4	true	14	30000.8	0	10	5	6174.7	0	118800	2	0.2	0	1	421669	9000	0	50	3000	0.0052	0	0	1	17168	1	1734	1349.13	1	107000	1	0.006	0.2	3	0.0058	0.041	3	12	false	3	1241	1120.8	22	1
556	1	10000	1	100000	0	5	330.4	true	14	30000.8	0	10	5	6174.7	0	118800	2	0.2	0	1	421669	9000	0	50	3000	0.0052	0	0	1	17168	1	1734	1349.13	1	107000	1	0.006	0.2	3	0.0058	0.041	3	12	false	3	1241	1120.8	22	1
558	1	10000	1	100000	0	5	330.4	true	14	30000.8	0	10	5	6174.7	0	118800	2	0.2	0	1	421669	9000	0	50	3000	0.0052	0	0	1	17168	1	1734	1349.13	1	107000	1	0.006	0.2	3	0.0058	0.041	3	12	false	3	1241	1120.8	22	1
559	1	10000	1	100000	0	5	330.4	true	14	30000.8	0	10	5	6174.7	0	118800	2	0.2	0	1	421669	9000	0	50	3000	0.0052	0	0	1	17168	1	1734	1349.13	1	107000	1	0.006	0.2	3	0.0058	0.041	3	12	false	3	1241	1120.8	22	1
557	1	10000	1	100000	0	5	330.4	true	14	30000.8	0	10	5	6174.7	0	118800	2	0.2	0	1	421669	9000	0	50	3000	0.0052	0	0	1	17168	1	1734	1349.13	1	107000	1	0.006	0.2	3	0.0058	0.041	3	12	false	3	1241	1120.8	22	1
560	1	10000	1	100000	0	5	330.4	true	14	30000.8	0	10	5	6174.7	0	118800	2	0.2	0	1	421669	9000	0	50	3000	0.0052	0	0	1	17168	1	1734	1349.13	1	107000	1	0.006	0.2	3	0.0058	0.041	3	12	false	3	1241	1120.8	22	1
561	1	10000	1	100000	0	5	330.4	true	14	30000.8	0	10	5	6174.7	0	118800	2	0.2	0	1	421669	9000	0	50	3000	0.0052	0	0	1	17168	1	1734	1349.13	1	107000	1	0.006	0.2	3	0.0058	0.041	3	12	false	3	1241	1120.8	25	1
562	1	10000	1	100000	0	5	330.4	true	14	30000.8	0	10	5	6174.7	0	118800	2	0.2	0	1	421669	9000	0	50	3000	0.0052	0	0	1	17168	1	1734	1349.13	1	107000	1	0.006	0.2	3	0.0058	0.041	3	12	false	3	1241	1120.8	25	1
564	1	10000	1	100000	0	5	330.4	true	14	30000.8	0	10	5	6174.7	0	118800	2	0.2	0	1	421669	9000	0	50	3000	0.0052	0	0	1	17168	1	1734	1349.13	1	107000	1	0.006	0.2	3	0.0058	0.041	3	12	false	3	1241	1120.8	25	1
565	1	10000	1	100000	0	5	330.4	true	14	30000.8	0	10	5	6174.7	0	118800	2	0.2	0	1	421669	9000	0	50	3000	0.0052	0	0	1	17168	1	1734	1349.13	1	107000	1	0.006	0.2	3	0.0058	0.041	3	12	false	3	1241	1120.8	25	1
563	1	10000	1	100000	0	5	330.4	true	14	30000.8	0	10	5	6174.7	0	118800	2	0.2	0	1	421669	9000	0	50	3000	0.0052	0	0	1	17168	1	1734	1349.13	1	107000	1	0.006	0.2	3	0.0058	0.041	3	12	false	3	1241	1120.8	25	1
566	1	10000	1	100000	0	5	330.4	true	14	30000.8	0	10	5	6174.7	0	118800	2	0.2	0	1	421669	9000	0	50	3000	0.0052	0	0	1	17168	1	1734	1349.13	1	107000	1	0.006	0.2	3	0.0058	0.041	3	12	false	3	1241	1120.8	25	1
567	1	10000	1	100000	0	5	330.4	true	14	30000.8	0	10	5	6174.7	0	118800	2	0.2	0	1	421669	9000	0	50	3000	0.0052	0	0	1	17168	1	1734	1349.13	1	107000	1	0.006	0.2	3	0.0058	0.041	3	12	false	3	1241	1120.8	25	1
568	1	10000	1	100000	0	5	330.4	true	14	30000.8	0	10	5	6174.7	0	118800	2	0.2	0	1	421669	9000	0	50	3000	0.0052	0	0	1	17168	1	1734	1349.13	1	107000	1	0.006	0.2	3	0.0058	0.041	3	12	false	3	1241	1120.8	25	1
570	1	10000	1	100000	0	5	330.4	true	14	30000.8	0	10	5	6174.7	0	118800	2	0.2	0	1	421669	9000	0	50	3000	0.0052	0	0	1	17168	1	1734	1349.13	1	107000	1	0.006	0.2	3	0.0058	0.041	3	12	false	3	1241	1120.8	25	1
571	1	10000	1	100000	0	5	330.4	true	14	30000.8	0	10	5	6174.7	0	118800	2	0.2	0	1	421669	9000	0	50	3000	0.0052	0	0	1	17168	1	1734	1349.13	1	107000	1	0.006	0.2	3	0.0058	0.041	3	12	false	3	1241	1120.8	25	1
569	1	10000	1	100000	0	5	330.4	true	14	30000.8	0	10	5	6174.7	0	118800	2	0.2	0	1	421669	9000	0	50	3000	0.0052	0	0	1	17168	1	1734	1349.13	1	107000	1	0.006	0.2	3	0.0058	0.041	3	12	false	3	1241	1120.8	25	1
572	1	10000	1	100000	0	5	330.4	true	14	30000.8	0	10	5	6174.7	0	118800	2	0.2	0	1	421669	9000	0	50	3000	0.0052	0	0	1	17168	1	1734	1349.13	1	107000	1	0.006	0.2	3	0.0058	0.041	3	12	false	3	1241	1120.8	25	1
573	1	10000	1	100000	0	5	330.4	true	14	30000.8	0	10	5	6174.7	0	118800	2	0.2	0	1	421669	9000	0	50	3000	0.0052	0	0	1	17168	1	1734	1349.13	1	107000	1	0.006	0.2	3	0.0058	0.041	3	12	false	3	1241	1120.8	25	1
574	1	10000	1	100000	0	5	330.4	true	14	30000.8	0	10	5	6174.7	0	118800	2	0.2	0	1	421669	9000	0	50	3000	0.0052	0	0	1	17168	1	1734	1349.13	1	107000	1	0.006	0.2	3	0.0058	0.041	3	12	false	3	1241	1120.8	25	1
576	1	10000	1	100000	0	5	330.4	true	14	30000.8	0	10	5	6174.7	0	118800	2	0.2	0	1	421669	9000	0	50	3000	0.0052	0	0	1	17168	1	1734	1349.13	1	107000	1	0.006	0.2	3	0.0058	0.041	3	12	false	3	1241	1120.8	25	1
577	1	10000	1	100000	0	5	330.4	true	14	30000.8	0	10	5	6174.7	0	118800	2	0.2	0	1	421669	9000	0	50	3000	0.0052	0	0	1	17168	1	1734	1349.13	1	107000	1	0.006	0.2	3	0.0058	0.041	3	12	false	3	1241	1120.8	25	1
578	1	10000	1	100000	0	5	330.4	true	14	30000.8	0	10	5	6174.7	0	118800	2	0.2	0	1	421669	9000	0	50	3000	0.0052	0	0	1	17168	1	1734	1349.13	1	107000	1	0.006	0.2	3	0.0058	0.041	3	12	false	3	1241	1120.8	25	1
575	1	10000	1	100000	0	5	330.4	true	14	30000.8	0	10	5	6174.7	0	118800	2	0.2	0	1	421669	9000	0	50	3000	0.0052	0	0	1	17168	1	1734	1349.13	1	107000	1	0.006	0.2	3	0.0058	0.041	3	12	false	3	1241	1120.8	25	1
579	1	10000	1	100000	0	5	330.4	true	14	30000.8	0	10	5	6174.7	0	118800	2	0.2	0	1	421669	9000	0	50	3000	0.0052	0	0	1	17168	1	1734	1349.13	1	107000	1	0.006	0.2	3	0.0058	0.041	3	12	false	3	1241	1120.8	25	1
580	1	10000	1	100000	0	5	330.4	true	14	30000.8	0	10	5	6174.7	0	118800	2	0.2	0	1	421669	9000	0	50	3000	0.0052	0	0	1	17168	1	1734	1349.13	1	107000	1	0.006	0.2	3	0.0058	0.041	3	12	false	3	1241	1120.8	25	1
581	1	10000	1	100000	0	5	330.4	true	14	30000.8	0	10	5	6174.7	0	118800	2	0.2	0	1	421669	9000	0	50	3000	0.0052	0	0	1	17168	1	1734	1349.13	1	107000	1	0.006	0.2	3	0.0058	0.041	3	12	false	3	1241	1120.8	25	1
583	1	10000	1	100000	0	5	330.4	true	14	30000.8	0	10	5	6174.7	0	118800	2	0.2	0	1	421669	9000	0	50	3000	0.0052	0	0	1	17168	1	1734	1349.13	1	107000	1	0.006	0.2	3	0.0058	0.041	3	12	false	3	1241	1120.8	25	1
584	1	10000	1	100000	0	5	330.4	true	14	30000.8	0	10	5	6174.7	0	118800	2	0.2	0	1	421669	9000	0	50	3000	0.0052	0	0	1	17168	1	1734	1349.13	1	107000	1	0.006	0.2	3	0.0058	0.041	3	12	false	3	1241	1120.8	25	1
582	1	10000	1	100000	0	5	330.4	true	14	30000.8	0	10	5	6174.7	0	118800	2	0.2	0	1	421669	9000	0	50	3000	0.0052	0	0	1	17168	1	1734	1349.13	1	107000	1	0.006	0.2	3	0.0058	0.041	3	12	false	3	1241	1120.8	25	1
585	1	10000	1	100000	0	5	330.4	true	14	30000.8	0	10	5	6174.7	0	118800	2	0.2	0	1	421669	9000	0	50	3000	0.0052	0	0	1	17168	1	1734	1349.13	1	107000	1	0.006	0.2	3	0.0058	0.041	3	12	false	3	1241	1120.8	25	1
586	1	10000	1	100000	0	5	330.4	true	14	30000.8	0	10	5	6174.7	0	118800	2	0.2	0	1	421669	9000	0	50	3000	0.0052	0	0	1	17168	1	1734	1349.13	1	107000	1	0.006	0.2	3	0.0058	0.041	3	12	false	3	1241	1120.8	25	1
587	1	10000	1	100000	0	5	330.4	true	14	30000.8	0	10	5	6174.7	0	118800	2	0.2	0	1	421669	9000	0	50	3000	0.0052	0	0	1	17168	1	1734	1349.13	1	107000	1	0.006	0.2	3	0.0058	0.041	3	12	false	3	1241	1120.8	25	1
589	1	10000	1	100000	0	5	330.4	true	14	30000.8	0	10	5	6174.7	0	118800	2	0.2	0	1	421669	9000	0	50	3000	0.0052	0	0	1	17168	1	1734	1349.13	1	107000	1	0.006	0.2	3	0.0058	0.041	3	12	false	3	1241	1120.8	25	1
590	1	10000	1	100000	0	5	330.4	true	14	30000.8	0	10	5	6174.7	0	118800	2	0.2	0	1	421669	9000	0	50	3000	0.0052	0	0	1	17168	1	1734	1349.13	1	107000	1	0.006	0.2	3	0.0058	0.041	3	12	false	3	1241	1120.8	25	1
591	1	10000	1	100000	0	5	330.4	true	14	30000.8	0	10	5	6174.7	0	118800	2	0.2	0	1	421669	9000	0	50	3000	0.0052	0	0	1	17168	1	1734	1349.13	1	107000	1	0.006	0.2	3	0.0058	0.041	3	12	false	3	1241	1120.8	25	1
588	1	10000	1	100000	0	5	330.4	true	14	30000.8	0	10	5	6174.7	0	118800	2	0.2	0	1	421669	9000	0	50	3000	0.0052	0	0	1	17168	1	1734	1349.13	1	107000	1	0.006	0.2	3	0.0058	0.041	3	12	false	3	1241	1120.8	25	1
592	1	10000	1	100000	0	5	330.4	true	14	30000.8	0	10	5	6174.7	0	118800	2	0.2	0	1	421669	9000	0	50	3000	0.0052	0	0	1	17168	1	1734	1349.13	1	107000	1	0.006	0.2	3	0.0058	0.041	3	12	false	3	1241	1120.8	25	1
593	1	10000	1	100000	0	5	330.4	true	14	30000.8	0	10	5	6174.7	0	118800	2	0.2	0	1	421669	9000	0	50	3000	0.0052	0	0	1	17168	1	1734	1349.13	1	107000	1	0.006	0.2	3	0.0058	0.041	3	12	false	3	1241	1120.8	25	1
594	1	10000	1	100000	0	5	330.4	true	14	30000.8	0	10	5	6174.7	0	118800	2	0.2	0	1	421669	9000	0	50	3000	0.0052	0	0	1	17168	1	1734	1349.13	1	107000	1	0.006	0.2	3	0.0058	0.041	3	12	false	3	1241	1120.8	25	1
596	1	10000	1	100000	0	5	330.4	true	14	30000.8	0	10	5	6174.7	0	118800	2	0.2	0	1	421669	9000	0	50	3000	0.0052	0	0	1	17168	1	1734	1349.13	1	107000	1	0.006	0.2	3	0.0058	0.041	3	12	false	3	1241	1120.8	25	1
595	1	10000	1	100000	0	5	330.4	true	14	30000.8	0	10	5	6174.7	0	118800	2	0.2	0	1	421669	9000	0	50	3000	0.0052	0	0	1	17168	1	1734	1349.13	1	107000	1	0.006	0.2	3	0.0058	0.041	3	12	false	3	1241	1120.8	25	1
597	1	10000	1	100000	0	5	330.4	true	14	30000.8	0	10	5	6174.7	0	118800	2	0.2	0	1	421669	9000	0	50	3000	0.0052	0	0	1	17168	1	1734	1349.13	1	107000	1	0.006	0.2	3	0.0058	0.041	3	12	false	3	1241	1120.8	25	1
598	1	10000	1	100000	0	5	330.4	true	14	30000.8	0	10	5	6174.7	0	118800	2	0.2	0	1	421669	9000	0	50	3000	0.0052	0	0	1	17168	1	1734	1349.13	1	107000	1	0.006	0.2	3	0.0058	0.041	3	12	false	3	1241	1120.8	25	1
599	1	10000	1	100000	0	5	330.4	true	14	30000.8	0	10	5	6174.7	0	118800	2	0.2	0	1	421669	9000	0	50	3000	0.0052	0	0	1	17168	1	1734	1349.13	1	107000	1	0.006	0.2	3	0.0058	0.041	3	12	false	3	1241	1120.8	25	1
601	1	10000	1	100000	0	5	330.4	true	14	30000.8	0	10	5	6174.7	0	118800	2	0.2	0	1	421669	9000	0	50	3000	0.0052	0	0	1	17168	1	1734	1349.13	1	107000	1	0.006	0.2	3	0.0058	0.041	3	12	false	3	1241	1120.8	25	1
602	1	10000	1	100000	0	5	330.4	true	14	30000.8	0	10	5	6174.7	0	118800	2	0.2	0	1	421669	9000	0	50	3000	0.0052	0	0	1	17168	1	1734	1349.13	1	107000	1	0.006	0.2	3	0.0058	0.041	3	12	false	3	1241	1120.8	25	1
603	1	10000	1	100000	0	5	330.4	true	14	30000.8	0	10	5	6174.7	0	118800	2	0.2	0	1	421669	9000	0	50	3000	0.0052	0	0	1	17168	1	1734	1349.13	1	107000	1	0.006	0.2	3	0.0058	0.041	3	12	false	3	1241	1120.8	25	1
600	1	10000	1	100000	0	5	330.4	true	14	30000.8	0	10	5	6174.7	0	118800	2	0.2	0	1	421669	9000	0	50	3000	0.0052	0	0	1	17168	1	1734	1349.13	1	107000	1	0.006	0.2	3	0.0058	0.041	3	12	false	3	1241	1120.8	25	1
604	1	10000	1	100000	0	5	330.4	true	14	30000.8	0	10	5	6174.7	0	118800	2	0.2	0	1	421669	9000	0	50	3000	0.0052	0	0	1	17168	1	1734	1349.13	1	107000	1	0.006	0.2	3	0.0058	0.041	3	12	false	3	1241	1120.8	25	1
605	1	10000	1	100000	0	5	330.4	true	14	30000.8	0	10	5	6174.7	0	118800	2	0.2	0	1	421669	9000	0	50	3000	0.0052	0	0	1	17168	1	1734	1349.13	1	107000	1	0.006	0.2	3	0.0058	0.041	3	12	false	3	1241	1120.8	25	1
606	1	10000	1	100000	0	5	330.4	true	14	30000.8	0	10	5	6174.7	0	118800	2	0.2	0	1	421669	9000	0	50	3000	0.0052	0	0	1	17168	1	1734	1349.13	1	107000	1	0.006	0.2	3	0.0058	0.041	3	12	false	3	1241	1120.8	25	1
608	1	10000	1	100000	0	5	330.4	true	14	30000.8	0	10	5	6174.7	0	118800	2	0.2	0	1	421669	9000	0	50	3000	0.0052	0	0	1	17168	1	1734	1349.13	1	107000	1	0.006	0.2	3	0.0058	0.041	3	12	false	3	1241	1120.8	25	1
609	1	10000	1	100000	0	5	330.4	true	14	30000.8	0	10	5	6174.7	0	118800	2	0.2	0	1	421669	9000	0	50	3000	0.0052	0	0	1	17168	1	1734	1349.13	1	107000	1	0.006	0.2	3	0.0058	0.041	3	12	false	3	1241	1120.8	25	1
607	1	10000	1	100000	0	5	330.4	true	14	30000.8	0	10	5	6174.7	0	118800	2	0.2	0	1	421669	9000	0	50	3000	0.0052	0	0	1	17168	1	1734	1349.13	1	107000	1	0.006	0.2	3	0.0058	0.041	3	12	false	3	1241	1120.8	25	1
610	1	10000	1	100000	0	5	330.4	true	14	30000.8	0	10	5	6174.7	0	118800	2	0.2	0	1	421669	9000	0	50	3000	0.0052	0	0	1	17168	1	1734	1349.13	1	107000	1	0.006	0.2	3	0.0058	0.041	3	12	false	3	1241	1120.8	25	1
611	1	10000	1	100000	0	5	330.4	true	14	30000.8	0	10	5	6174.7	0	118800	2	0.2	0	1	421669	9000	0	50	3000	0.0052	0	0	1	17168	1	1734	1349.13	1	107000	1	0.006	0.2	3	0.0058	0.041	3	12	false	3	1241	1120.8	25	1
612	1	10000	1	100000	0	5	330.4	true	14	30000.8	0	10	5	6174.7	0	118800	2	0.2	0	1	421669	9000	0	50	3000	0.0052	0	0	1	17168	1	1734	1349.13	1	107000	1	0.006	0.2	3	0.0058	0.041	3	12	false	3	1241	1120.8	25	1
614	1	10000	1	100000	0	5	330.4	true	14	30000.8	0	10	5	6174.7	0	118800	2	0.2	0	1	421669	9000	0	50	3000	0.0052	0	0	1	17168	1	1734	1349.13	1	107000	1	0.006	0.2	3	0.0058	0.041	3	12	false	3	1241	1120.8	25	1
615	1	10000	1	100000	0	5	330.4	true	14	30000.8	0	10	5	6174.7	0	118800	2	0.2	0	1	421669	9000	0	50	3000	0.0052	0	0	1	17168	1	1734	1349.13	1	107000	1	0.006	0.2	3	0.0058	0.041	3	12	false	3	1241	1120.8	25	1
616	1	10000	1	100000	0	5	330.4	true	14	30000.8	0	10	5	6174.7	0	118800	2	0.2	0	1	421669	9000	0	50	3000	0.0052	0	0	1	17168	1	1734	1349.13	1	107000	1	0.006	0.2	3	0.0058	0.041	3	12	false	3	1241	1120.8	25	1
613	1	10000	1	100000	0	5	330.4	true	14	30000.8	0	10	5	6174.7	0	118800	2	0.2	0	1	421669	9000	0	50	3000	0.0052	0	0	1	17168	1	1734	1349.13	1	107000	1	0.006	0.2	3	0.0058	0.041	3	12	false	3	1241	1120.8	25	1
617	1	10000	1	100000	0	5	330.4	true	14	30000.8	0	10	5	6174.7	0	118800	2	0.2	0	1	421669	9000	0	50	3000	0.0052	0	0	1	17168	1	1734	1349.13	1	107000	1	0.006	0.2	3	0.0058	0.041	3	12	false	3	1241	1120.8	25	1
618	1	10000	1	100000	0	5	330.4	true	14	30000.8	0	10	5	6174.7	0	118800	2	0.2	0	1	421669	9000	0	50	3000	0.0052	0	0	1	17168	1	1734	1349.13	1	107000	1	0.006	0.2	3	0.0058	0.041	3	12	false	3	1241	1120.8	25	1
619	1	10000	1	100000	0	5	330.4	true	14	30000.8	0	10	5	6174.7	0	118800	2	0.2	0	1	421669	9000	0	50	3000	0.0052	0	0	1	17168	1	1734	1349.13	1	107000	1	0.006	0.2	3	0.0058	0.041	3	12	false	3	1241	1120.8	25	1
621	1	10000	1	100000	0	5	330.4	true	14	30000.8	0	10	5	6174.7	0	118800	2	0.2	0	1	421669	9000	0	50	3000	0.0052	0	0	1	17168	1	1734	1349.13	1	107000	1	0.006	0.2	3	0.0058	0.041	3	12	false	3	1241	1120.8	25	1
622	1	10000	1	100000	0	5	330.4	true	14	30000.8	0	10	5	6174.7	0	118800	2	0.2	0	1	421669	9000	0	50	3000	0.0052	0	0	1	17168	1	1734	1349.13	1	107000	1	0.006	0.2	3	0.0058	0.041	3	12	false	3	1241	1120.8	25	1
620	1	10000	1	100000	0	5	330.4	true	14	30000.8	0	10	5	6174.7	0	118800	2	0.2	0	1	421669	9000	0	50	3000	0.0052	0	0	1	17168	1	1734	1349.13	1	107000	1	0.006	0.2	3	0.0058	0.041	3	12	false	3	1241	1120.8	25	1
623	1	10000	1	100000	0	5	330.4	true	14	30000.8	0	10	5	6174.7	0	118800	2	0.2	0	1	421669	9000	0	50	3000	0.0052	0	0	1	17168	1	1734	1349.13	1	107000	1	0.006	0.2	3	0.0058	0.041	3	12	false	3	1241	1120.8	25	1
624	1	10000	1	100000	0	5	330.4	true	14	30000.8	0	10	5	6174.7	0	118800	2	0.2	0	1	421669	9000	0	50	3000	0.0052	0	0	1	17168	1	1734	1349.13	1	107000	1	0.006	0.2	3	0.0058	0.041	3	12	false	3	1241	1120.8	25	1
625	1	10000	1	100000	0	5	330.4	true	14	30000.8	0	10	5	6174.7	0	118800	2	0.2	0	1	421669	9000	0	50	3000	0.0052	0	0	1	17168	1	1734	1349.13	1	107000	1	0.006	0.2	3	0.0058	0.041	3	12	false	3	1241	1120.8	25	1
627	1	10000	1	100000	0	5	330.4	true	14	30000.8	0	10	5	6174.7	0	118800	2	0.2	0	1	421669	9000	0	50	3000	0.0052	0	0	1	17168	1	1734	1349.13	1	107000	1	0.006	0.2	3	0.0058	0.041	3	12	false	3	1241	1120.8	25	1
628	1	10000	1	100000	0	5	330.4	true	14	30000.8	0	10	5	6174.7	0	118800	2	0.2	0	1	421669	9000	0	50	3000	0.0052	0	0	1	17168	1	1734	1349.13	1	107000	1	0.006	0.2	3	0.0058	0.041	3	12	false	3	1241	1120.8	25	1
626	1	10000	1	100000	0	5	330.4	true	14	30000.8	0	10	5	6174.7	0	118800	2	0.2	0	1	421669	9000	0	50	3000	0.0052	0	0	1	17168	1	1734	1349.13	1	107000	1	0.006	0.2	3	0.0058	0.041	3	12	false	3	1241	1120.8	25	1
629	1	10000	1	100000	0	5	330.4	true	14	30000.8	0	10	5	6174.7	0	118800	2	0.2	0	1	421669	9000	0	50	3000	0.0052	0	0	1	17168	1	1734	1349.13	1	107000	1	0.006	0.2	3	0.0058	0.041	3	12	false	3	1241	1120.8	25	1
630	1	10000	1	100000	0	5	330.4	true	14	30000.8	0	10	5	6174.7	0	118800	2	0.2	0	1	421669	9000	0	50	3000	0.0052	0	0	1	17168	1	1734	1349.13	1	107000	1	0.006	0.2	3	0.0058	0.041	3	12	false	3	1241	1120.8	25	1
[truncated: 13 more columns]

## Sheet: Scen_1_Exper_2
BehaviorSpace results (NetLogo 6.2.2)
Competition Version 40_1_1.nlogo
Scenario 1_Experiment_2_Pack Hominins 1 to 25
01/31/2023 22:19:47:115 +0100
min-pxcor	max-pxcor	min-pycor	max-pycor
-25	25	-25	25
[run number]	pack-size-p_brevirostris	initial-available-carrion-units	pack-size-panthera	daily-carrion-wastage-rate	carrion-units-from-prey-by-lycaon	velocity-p_brevirostris	bmr-canis_etruscus	stop-at-hours	initial-density-hominins-100km2	carrion-units-from-prey-by-canis_etruscus	initial-density-lycaon-100km2	pack-size-lycaon	initial-density-meganthereon-100km2	der-p_brevirostris	initial-density-puma-100km2	carrion-units-from-prey-by-meganthereon	initial-density-homotherium-100km2	der-from-carrion-crocuta_crocuta	canis_etruscus-carrion-units-production-rate-per-hour	pack-size-canis_etruscus	carrion-units-from-prey-by-crocuta_crocuta	stop-at-hours-value	initial-density-canis_etruscus-100km2	hours-without-scavengers	der-hominins	homotherium-carrion-units-production-rate-per-hour	initial-density-crocuta_crocuta-100km2	initial-carrion-probability	pack-size-meganthereon	carrion-units-from-prey-by-puma	velocity-crocuta_crocuta	bmr-p_brevirostris	der-crocuta_crocuta	velocity-canis_etruscus	carrion-units-from-prey-by-homotherium	pack-size-puma	puma-carrion-units-production-rate-per-hour	der-from-carrion-canis_etruscus	range-of-view-all	crocuta_crocuta-carrion-units-production-rate-per-hour	lycaon-carrion-units-production-rate-per-hour	pack-size-crocuta_crocuta	initial-density-p_brevirostris-100km2	stop-at-no-more-scavengers	initial-density-panthera-100km2	der-canis_etruscus	bmr-crocuta_crocuta	pack-size-hominins	pack-size-homotherium
3	1	10000	1	100000	0	5	330.4	true	14	30000.8	0	10	8.7	6174.7	0	118800	3.5	0.2	0	1	421669	9000	0	50	3000	0.0052	0	0	1	17168	1	1734	1349.13	1	107000	1	0.006	0.2	3	0.0058	0.041	3	12	false	5.4	1241	1120.8	1	1
4	1	10000	1	100000	0	5	330.4	true	14	30000.8	0	10	8.7	6174.7	0	118800	3.5	0.2	0	1	421669	9000	0	50	3000	0.0052	0	0	1	17168	1	1734	1349.13	1	107000	1	0.006	0.2	3	0.0058	0.041	3	12	false	5.4	1241	1120.8	1	1
2	1	10000	1	100000	0	5	330.4	true	14	30000.8	0	10	8.7	6174.7	0	118800	3.5	0.2	0	1	421669	9000	0	50	3000	0.0052	0	0	1	17168	1	1734	1349.13	1	107000	1	0.006	0.2	3	0.0058	0.041	3	12	false	5.4	1241	1120.8	1	1
5	1	10000	1	100000	0	5	330.4	true	14	30000.8	0	10	8.7	6174.7	0	118800	3.5	0.2	0	1	421669	9000	0	50	3000	0.0052	0	0	1	17168	1	1734	1349.13	1	107000	1	0.006	0.2	3	0.0058	0.041	3	12	false	5.4	1241	1120.8	1	1
6	1	10000	1	100000	0	5	330.4	true	14	30000.8	0	10	8.7	6174.7	0	118800	3.5	0.2	0	1	421669	9000	0	50	3000	0.0052	0	0	1	17168	1	1734	1349.13	1	107000	1	0.006	0.2	3	0.0058	0.041	3	12	false	5.4	1241	1120.8	1	1
7	1	10000	1	100000	0	5	330.4	true	14	30000.8	0	10	8.7	6174.7	0	118800	3.5	0.2	0	1	421669	9000	0	50	3000	0.0052	0	0	1	17168	1	1734	1349.13	1	107000	1	0.006	0.2	3	0.0058	0.041	3	12	false	5.4	1241	1120.8	1	1
1	1	10000	1	100000	0	5	330.4	true	14	30000.8	0	10	8.7	6174.7	0	118800	3.5	0.2	0	1	421669	9000	0	50	3000	0.0052	0	0	1	17168	1	1734	1349.13	1	107000	1	0.006	0.2	3	0.0058	0.041	3	12	false	5.4	1241	1120.8	1	1
8	1	10000	1	100000	0	5	330.4	true	14	30000.8	0	10	8.7	6174.7	0	118800	3.5	0.2	0	1	421669	9000	0	50	3000	0.0052	0	0	1	17168	1	1734	1349.13	1	107000	1	0.006	0.2	3	0.0058	0.041	3	12	false	5.4	1241	1120.8	1	1
9	1	10000	1	100000	0	5	330.4	true	14	30000.8	0	10	8.7	6174.7	0	118800	3.5	0.2	0	1	421669	9000	0	50	3000	0.0052	0	0	1	17168	1	1734	1349.13	1	107000	1	0.006	0.2	3	0.0058	0.041	3	12	false	5.4	1241	1120.8	1	1
10	1	10000	1	100000	0	5	330.4	true	14	30000.8	0	10	8.7	6174.7	0	118800	3.5	0.2	0	1	421669	9000	0	50	3000	0.0052	0	0	1	17168	1	1734	1349.13	1	107000	1	0.006	0.2	3	0.0058	0.041	3	12	false	5.4	1241	1120.8	1	1
12	1	10000	1	100000	0	5	330.4	true	14	30000.8	0	10	8.7	6174.7	0	118800	3.5	0.2	0	1	421669	9000	0	50	3000	0.0052	0	0	1	17168	1	1734	1349.13	1	107000	1	0.006	0.2	3	0.0058	0.041	3	12	false	5.4	1241	1120.8	1	1
13	1	10000	1	100000	0	5	330.4	true	14	30000.8	0	10	8.7	6174.7	0	118800	3.5	0.2	0	1	421669	9000	0	50	3000	0.0052	0	0	1	17168	1	1734	1349.13	1	107000	1	0.006	0.2	3	0.0058	0.041	3	12	false	5.4	1241	1120.8	1	1
14	1	10000	1	100000	0	5	330.4	true	14	30000.8	0	10	8.7	6174.7	0	118800	3.5	0.2	0	1	421669	9000	0	50	3000	0.0052	0	0	1	17168	1	1734	1349.13	1	107000	1	0.006	0.2	3	0.0058	0.041	3	12	false	5.4	1241	1120.8	1	1
11	1	10000	1	100000	0	5	330.4	true	14	30000.8	0	10	8.7	6174.7	0	118800	3.5	0.2	0	1	421669	9000	0	50	3000	0.0052	0	0	1	17168	1	1734	1349.13	1	107000	1	0.006	0.2	3	0.0058	0.041	3	12	false	5.4	1241	1120.8	1	1
17	1	10000	1	100000	0	5	330.4	true	14	30000.8	0	10	8.7	6174.7	0	118800	3.5	0.2	0	1	421669	9000	0	50	3000	0.0052	0	0	1	17168	1	1734	1349.13	1	107000	1	0.006	0.2	3	0.0058	0.041	3	12	false	5.4	1241	1120.8	1	1
15	1	10000	1	100000	0	5	330.4	true	14	30000.8	0	10	8.7	6174.7	0	118800	3.5	0.2	0	1	421669	9000	0	50	3000	0.0052	0	0	1	17168	1	1734	1349.13	1	107000	1	0.006	0.2	3	0.0058	0.041	3	12	false	5.4	1241	1120.8	1	1
16	1	10000	1	100000	0	5	330.4	true	14	30000.8	0	10	8.7	6174.7	0	118800	3.5	0.2	0	1	421669	9000	0	50	3000	0.0052	0	0	1	17168	1	1734	1349.13	1	107000	1	0.006	0.2	3	0.0058	0.041	3	12	false	5.4	1241	1120.8	1	1
19	1	10000	1	100000	0	5	330.4	true	14	30000.8	0	10	8.7	6174.7	0	118800	3.5	0.2	0	1	421669	9000	0	50	3000	0.0052	0	0	1	17168	1	1734	1349.13	1	107000	1	0.006	0.2	3	0.0058	0.041	3	12	false	5.4	1241	1120.8	1	1
20	1	10000	1	100000	0	5	330.4	true	14	30000.8	0	10	8.7	6174.7	0	118800	3.5	0.2	0	1	421669	9000	0	50	3000	0.0052	0	0	1	17168	1	1734	1349.13	1	107000	1	0.006	0.2	3	0.0058	0.041	3	12	false	5.4	1241	1120.8	1	1
21	1	10000	1	100000	0	5	330.4	true	14	30000.8	0	10	8.7	6174.7	0	118800	3.5	0.2	0	1	421669	9000	0	50	3000	0.0052	0	0	1	17168	1	1734	1349.13	1	107000	1	0.006	0.2	3	0.0058	0.041	3	12	false	5.4	1241	1120.8	1	1
22	1	10000	1	100000	0	5	330.4	true	14	30000.8	0	10	8.7	6174.7	0	118800	3.5	0.2	0	1	421669	9000	0	50	3000	0.0052	0	0	1	17168	1	1734	1349.13	1	107000	1	0.006	0.2	3	0.0058	0.041	3	12	false	5.4	1241	1120.8	1	1
23	1	10000	1	100000	0	5	330.4	true	14	30000.8	0	10	8.7	6174.7	0	118800	3.5	0.2	0	1	421669	9000	0	50	3000	0.0052	0	0	1	17168	1	1734	1349.13	1	107000	1	0.006	0.2	3	0.0058	0.041	3	12	false	5.4	1241	1120.8	1	1
24	1	10000	1	100000	0	5	330.4	true	14	30000.8	0	10	8.7	6174.7	0	118800	3.5	0.2	0	1	421669	9000	0	50	3000	0.0052	0	0	1	17168	1	1734	1349.13	1	107000	1	0.006	0.2	3	0.0058	0.041	3	12	false	5.4	1241	1120.8	1	1
18	1	10000	1	100000	0	5	330.4	true	14	30000.8	0	10	8.7	6174.7	0	118800	3.5	0.2	0	1	421669	9000	0	50	3000	0.0052	0	0	1	17168	1	1734	1349.13	1	107000	1	0.006	0.2	3	0.0058	0.041	3	12	false	5.4	1241	1120.8	1	1
25	1	10000	1	100000	0	5	330.4	true	14	30000.8	0	10	8.7	6174.7	0	118800	3.5	0.2	0	1	421669	9000	0	50	3000	0.0052	0	0	1	17168	1	1734	1349.13	1	107000	1	0.006	0.2	3	0.0058	0.041	3	12	false	5.4	1241	1120.8	1	1
26	1	10000	1	100000	0	5	330.4	true	14	30000.8	0	10	8.7	6174.7	0	118800	3.5	0.2	0	1	421669	9000	0	50	3000	0.0052	0	0	1	17168	1	1734	1349.13	1	107000	1	0.006	0.2	3	0.0058	0.041	3	12	false	5.4	1241	1120.8	1	1
27	1	10000	1	100000	0	5	330.4	true	14	30000.8	0	10	8.7	6174.7	0	118800	3.5	0.2	0	1	421669	9000	0	50	3000	0.0052	0	0	1	17168	1	1734	1349.13	1	107000	1	0.006	0.2	3	0.0058	0.041	3	12	false	5.4	1241	1120.8	1	1
29	1	10000	1	100000	0	5	330.4	true	14	30000.8	0	10	8.7	6174.7	0	118800	3.5	0.2	0	1	421669	9000	0	50	3000	0.0052	0	0	1	17168	1	1734	1349.13	1	107000	1	0.006	0.2	3	0.0058	0.041	3	12	false	5.4	1241	1120.8	1	1
30	1	10000	1	100000	0	5	330.4	true	14	30000.8	0	10	8.7	6174.7	0	118800	3.5	0.2	0	1	421669	9000	0	50	3000	0.0052	0	0	1	17168	1	1734	1349.13	1	107000	1	0.006	0.2	3	0.0058	0.041	3	12	false	5.4	1241	1120.8	1	1
31	1	10000	1	100000	0	5	330.4	true	14	30000.8	0	10	8.7	6174.7	0	118800	3.5	0.2	0	1	421669	9000	0	50	3000	0.0052	0	0	1	17168	1	1734	1349.13	1	107000	1	0.006	0.2	3	0.0058	0.041	3	12	false	5.4	1241	1120.8	1	1
28	1	10000	1	100000	0	5	330.4	true	14	30000.8	0	10	8.7	6174.7	0	118800	3.5	0.2	0	1	421669	9000	0	50	3000	0.0052	0	0	1	17168	1	1734	1349.13	1	107000	1	0.006	0.2	3	0.0058	0.041	3	12	false	5.4	1241	1120.8	1	1
32	1	10000	1	100000	0	5	330.4	true	14	30000.8	0	10	8.7	6174.7	0	118800	3.5	0.2	0	1	421669	9000	0	50	3000	0.0052	0	0	1	17168	1	1734	1349.13	1	107000	1	0.006	0.2	3	0.0058	0.041	3	12	false	5.4	1241	1120.8	1	1
33	1	10000	1	100000	0	5	330.4	true	14	30000.8	0	10	8.7	6174.7	0	118800	3.5	0.2	0	1	421669	9000	0	50	3000	0.0052	0	0	1	17168	1	1734	1349.13	1	107000	1	0.006	0.2	3	0.0058	0.041	3	12	false	5.4	1241	1120.8	1	1
34	1	10000	1	100000	0	5	330.4	true	14	30000.8	0	10	8.7	6174.7	0	118800	3.5	0.2	0	1	421669	9000	0	50	3000	0.0052	0	0	1	17168	1	1734	1349.13	1	107000	1	0.006	0.2	3	0.0058	0.041	3	12	false	5.4	1241	1120.8	1	1
36	1	10000	1	100000	0	5	330.4	true	14	30000.8	0	10	8.7	6174.7	0	118800	3.5	0.2	0	1	421669	9000	0	50	3000	0.0052	0	0	1	17168	1	1734	1349.13	1	107000	1	0.006	0.2	3	0.0058	0.041	3	12	false	5.4	1241	1120.8	1	1
37	1	10000	1	100000	0	5	330.4	true	14	30000.8	0	10	8.7	6174.7	0	118800	3.5	0.2	0	1	421669	9000	0	50	3000	0.0052	0	0	1	17168	1	1734	1349.13	1	107000	1	0.006	0.2	3	0.0058	0.041	3	12	false	5.4	1241	1120.8	1	1
38	1	10000	1	100000	0	5	330.4	true	14	30000.8	0	10	8.7	6174.7	0	118800	3.5	0.2	0	1	421669	9000	0	50	3000	0.0052	0	0	1	17168	1	1734	1349.13	1	107000	1	0.006	0.2	3	0.0058	0.041	3	12	false	5.4	1241	1120.8	1	1
39	1	10000	1	100000	0	5	330.4	true	14	30000.8	0	10	8.7	6174.7	0	118800	3.5	0.2	0	1	421669	9000	0	50	3000	0.0052	0	0	1	17168	1	1734	1349.13	1	107000	1	0.006	0.2	3	0.0058	0.041	3	12	false	5.4	1241	1120.8	1	1
40	1	10000	1	100000	0	5	330.4	true	14	30000.8	0	10	8.7	6174.7	0	118800	3.5	0.2	0	1	421669	9000	0	50	3000	0.0052	0	0	1	17168	1	1734	1349.13	1	107000	1	0.006	0.2	3	0.0058	0.041	3	12	false	5.4	1241	1120.8	1	1
41	1	10000	1	100000	0	5	330.4	true	14	30000.8	0	10	8.7	6174.7	0	118800	3.5	0.2	0	1	421669	9000	0	50	3000	0.0052	0	0	1	17168	1	1734	1349.13	1	107000	1	0.006	0.2	3	0.0058	0.041	3	12	false	5.4	1241	1120.8	1	1
35	1	10000	1	100000	0	5	330.4	true	14	30000.8	0	10	8.7	6174.7	0	118800	3.5	0.2	0	1	421669	9000	0	50	3000	0.0052	0	0	1	17168	1	1734	1349.13	1	107000	1	0.006	0.2	3	0.0058	0.041	3	12	false	5.4	1241	1120.8	1	1
42	1	10000	1	100000	0	5	330.4	true	14	30000.8	0	10	8.7	6174.7	0	118800	3.5	0.2	0	1	421669	9000	0	50	3000	0.0052	0	0	1	17168	1	1734	1349.13	1	107000	1	0.006	0.2	3	0.0058	0.041	3	12	false	5.4	1241	1120.8	1	1
43	1	10000	1	100000	0	5	330.4	true	14	30000.8	0	10	8.7	6174.7	0	118800	3.5	0.2	0	1	421669	9000	0	50	3000	0.0052	0	0	1	17168	1	1734	1349.13	1	107000	1	0.006	0.2	3	0.0058	0.041	3	12	false	5.4	1241	1120.8	1	1
44	1	10000	1	100000	0	5	330.4	true	14	30000.8	0	10	8.7	6174.7	0	118800	3.5	0.2	0	1	421669	9000	0	50	3000	0.0052	0	0	1	17168	1	1734	1349.13	1	107000	1	0.006	0.2	3	0.0058	0.041	3	12	false	5.4	1241	1120.8	1	1
46	1	10000	1	100000	0	5	330.4	true	14	30000.8	0	10	8.7	6174.7	0	118800	3.5	0.2	0	1	421669	9000	0	50	3000	0.0052	0	0	1	17168	1	1734	1349.13	1	107000	1	0.006	0.2	3	0.0058	0.041	3	12	false	5.4	1241	1120.8	1	1
47	1	10000	1	100000	0	5	330.4	true	14	30000.8	0	10	8.7	6174.7	0	118800	3.5	0.2	0	1	421669	9000	0	50	3000	0.0052	0	0	1	17168	1	1734	1349.13	1	107000	1	0.006	0.2	3	0.0058	0.041	3	12	false	5.4	1241	1120.8	1	1
48	1	10000	1	100000	0	5	330.4	true	14	30000.8	0	10	8.7	6174.7	0	118800	3.5	0.2	0	1	421669	9000	0	50	3000	0.0052	0	0	1	17168	1	1734	1349.13	1	107000	1	0.006	0.2	3	0.0058	0.041	3	12	false	5.4	1241	1120.8	1	1
49	1	10000	1	100000	0	5	330.4	true	14	30000.8	0	10	8.7	6174.7	0	118800	3.5	0.2	0	1	421669	9000	0	50	3000	0.0052	0	0	1	17168	1	1734	1349.13	1	107000	1	0.006	0.2	3	0.0058	0.041	3	12	false	5.4	1241	1120.8	1	1
45	1	10000	1	100000	0	5	330.4	true	14	30000.8	0	10	8.7	6174.7	0	118800	3.5	0.2	0	1	421669	9000	0	50	3000	0.0052	0	0	1	17168	1	1734	1349.13	1	107000	1	0.006	0.2	3	0.0058	0.041	3	12	false	5.4	1241	1120.8	1	1
50	1	10000	1	100000	0	5	330.4	true	14	30000.8	0	10	8.7	6174.7	0	118800	3.5	0.2	0	1	421669	9000	0	50	3000	0.0052	0	0	1	17168	1	1734	1349.13	1	107000	1	0.006	0.2	3	0.0058	0.041	3	12	false	5.4	1241	1120.8	1	1
51	1	10000	1	100000	0	5	330.4	true	14	30000.8	0	10	8.7	6174.7	0	118800	3.5	0.2	0	1	421669	9000	0	50	3000	0.0052	0	0	1	17168	1	1734	1349.13	1	107000	1	0.006	0.2	3	0.0058	0.041	3	12	false	5.4	1241	1120.8	1	1
52	1	10000	1	100000	0	5	330.4	true	14	30000.8	0	10	8.7	6174.7	0	118800	3.5	0.2	0	1	421669	9000	0	50	3000	0.0052	0	0	1	17168	1	1734	1349.13	1	107000	1	0.006	0.2	3	0.0058	0.041	3	12	false	5.4	1241	1120.8	1	1
54	1	10000	1	100000	0	5	330.4	true	14	30000.8	0	10	8.7	6174.7	0	118800	3.5	0.2	0	1	421669	9000	0	50	3000	0.0052	0	0	1	17168	1	1734	1349.13	1	107000	1	0.006	0.2	3	0.0058	0.041	3	12	false	5.4	1241	1120.8	1	1
55	1	10000	1	100000	0	5	330.4	true	14	30000.8	0	10	8.7	6174.7	0	118800	3.5	0.2	0	1	421669	9000	0	50	3000	0.0052	0	0	1	17168	1	1734	1349.13	1	107000	1	0.006	0.2	3	0.0058	0.041	3	12	false	5.4	1241	1120.8	1	1
56	1	10000	1	100000	0	5	330.4	true	14	30000.8	0	10	8.7	6174.7	0	118800	3.5	0.2	0	1	421669	9000	0	50	3000	0.0052	0	0	1	17168	1	1734	1349.13	1	107000	1	0.006	0.2	3	0.0058	0.041	3	12	false	5.4	1241	1120.8	1	1
57	1	10000	1	100000	0	5	330.4	true	14	30000.8	0	10	8.7	6174.7	0	118800	3.5	0.2	0	1	421669	9000	0	50	3000	0.0052	0	0	1	17168	1	1734	1349.13	1	107000	1	0.006	0.2	3	0.0058	0.041	3	12	false	5.4	1241	1120.8	1	1
58	1	10000	1	100000	0	5	330.4	true	14	30000.8	0	10	8.7	6174.7	0	118800	3.5	0.2	0	1	421669	9000	0	50	3000	0.0052	0	0	1	17168	1	1734	1349.13	1	107000	1	0.006	0.2	3	0.0058	0.041	3	12	false	5.4	1241	1120.8	1	1
53	1	10000	1	100000	0	5	330.4	true	14	30000.8	0	10	8.7	6174.7	0	118800	3.5	0.2	0	1	421669	9000	0	50	3000	0.0052	0	0	1	17168	1	1734	1349.13	1	107000	1	0.006	0.2	3	0.0058	0.041	3	12	false	5.4	1241	1120.8	1	1
59	1	10000	1	100000	0	5	330.4	true	14	30000.8	0	10	8.7	6174.7	0	118800	3.5	0.2	0	1	421669	9000	0	50	3000	0.0052	0	0	1	17168	1	1734	1349.13	1	107000	1	0.006	0.2	3	0.0058	0.041	3	12	false	5.4	1241	1120.8	1	1
60	1	10000	1	100000	0	5	330.4	true	14	30000.8	0	10	8.7	6174.7	0	118800	3.5	0.2	0	1	421669	9000	0	50	3000	0.0052	0	0	1	17168	1	1734	1349.13	1	107000	1	0.006	0.2	3	0.0058	0.041	3	12	false	5.4	1241	1120.8	1	1
61	1	10000	1	100000	0	5	330.4	true	14	30000.8	0	10	8.7	6174.7	0	118800	3.5	0.2	0	1	421669	9000	0	50	3000	0.0052	0	0	1	17168	1	1734	1349.13	1	107000	1	0.006	0.2	3	0.0058	0.041	3	12	false	5.4	1241	1120.8	1	1
63	1	10000	1	100000	0	5	330.4	true	14	30000.8	0	10	8.7	6174.7	0	118800	3.5	0.2	0	1	421669	9000	0	50	3000	0.0052	0	0	1	17168	1	1734	1349.13	1	107000	1	0.006	0.2	3	0.0058	0.041	3	12	false	5.4	1241	1120.8	1	1
64	1	10000	1	100000	0	5	330.4	true	14	30000.8	0	10	8.7	6174.7	0	118800	3.5	0.2	0	1	421669	9000	0	50	3000	0.0052	0	0	1	17168	1	1734	1349.13	1	107000	1	0.006	0.2	3	0.0058	0.041	3	12	false	5.4	1241	1120.8	1	1
62	1	10000	1	100000	0	5	330.4	true	14	30000.8	0	10	8.7	6174.7	0	118800	3.5	0.2	0	1	421669	9000	0	50	3000	0.0052	0	0	1	17168	1	1734	1349.13	1	107000	1	0.006	0.2	3	0.0058	0.041	3	12	false	5.4	1241	1120.8	1	1
65	1	10000	1	100000	0	5	330.4	true	14	30000.8	0	10	8.7	6174.7	0	118800	3.5	0.2	0	1	421669	9000	0	50	3000	0.0052	0	0	1	17168	1	1734	1349.13	1	107000	1	0.006	0.2	3	0.0058	0.041	3	12	false	5.4	1241	1120.8	1	1
66	1	10000	1	100000	0	5	330.4	true	14	30000.8	0	10	8.7	6174.7	0	118800	3.5	0.2	0	1	421669	9000	0	50	3000	0.0052	0	0	1	17168	1	1734	1349.13	1	107000	1	0.006	0.2	3	0.0058	0.041	3	12	false	5.4	1241	1120.8	1	1
67	1	10000	1	100000	0	5	330.4	true	14	30000.8	0	10	8.7	6174.7	0	118800	3.5	0.2	0	1	421669	9000	0	50	3000	0.0052	0	0	1	17168	1	1734	1349.13	1	107000	1	0.006	0.2	3	0.0058	0.041	3	12	false	5.4	1241	1120.8	1	1
68	1	10000	1	100000	0	5	330.4	true	14	30000.8	0	10	8.7	6174.7	0	118800	3.5	0.2	0	1	421669	9000	0	50	3000	0.0052	0	0	1	17168	1	1734	1349.13	1	107000	1	0.006	0.2	3	0.0058	0.041	3	12	false	5.4	1241	1120.8	1	1
69	1	10000	1	100000	0	5	330.4	true	14	30000.8	0	10	8.7	6174.7	0	118800	3.5	0.2	0	1	421669	9000	0	50	3000	0.0052	0	0	1	17168	1	1734	1349.13	1	107000	1	0.006	0.2	3	0.0058	0.041	3	12	false	5.4	1241	1120.8	1	1
70	1	10000	1	100000	0	5	330.4	true	14	30000.8	0	10	8.7	6174.7	0	118800	3.5	0.2	0	1	421669	9000	0	50	3000	0.0052	0	0	1	17168	1	1734	1349.13	1	107000	1	0.006	0.2	3	0.0058	0.041	3	12	false	5.4	1241	1120.8	1	1
71	1	10000	1	100000	0	5	330.4	true	14	30000.8	0	10	8.7	6174.7	0	118800	3.5	0.2	0	1	421669	9000	0	50	3000	0.0052	0	0	1	17168	1	1734	1349.13	1	107000	1	0.006	0.2	3	0.0058	0.041	3	12	false	5.4	1241	1120.8	4	1
72	1	10000	1	100000	0	5	330.4	true	14	30000.8	0	10	8.7	6174.7	0	118800	3.5	0.2	0	1	421669	9000	0	50	3000	0.0052	0	0	1	17168	1	1734	1349.13	1	107000	1	0.006	0.2	3	0.0058	0.041	3	12	false	5.4	1241	1120.8	4	1
73	1	10000	1	100000	0	5	330.4	true	14	30000.8	0	10	8.7	6174.7	0	118800	3.5	0.2	0	1	421669	9000	0	50	3000	0.0052	0	0	1	17168	1	1734	1349.13	1	107000	1	0.006	0.2	3	0.0058	0.041	3	12	false	5.4	1241	1120.8	4	1
74	1	10000	1	100000	0	5	330.4	true	14	30000.8	0	10	8.7	6174.7	0	118800	3.5	0.2	0	1	421669	9000	0	50	3000	0.0052	0	0	1	17168	1	1734	1349.13	1	107000	1	0.006	0.2	3	0.0058	0.041	3	12	false	5.4	1241	1120.8	4	1
75	1	10000	1	100000	0	5	330.4	true	14	30000.8	0	10	8.7	6174.7	0	118800	3.5	0.2	0	1	421669	9000	0	50	3000	0.0052	0	0	1	17168	1	1734	1349.13	1	107000	1	0.006	0.2	3	0.0058	0.041	3	12	false	5.4	1241	1120.8	4	1
76	1	10000	1	100000	0	5	330.4	true	14	30000.8	0	10	8.7	6174.7	0	118800	3.5	0.2	0	1	421669	9000	0	50	3000	0.0052	0	0	1	17168	1	1734	1349.13	1	107000	1	0.006	0.2	3	0.0058	0.041	3	12	false	5.4	1241	1120.8	4	1
77	1	10000	1	100000	0	5	330.4	true	14	30000.8	0	10	8.7	6174.7	0	118800	3.5	0.2	0	1	421669	9000	0	50	3000	0.0052	0	0	1	17168	1	1734	1349.13	1	107000	1	0.006	0.2	3	0.0058	0.041	3	12	false	5.4	1241	1120.8	4	1
78	1	10000	1	100000	0	5	330.4	true	14	30000.8	0	10	8.7	6174.7	0	118800	3.5	0.2	0	1	421669	9000	0	50	3000	0.0052	0	0	1	17168	1	1734	1349.13	1	107000	1	0.006	0.2	3	0.0058	0.041	3	12	false	5.4	1241	1120.8	4	1
79	1	10000	1	100000	0	5	330.4	true	14	30000.8	0	10	8.7	6174.7	0	118800	3.5	0.2	0	1	421669	9000	0	50	3000	0.0052	0	0	1	17168	1	1734	1349.13	1	107000	1	0.006	0.2	3	0.0058	0.041	3	12	false	5.4	1241	1120.8	4	1
80	1	10000	1	100000	0	5	330.4	true	14	30000.8	0	10	8.7	6174.7	0	118800	3.5	0.2	0	1	421669	9000	0	50	3000	0.0052	0	0	1	17168	1	1734	1349.13	1	107000	1	0.006	0.2	3	0.0058	0.041	3	12	false	5.4	1241	1120.8	4	1
81	1	10000	1	100000	0	5	330.4	true	14	30000.8	0	10	8.7	6174.7	0	118800	3.5	0.2	0	1	421669	9000	0	50	3000	0.0052	0	0	1	17168	1	1734	1349.13	1	107000	1	0.006	0.2	3	0.0058	0.041	3	12	false	5.4	1241	1120.8	4	1
82	1	10000	1	100000	0	5	330.4	true	14	30000.8	0	10	8.7	6174.7	0	118800	3.5	0.2	0	1	421669	9000	0	50	3000	0.0052	0	0	1	17168	1	1734	1349.13	1	107000	1	0.006	0.2	3	0.0058	0.041	3	12	false	5.4	1241	1120.8	4	1
83	1	10000	1	100000	0	5	330.4	true	14	30000.8	0	10	8.7	6174.7	0	118800	3.5	0.2	0	1	421669	9000	0	50	3000	0.0052	0	0	1	17168	1	1734	1349.13	1	107000	1	0.006	0.2	3	0.0058	0.041	3	12	false	5.4	1241	1120.8	4	1
84	1	10000	1	100000	0	5	330.4	true	14	30000.8	0	10	8.7	6174.7	0	118800	3.5	0.2	0	1	421669	9000	0	50	3000	0.0052	0	0	1	17168	1	1734	1349.13	1	107000	1	0.006	0.2	3	0.0058	0.041	3	12	false	5.4	1241	1120.8	4	1
85	1	10000	1	100000	0	5	330.4	true	14	30000.8	0	10	8.7	6174.7	0	118800	3.5	0.2	0	1	421669	9000	0	50	3000	0.0052	0	0	1	17168	1	1734	1349.13	1	107000	1	0.006	0.2	3	0.0058	0.041	3	12	false	5.4	1241	1120.8	4	1
86	1	10000	1	100000	0	5	330.4	true	14	30000.8	0	10	8.7	6174.7	0	118800	3.5	0.2	0	1	421669	9000	0	50	3000	0.0052	0	0	1	17168	1	1734	1349.13	1	107000	1	0.006	0.2	3	0.0058	0.041	3	12	false	5.4	1241	1120.8	4	1
88	1	10000	1	100000	0	5	330.4	true	14	30000.8	0	10	8.7	6174.7	0	118800	3.5	0.2	0	1	421669	9000	0	50	3000	0.0052	0	0	1	17168	1	1734	1349.13	1	107000	1	0.006	0.2	3	0.0058	0.041	3	12	false	5.4	1241	1120.8	4	1
87	1	10000	1	100000	0	5	330.4	true	14	30000.8	0	10	8.7	6174.7	0	118800	3.5	0.2	0	1	421669	9000	0	50	3000	0.0052	0	0	1	17168	1	1734	1349.13	1	107000	1	0.006	0.2	3	0.0058	0.041	3	12	false	5.4	1241	1120.8	4	1
89	1	10000	1	100000	0	5	330.4	true	14	30000.8	0	10	8.7	6174.7	0	118800	3.5	0.2	0	1	421669	9000	0	50	3000	0.0052	0	0	1	17168	1	1734	1349.13	1	107000	1	0.006	0.2	3	0.0058	0.041	3	12	false	5.4	1241	1120.8	4	1
90	1	10000	1	100000	0	5	330.4	true	14	30000.8	0	10	8.7	6174.7	0	118800	3.5	0.2	0	1	421669	9000	0	50	3000	0.0052	0	0	1	17168	1	1734	1349.13	1	107000	1	0.006	0.2	3	0.0058	0.041	3	12	false	5.4	1241	1120.8	4	1
91	1	10000	1	100000	0	5	330.4	true	14	30000.8	0	10	8.7	6174.7	0	118800	3.5	0.2	0	1	421669	9000	0	50	3000	0.0052	0	0	1	17168	1	1734	1349.13	1	107000	1	0.006	0.2	3	0.0058	0.041	3	12	false	5.4	1241	1120.8	4	1
92	1	10000	1	100000	0	5	330.4	true	14	30000.8	0	10	8.7	6174.7	0	118800	3.5	0.2	0	1	421669	9000	0	50	3000	0.0052	0	0	1	17168	1	1734	1349.13	1	107000	1	0.006	0.2	3	0.0058	0.041	3	12	false	5.4	1241	1120.8	4	1
93	1	10000	1	100000	0	5	330.4	true	14	30000.8	0	10	8.7	6174.7	0	118800	3.5	0.2	0	1	421669	9000	0	50	3000	0.0052	0	0	1	17168	1	1734	1349.13	1	107000	1	0.006	0.2	3	0.0058	0.041	3	12	false	5.4	1241	1120.8	4	1
94	1	10000	1	100000	0	5	330.4	true	14	30000.8	0	10	8.7	6174.7	0	118800	3.5	0.2	0	1	421669	9000	0	50	3000	0.0052	0	0	1	17168	1	1734	1349.13	1	107000	1	0.006	0.2	3	0.0058	0.041	3	12	false	5.4	1241	1120.8	4	1
95	1	10000	1	100000	0	5	330.4	true	14	30000.8	0	10	8.7	6174.7	0	118800	3.5	0.2	0	1	421669	9000	0	50	3000	0.0052	0	0	1	17168	1	1734	1349.13	1	107000	1	0.006	0.2	3	0.0058	0.041	3	12	false	5.4	1241	1120.8	4	1
96	1	10000	1	100000	0	5	330.4	true	14	30000.8	0	10	8.7	6174.7	0	118800	3.5	0.2	0	1	421669	9000	0	50	3000	0.0052	0	0	1	17168	1	1734	1349.13	1	107000	1	0.006	0.2	3	0.0058	0.041	3	12	false	5.4	1241	1120.8	4	1
97	1	10000	1	100000	0	5	330.4	true	14	30000.8	0	10	8.7	6174.7	0	118800	3.5	0.2	0	1	421669	9000	0	50	3000	0.0052	0	0	1	17168	1	1734	1349.13	1	107000	1	0.006	0.2	3	0.0058	0.041	3	12	false	5.4	1241	1120.8	4	1
98	1	10000	1	100000	0	5	330.4	true	14	30000.8	0	10	8.7	6174.7	0	118800	3.5	0.2	0	1	421669	9000	0	50	3000	0.0052	0	0	1	17168	1	1734	1349.13	1	107000	1	0.006	0.2	3	0.0058	0.041	3	12	false	5.4	1241	1120.8	4	1
99	1	10000	1	100000	0	5	330.4	true	14	30000.8	0	10	8.7	6174.7	0	118800	3.5	0.2	0	1	421669	9000	0	50	3000	0.0052	0	0	1	17168	1	1734	1349.13	1	107000	1	0.006	0.2	3	0.0058	0.041	3	12	false	5.4	1241	1120.8	4	1
100	1	10000	1	100000	0	5	330.4	true	14	30000.8	0	10	8.7	6174.7	0	118800	3.5	0.2	0	1	421669	9000	0	50	3000	0.0052	0	0	1	17168	1	1734	1349.13	1	107000	1	0.006	0.2	3	0.0058	0.041	3	12	false	5.4	1241	1120.8	4	1
101	1	10000	1	100000	0	5	330.4	true	14	30000.8	0	10	8.7	6174.7	0	118800	3.5	0.2	0	1	421669	9000	0	50	3000	0.0052	0	0	1	17168	1	1734	1349.13	1	107000	1	0.006	0.2	3	0.0058	0.041	3	12	false	5.4	1241	1120.8	4	1
102	1	10000	1	100000	0	5	330.4	true	14	30000.8	0	10	8.7	6174.7	0	118800	3.5	0.2	0	1	421669	9000	0	50	3000	0.0052	0	0	1	17168	1	1734	1349.13	1	107000	1	0.006	0.2	3	0.0058	0.041	3	12	false	5.4	1241	1120.8	4	1
103	1	10000	1	100000	0	5	330.4	true	14	30000.8	0	10	8.7	6174.7	0	118800	3.5	0.2	0	1	421669	9000	0	50	3000	0.0052	0	0	1	17168	1	1734	1349.13	1	107000	1	0.006	0.2	3	0.0058	0.041	3	12	false	5.4	1241	1120.8	4	1
104	1	10000	1	100000	0	5	330.4	true	14	30000.8	0	10	8.7	6174.7	0	118800	3.5	0.2	0	1	421669	9000	0	50	3000	0.0052	0	0	1	17168	1	1734	1349.13	1	107000	1	0.006	0.2	3	0.0058	0.041	3	12	false	5.4	1241	1120.8	4	1
105	1	10000	1	100000	0	5	330.4	true	14	30000.8	0	10	8.7	6174.7	0	118800	3.5	0.2	0	1	421669	9000	0	50	3000	0.0052	0	0	1	17168	1	1734	1349.13	1	107000	1	0.006	0.2	3	0.0058	0.041	3	12	false	5.4	1241	1120.8	4	1
106	1	10000	1	100000	0	5	330.4	true	14	30000.8	0	10	8.7	6174.7	0	118800	3.5	0.2	0	1	421669	9000	0	50	3000	0.0052	0	0	1	17168	1	1734	1349.13	1	107000	1	0.006	0.2	3	0.0058	0.041	3	12	false	5.4	1241	1120.8	4	1
107	1	10000	1	100000	0	5	330.4	true	14	30000.8	0	10	8.7	6174.7	0	118800	3.5	0.2	0	1	421669	9000	0	50	3000	0.0052	0	0	1	17168	1	1734	1349.13	1	107000	1	0.006	0.2	3	0.0058	0.041	3	12	false	5.4	1241	1120.8	4	1
108	1	10000	1	100000	0	5	330.4	true	14	30000.8	0	10	8.7	6174.7	0	118800	3.5	0.2	0	1	421669	9000	0	50	3000	0.0052	0	0	1	17168	1	1734	1349.13	1	107000	1	0.006	0.2	3	0.0058	0.041	3	12	false	5.4	1241	1120.8	4	1
109	1	10000	1	100000	0	5	330.4	true	14	30000.8	0	10	8.7	6174.7	0	118800	3.5	0.2	0	1	421669	9000	0	50	3000	0.0052	0	0	1	17168	1	1734	1349.13	1	107000	1	0.006	0.2	3	0.0058	0.041	3	12	false	5.4	1241	1120.8	4	1
110	1	10000	1	100000	0	5	330.4	true	14	30000.8	0	10	8.7	6174.7	0	118800	3.5	0.2	0	1	421669	9000	0	50	3000	0.0052	0	0	1	17168	1	1734	1349.13	1	107000	1	0.006	0.2	3	0.0058	0.041	3	12	false	5.4	1241	1120.8	4	1
111	1	10000	1	100000	0	5	330.4	true	14	30000.8	0	10	8.7	6174.7	0	118800	3.5	0.2	0	1	421669	9000	0	50	3000	0.0052	0	0	1	17168	1	1734	1349.13	1	107000	1	0.006	0.2	3	0.0058	0.041	3	12	false	5.4	1241	1120.8	4	1
112	1	10000	1	100000	0	5	330.4	true	14	30000.8	0	10	8.7	6174.7	0	118800	3.5	0.2	0	1	421669	9000	0	50	3000	0.0052	0	0	1	17168	1	1734	1349.13	1	107000	1	0.006	0.2	3	0.0058	0.041	3	12	false	5.4	1241	1120.8	4	1
113	1	10000	1	100000	0	5	330.4	true	14	30000.8	0	10	8.7	6174.7	0	118800	3.5	0.2	0	1	421669	9000	0	50	3000	0.0052	0	0	1	17168	1	1734	1349.13	1	107000	1	0.006	0.2	3	0.0058	0.041	3	12	false	5.4	1241	1120.8	4	1
114	1	10000	1	100000	0	5	330.4	true	14	30000.8	0	10	8.7	6174.7	0	118800	3.5	0.2	0	1	421669	9000	0	50	3000	0.0052	0	0	1	17168	1	1734	1349.13	1	107000	1	0.006	0.2	3	0.0058	0.041	3	12	false	5.4	1241	1120.8	4	1
115	1	10000	1	100000	0	5	330.4	true	14	30000.8	0	10	8.7	6174.7	0	118800	3.5	0.2	0	1	421669	9000	0	50	3000	0.0052	0	0	1	17168	1	1734	1349.13	1	107000	1	0.006	0.2	3	0.0058	0.041	3	12	false	5.4	1241	1120.8	4	1
116	1	10000	1	100000	0	5	330.4	true	14	30000.8	0	10	8.7	6174.7	0	118800	3.5	0.2	0	1	421669	9000	0	50	3000	0.0052	0	0	1	17168	1	1734	1349.13	1	107000	1	0.006	0.2	3	0.0058	0.041	3	12	false	5.4	1241	1120.8	4	1
117	1	10000	1	100000	0	5	330.4	true	14	30000.8	0	10	8.7	6174.7	0	118800	3.5	0.2	0	1	421669	9000	0	50	3000	0.0052	0	0	1	17168	1	1734	1349.13	1	107000	1	0.006	0.2	3	0.0058	0.041	3	12	false	5.4	1241	1120.8	4	1
118	1	10000	1	100000	0	5	330.4	true	14	30000.8	0	10	8.7	6174.7	0	118800	3.5	0.2	0	1	421669	9000	0	50	3000	0.0052	0	0	1	17168	1	1734	1349.13	1	107000	1	0.006	0.2	3	0.0058	0.041	3	12	false	5.4	1241	1120.8	4	1
119	1	10000	1	100000	0	5	330.4	true	14	30000.8	0	10	8.7	6174.7	0	118800	3.5	0.2	0	1	421669	9000	0	50	3000	0.0052	0	0	1	17168	1	1734	1349.13	1	107000	1	0.006	0.2	3	0.0058	0.041	3	12	false	5.4	1241	1120.8	4	1
120	1	10000	1	100000	0	5	330.4	true	14	30000.8	0	10	8.7	6174.7	0	118800	3.5	0.2	0	1	421669	9000	0	50	3000	0.0052	0	0	1	17168	1	1734	1349.13	1	107000	1	0.006	0.2	3	0.0058	0.041	3	12	false	5.4	1241	1120.8	4	1
121	1	10000	1	100000	0	5	330.4	true	14	30000.8	0	10	8.7	6174.7	0	118800	3.5	0.2	0	1	421669	9000	0	50	3000	0.0052	0	0	1	17168	1	1734	1349.13	1	107000	1	0.006	0.2	3	0.0058	0.041	3	12	false	5.4	1241	1120.8	4	1
122	1	10000	1	100000	0	5	330.4	true	14	30000.8	0	10	8.7	6174.7	0	118800	3.5	0.2	0	1	421669	9000	0	50	3000	0.0052	0	0	1	17168	1	1734	1349.13	1	107000	1	0.006	0.2	3	0.0058	0.041	3	12	false	5.4	1241	1120.8	4	1
123	1	10000	1	100000	0	5	330.4	true	14	30000.8	0	10	8.7	6174.7	0	118800	3.5	0.2	0	1	421669	9000	0	50	3000	0.0052	0	0	1	17168	1	1734	1349.13	1	107000	1	0.006	0.2	3	0.0058	0.041	3	12	false	5.4	1241	1120.8	4	1
124	1	10000	1	100000	0	5	330.4	true	14	30000.8	0	10	8.7	6174.7	0	118800	3.5	0.2	0	1	421669	9000	0	50	3000	0.0052	0	0	1	17168	1	1734	1349.13	1	107000	1	0.006	0.2	3	0.0058	0.041	3	12	false	5.4	1241	1120.8	4	1
125	1	10000	1	100000	0	5	330.4	true	14	30000.8	0	10	8.7	6174.7	0	118800	3.5	0.2	0	1	421669	9000	0	50	3000	0.0052	0	0	1	17168	1	1734	1349.13	1	107000	1	0.006	0.2	3	0.0058	0.041	3	12	false	5.4	1241	1120.8	4	1
126	1	10000	1	100000	0	5	330.4	true	14	30000.8	0	10	8.7	6174.7	0	118800	3.5	0.2	0	1	421669	9000	0	50	3000	0.0052	0	0	1	17168	1	1734	1349.13	1	107000	1	0.006	0.2	3	0.0058	0.041	3	12	false	5.4	1241	1120.8	4	1
127	1	10000	1	100000	0	5	330.4	true	14	30000.8	0	10	8.7	6174.7	0	118800	3.5	0.2	0	1	421669	9000	0	50	3000	0.0052	0	0	1	17168	1	1734	1349.13	1	107000	1	0.006	0.2	3	0.0058	0.041	3	12	false	5.4	1241	1120.8	4	1
128	1	10000	1	100000	0	5	330.4	true	14	30000.8	0	10	8.7	6174.7	0	118800	3.5	0.2	0	1	421669	9000	0	50	3000	0.0052	0	0	1	17168	1	1734	1349.13	1	107000	1	0.006	0.2	3	0.0058	0.041	3	12	false	5.4	1241	1120.8	4	1
129	1	10000	1	100000	0	5	330.4	true	14	30000.8	0	10	8.7	6174.7	0	118800	3.5	0.2	0	1	421669	9000	0	50	3000	0.0052	0	0	1	17168	1	1734	1349.13	1	107000	1	0.006	0.2	3	0.0058	0.041	3	12	false	5.4	1241	1120.8	4	1
130	1	10000	1	100000	0	5	330.4	true	14	30000.8	0	10	8.7	6174.7	0	118800	3.5	0.2	0	1	421669	9000	0	50	3000	0.0052	0	0	1	17168	1	1734	1349.13	1	107000	1	0.006	0.2	3	0.0058	0.041	3	12	false	5.4	1241	1120.8	4	1
131	1	10000	1	100000	0	5	330.4	true	14	30000.8	0	10	8.7	6174.7	0	118800	3.5	0.2	0	1	421669	9000	0	50	3000	0.0052	0	0	1	17168	1	1734	1349.13	1	107000	1	0.006	0.2	3	0.0058	0.041	3	12	false	5.4	1241	1120.8	4	1
132	1	10000	1	100000	0	5	330.4	true	14	30000.8	0	10	8.7	6174.7	0	118800	3.5	0.2	0	1	421669	9000	0	50	3000	0.0052	0	0	1	17168	1	1734	1349.13	1	107000	1	0.006	0.2	3	0.0058	0.041	3	12	false	5.4	1241	1120.8	4	1
133	1	10000	1	100000	0	5	330.4	true	14	30000.8	0	10	8.7	6174.7	0	118800	3.5	0.2	0	1	421669	9000	0	50	3000	0.0052	0	0	1	17168	1	1734	1349.13	1	107000	1	0.006	0.2	3	0.0058	0.041	3	12	false	5.4	1241	1120.8	4	1
134	1	10000	1	100000	0	5	330.4	true	14	30000.8	0	10	8.7	6174.7	0	118800	3.5	0.2	0	1	421669	9000	0	50	3000	0.0052	0	0	1	17168	1	1734	1349.13	1	107000	1	0.006	0.2	3	0.0058	0.041	3	12	false	5.4	1241	1120.8	4	1
135	1	10000	1	100000	0	5	330.4	true	14	30000.8	0	10	8.7	6174.7	0	118800	3.5	0.2	0	1	421669	9000	0	50	3000	0.0052	0	0	1	17168	1	1734	1349.13	1	107000	1	0.006	0.2	3	0.0058	0.041	3	12	false	5.4	1241	1120.8	4	1
136	1	10000	1	100000	0	5	330.4	true	14	30000.8	0	10	8.7	6174.7	0	118800	3.5	0.2	0	1	421669	9000	0	50	3000	0.0052	0	0	1	17168	1	1734	1349.13	1	107000	1	0.006	0.2	3	0.0058	0.041	3	12	false	5.4	1241	1120.8	4	1
137	1	10000	1	100000	0	5	330.4	true	14	30000.8	0	10	8.7	6174.7	0	118800	3.5	0.2	0	1	421669	9000	0	50	3000	0.0052	0	0	1	17168	1	1734	1349.13	1	107000	1	0.006	0.2	3	0.0058	0.041	3	12	false	5.4	1241	1120.8	4	1
138	1	10000	1	100000	0	5	330.4	true	14	30000.8	0	10	8.7	6174.7	0	118800	3.5	0.2	0	1	421669	9000	0	50	3000	0.0052	0	0	1	17168	1	1734	1349.13	1	107000	1	0.006	0.2	3	0.0058	0.041	3	12	false	5.4	1241	1120.8	4	1
139	1	10000	1	100000	0	5	330.4	true	14	30000.8	0	10	8.7	6174.7	0	118800	3.5	0.2	0	1	421669	9000	0	50	3000	0.0052	0	0	1	17168	1	1734	1349.13	1	107000	1	0.006	0.2	3	0.0058	0.041	3	12	false	5.4	1241	1120.8	4	1
140	1	10000	1	100000	0	5	330.4	true	14	30000.8	0	10	8.7	6174.7	0	118800	3.5	0.2	0	1	421669	9000	0	50	3000	0.0052	0	0	1	17168	1	1734	1349.13	1	107000	1	0.006	0.2	3	0.0058	0.041	3	12	false	5.4	1241	1120.8	4	1
141	1	10000	1	100000	0	5	330.4	true	14	30000.8	0	10	8.7	6174.7	0	118800	3.5	0.2	0	1	421669	9000	0	50	3000	0.0052	0	0	1	17168	1	1734	1349.13	1	107000	1	0.006	0.2	3	0.0058	0.041	3	12	false	5.4	1241	1120.8	7	1
142	1	10000	1	100000	0	5	330.4	true	14	30000.8	0	10	8.7	6174.7	0	118800	3.5	0.2	0	1	421669	9000	0	50	3000	0.0052	0	0	1	17168	1	1734	1349.13	1	107000	1	0.006	0.2	3	0.0058	0.041	3	12	false	5.4	1241	1120.8	7	1
143	1	10000	1	100000	0	5	330.4	true	14	30000.8	0	10	8.7	6174.7	0	118800	3.5	0.2	0	1	421669	9000	0	50	3000	0.0052	0	0	1	17168	1	1734	1349.13	1	107000	1	0.006	0.2	3	0.0058	0.041	3	12	false	5.4	1241	1120.8	7	1
144	1	10000	1	100000	0	5	330.4	true	14	30000.8	0	10	8.7	6174.7	0	118800	3.5	0.2	0	1	421669	9000	0	50	3000	0.0052	0	0	1	17168	1	1734	1349.13	1	107000	1	0.006	0.2	3	0.0058	0.041	3	12	false	5.4	1241	1120.8	7	1
145	1	10000	1	100000	0	5	330.4	true	14	30000.8	0	10	8.7	6174.7	0	118800	3.5	0.2	0	1	421669	9000	0	50	3000	0.0052	0	0	1	17168	1	1734	1349.13	1	107000	1	0.006	0.2	3	0.0058	0.041	3	12	false	5.4	1241	1120.8	7	1
146	1	10000	1	100000	0	5	330.4	true	14	30000.8	0	10	8.7	6174.7	0	118800	3.5	0.2	0	1	421669	9000	0	50	3000	0.0052	0	0	1	17168	1	1734	1349.13	1	107000	1	0.006	0.2	3	0.0058	0.041	3	12	false	5.4	1241	1120.8	7	1
147	1	10000	1	100000	0	5	330.4	true	14	30000.8	0	10	8.7	6174.7	0	118800	3.5	0.2	0	1	421669	9000	0	50	3000	0.0052	0	0	1	17168	1	1734	1349.13	1	107000	1	0.006	0.2	3	0.0058	0.041	3	12	false	5.4	1241	1120.8	7	1
148	1	10000	1	100000	0	5	330.4	true	14	30000.8	0	10	8.7	6174.7	0	118800	3.5	0.2	0	1	421669	9000	0	50	3000	0.0052	0	0	1	17168	1	1734	1349.13	1	107000	1	0.006	0.2	3	0.0058	0.041	3	12	false	5.4	1241	1120.8	7	1
149	1	10000	1	100000	0	5	330.4	true	14	30000.8	0	10	8.7	6174.7	0	118800	3.5	0.2	0	1	421669	9000	0	50	3000	0.0052	0	0	1	17168	1	1734	1349.13	1	107000	1	0.006	0.2	3	0.0058	0.041	3	12	false	5.4	1241	1120.8	7	1
150	1	10000	1	100000	0	5	330.4	true	14	30000.8	0	10	8.7	6174.7	0	118800	3.5	0.2	0	1	421669	9000	0	50	3000	0.0052	0	0	1	17168	1	1734	1349.13	1	107000	1	0.006	0.2	3	0.0058	0.041	3	12	false	5.4	1241	1120.8	7	1
151	1	10000	1	100000	0	5	330.4	true	14	30000.8	0	10	8.7	6174.7	0	118800	3.5	0.2	0	1	421669	9000	0	50	3000	0.0052	0	0	1	17168	1	1734	1349.13	1	107000	1	0.006	0.2	3	0.0058	0.041	3	12	false	5.4	1241	1120.8	7	1
152	1	10000	1	100000	0	5	330.4	true	14	30000.8	0	10	8.7	6174.7	0	118800	3.5	0.2	0	1	421669	9000	0	50	3000	0.0052	0	0	1	17168	1	1734	1349.13	1	107000	1	0.006	0.2	3	0.0058	0.041	3	12	false	5.4	1241	1120.8	7	1
153	1	10000	1	100000	0	5	330.4	true	14	30000.8	0	10	8.7	6174.7	0	118800	3.5	0.2	0	1	421669	9000	0	50	3000	0.0052	0	0	1	17168	1	1734	1349.13	1	107000	1	0.006	0.2	3	0.0058	0.041	3	12	false	5.4	1241	1120.8	7	1
154	1	10000	1	100000	0	5	330.4	true	14	30000.8	0	10	8.7	6174.7	0	118800	3.5	0.2	0	1	421669	9000	0	50	3000	0.0052	0	0	1	17168	1	1734	1349.13	1	107000	1	0.006	0.2	3	0.0058	0.041	3	12	false	5.4	1241	1120.8	7	1
155	1	10000	1	100000	0	5	330.4	true	14	30000.8	0	10	8.7	6174.7	0	118800	3.5	0.2	0	1	421669	9000	0	50	3000	0.0052	0	0	1	17168	1	1734	1349.13	1	107000	1	0.006	0.2	3	0.0058	0.041	3	12	false	5.4	1241	1120.8	7	1
156	1	10000	1	100000	0	5	330.4	true	14	30000.8	0	10	8.7	6174.7	0	118800	3.5	0.2	0	1	421669	9000	0	50	3000	0.0052	0	0	1	17168	1	1734	1349.13	1	107000	1	0.006	0.2	3	0.0058	0.041	3	12	false	5.4	1241	1120.8	7	1
157	1	10000	1	100000	0	5	330.4	true	14	30000.8	0	10	8.7	6174.7	0	118800	3.5	0.2	0	1	421669	9000	0	50	3000	0.0052	0	0	1	17168	1	1734	1349.13	1	107000	1	0.006	0.2	3	0.0058	0.041	3	12	false	5.4	1241	1120.8	7	1
158	1	10000	1	100000	0	5	330.4	true	14	30000.8	0	10	8.7	6174.7	0	118800	3.5	0.2	0	1	421669	9000	0	50	3000	0.0052	0	0	1	17168	1	1734	1349.13	1	107000	1	0.006	0.2	3	0.0058	0.041	3	12	false	5.4	1241	1120.8	7	1
159	1	10000	1	100000	0	5	330.4	true	14	30000.8	0	10	8.7	6174.7	0	118800	3.5	0.2	0	1	421669	9000	0	50	3000	0.0052	0	0	1	17168	1	1734	1349.13	1	107000	1	0.006	0.2	3	0.0058	0.041	3	12	false	5.4	1241	1120.8	7	1
160	1	10000	1	100000	0	5	330.4	true	14	30000.8	0	10	8.7	6174.7	0	118800	3.5	0.2	0	1	421669	9000	0	50	3000	0.0052	0	0	1	17168	1	1734	1349.13	1	107000	1	0.006	0.2	3	0.0058	0.041	3	12	false	5.4	1241	1120.8	7	1
161	1	10000	1	100000	0	5	330.4	true	14	30000.8	0	10	8.7	6174.7	0	118800	3.5	0.2	0	1	421669	9000	0	50	3000	0.0052	0	0	1	17168	1	1734	1349.13	1	107000	1	0.006	0.2	3	0.0058	0.041	3	12	false	5.4	1241	1120.8	7	1
162	1	10000	1	100000	0	5	330.4	true	14	30000.8	0	10	8.7	6174.7	0	118800	3.5	0.2	0	1	421669	9000	0	50	3000	0.0052	0	0	1	17168	1	1734	1349.13	1	107000	1	0.006	0.2	3	0.0058	0.041	3	12	false	5.4	1241	1120.8	7	1
163	1	10000	1	100000	0	5	330.4	true	14	30000.8	0	10	8.7	6174.7	0	118800	3.5	0.2	0	1	421669	9000	0	50	3000	0.0052	0	0	1	17168	1	1734	1349.13	1	107000	1	0.006	0.2	3	0.0058	0.041	3	12	false	5.4	1241	1120.8	7	1
164	1	10000	1	100000	0	5	330.4	true	14	30000.8	0	10	8.7	6174.7	0	118800	3.5	0.2	0	1	421669	9000	0	50	3000	0.0052	0	0	1	17168	1	1734	1349.13	1	107000	1	0.006	0.2	3	0.0058	0.041	3	12	false	5.4	1241	1120.8	7	1
165	1	10000	1	100000	0	5	330.4	true	14	30000.8	0	10	8.7	6174.7	0	118800	3.5	0.2	0	1	421669	9000	0	50	3000	0.0052	0	0	1	17168	1	1734	1349.13	1	107000	1	0.006	0.2	3	0.0058	0.041	3	12	false	5.4	1241	1120.8	7	1
166	1	10000	1	100000	0	5	330.4	true	14	30000.8	0	10	8.7	6174.7	0	118800	3.5	0.2	0	1	421669	9000	0	50	3000	0.0052	0	0	1	17168	1	1734	1349.13	1	107000	1	0.006	0.2	3	0.0058	0.041	3	12	false	5.4	1241	1120.8	7	1
167	1	10000	1	100000	0	5	330.4	true	14	30000.8	0	10	8.7	6174.7	0	118800	3.5	0.2	0	1	421669	9000	0	50	3000	0.0052	0	0	1	17168	1	1734	1349.13	1	107000	1	0.006	0.2	3	0.0058	0.041	3	12	false	5.4	1241	1120.8	7	1
168	1	10000	1	100000	0	5	330.4	true	14	30000.8	0	10	8.7	6174.7	0	118800	3.5	0.2	0	1	421669	9000	0	50	3000	0.0052	0	0	1	17168	1	1734	1349.13	1	107000	1	0.006	0.2	3	0.0058	0.041	3	12	false	5.4	1241	1120.8	7	1
169	1	10000	1	100000	0	5	330.4	true	14	30000.8	0	10	8.7	6174.7	0	118800	3.5	0.2	0	1	421669	9000	0	50	3000	0.0052	0	0	1	17168	1	1734	1349.13	1	107000	1	0.006	0.2	3	0.0058	0.041	3	12	false	5.4	1241	1120.8	7	1
170	1	10000	1	100000	0	5	330.4	true	14	30000.8	0	10	8.7	6174.7	0	118800	3.5	0.2	0	1	421669	9000	0	50	3000	0.0052	0	0	1	17168	1	1734	1349.13	1	107000	1	0.006	0.2	3	0.0058	0.041	3	12	false	5.4	1241	1120.8	7	1
171	1	10000	1	100000	0	5	330.4	true	14	30000.8	0	10	8.7	6174.7	0	118800	3.5	0.2	0	1	421669	9000	0	50	3000	0.0052	0	0	1	17168	1	1734	1349.13	1	107000	1	0.006	0.2	3	0.0058	0.041	3	12	false	5.4	1241	1120.8	7	1
172	1	10000	1	100000	0	5	330.4	true	14	30000.8	0	10	8.7	6174.7	0	118800	3.5	0.2	0	1	421669	9000	0	50	3000	0.0052	0	0	1	17168	1	1734	1349.13	1	107000	1	0.006	0.2	3	0.0058	0.041	3	12	false	5.4	1241	1120.8	7	1
173	1	10000	1	100000	0	5	330.4	true	14	30000.8	0	10	8.7	6174.7	0	118800	3.5	0.2	0	1	421669	9000	0	50	3000	0.0052	0	0	1	17168	1	1734	1349.13	1	107000	1	0.006	0.2	3	0.0058	0.041	3	12	false	5.4	1241	1120.8	7	1
174	1	10000	1	100000	0	5	330.4	true	14	30000.8	0	10	8.7	6174.7	0	118800	3.5	0.2	0	1	421669	9000	0	50	3000	0.0052	0	0	1	17168	1	1734	1349.13	1	107000	1	0.006	0.2	3	0.0058	0.041	3	12	false	5.4	1241	1120.8	7	1
175	1	10000	1	100000	0	5	330.4	true	14	30000.8	0	10	8.7	6174.7	0	118800	3.5	0.2	0	1	421669	9000	0	50	3000	0.0052	0	0	1	17168	1	1734	1349.13	1	107000	1	0.006	0.2	3	0.0058	0.041	3	12	false	5.4	1241	1120.8	7	1
176	1	10000	1	100000	0	5	330.4	true	14	30000.8	0	10	8.7	6174.7	0	118800	3.5	0.2	0	1	421669	9000	0	50	3000	0.0052	0	0	1	17168	1	1734	1349.13	1	107000	1	0.006	0.2	3	0.0058	0.041	3	12	false	5.4	1241	1120.8	7	1
177	1	10000	1	100000	0	5	330.4	true	14	30000.8	0	10	8.7	6174.7	0	118800	3.5	0.2	0	1	421669	9000	0	50	3000	0.0052	0	0	1	17168	1	1734	1349.13	1	107000	1	0.006	0.2	3	0.0058	0.041	3	12	false	5.4	1241	1120.8	7	1
178	1	10000	1	100000	0	5	330.4	true	14	30000.8	0	10	8.7	6174.7	0	118800	3.5	0.2	0	1	421669	9000	0	50	3000	0.0052	0	0	1	17168	1	1734	1349.13	1	107000	1	0.006	0.2	3	0.0058	0.041	3	12	false	5.4	1241	1120.8	7	1
179	1	10000	1	100000	0	5	330.4	true	14	30000.8	0	10	8.7	6174.7	0	118800	3.5	0.2	0	1	421669	9000	0	50	3000	0.0052	0	0	1	17168	1	1734	1349.13	1	107000	1	0.006	0.2	3	0.0058	0.041	3	12	false	5.4	1241	1120.8	7	1
180	1	10000	1	100000	0	5	330.4	true	14	30000.8	0	10	8.7	6174.7	0	118800	3.5	0.2	0	1	421669	9000	0	50	3000	0.0052	0	0	1	17168	1	1734	1349.13	1	107000	1	0.006	0.2	3	0.0058	0.041	3	12	false	5.4	1241	1120.8	7	1
181	1	10000	1	100000	0	5	330.4	true	14	30000.8	0	10	8.7	6174.7	0	118800	3.5	0.2	0	1	421669	9000	0	50	3000	0.0052	0	0	1	17168	1	1734	1349.13	1	107000	1	0.006	0.2	3	0.0058	0.041	3	12	false	5.4	1241	1120.8	7	1
182	1	10000	1	100000	0	5	330.4	true	14	30000.8	0	10	8.7	6174.7	0	118800	3.5	0.2	0	1	421669	9000	0	50	3000	0.0052	0	0	1	17168	1	1734	1349.13	1	107000	1	0.006	0.2	3	0.0058	0.041	3	12	false	5.4	1241	1120.8	7	1
183	1	10000	1	100000	0	5	330.4	true	14	30000.8	0	10	8.7	6174.7	0	118800	3.5	0.2	0	1	421669	9000	0	50	3000	0.0052	0	0	1	17168	1	1734	1349.13	1	107000	1	0.006	0.2	3	0.0058	0.041	3	12	false	5.4	1241	1120.8	7	1
184	1	10000	1	100000	0	5	330.4	true	14	30000.8	0	10	8.7	6174.7	0	118800	3.5	0.2	0	1	421669	9000	0	50	3000	0.0052	0	0	1	17168	1	1734	1349.13	1	107000	1	0.006	0.2	3	0.0058	0.041	3	12	false	5.4	1241	1120.8	7	1
185	1	10000	1	100000	0	5	330.4	true	14	30000.8	0	10	8.7	6174.7	0	118800	3.5	0.2	0	1	421669	9000	0	50	3000	0.0052	0	0	1	17168	1	1734	1349.13	1	107000	1	0.006	0.2	3	0.0058	0.041	3	12	false	5.4	1241	1120.8	7	1
186	1	10000	1	100000	0	5	330.4	true	14	30000.8	0	10	8.7	6174.7	0	118800	3.5	0.2	0	1	421669	9000	0	50	3000	0.0052	0	0	1	17168	1	1734	1349.13	1	107000	1	0.006	0.2	3	0.0058	0.041	3	12	false	5.4	1241	1120.8	7	1
187	1	10000	1	100000	0	5	330.4	true	14	30000.8	0	10	8.7	6174.7	0	118800	3.5	0.2	0	1	421669	9000	0	50	3000	0.0052	0	0	1	17168	1	1734	1349.13	1	107000	1	0.006	0.2	3	0.0058	0.041	3	12	false	5.4	1241	1120.8	7	1
188	1	10000	1	100000	0	5	330.4	true	14	30000.8	0	10	8.7	6174.7	0	118800	3.5	0.2	0	1	421669	9000	0	50	3000	0.0052	0	0	1	17168	1	1734	1349.13	1	107000	1	0.006	0.2	3	0.0058	0.041	3	12	false	5.4	1241	1120.8	7	1
189	1	10000	1	100000	0	5	330.4	true	14	30000.8	0	10	8.7	6174.7	0	118800	3.5	0.2	0	1	421669	9000	0	50	3000	0.0052	0	0	1	17168	1	1734	1349.13	1	107000	1	0.006	0.2	3	0.0058	0.041	3	12	false	5.4	1241	1120.8	7	1
190	1	10000	1	100000	0	5	330.4	true	14	30000.8	0	10	8.7	6174.7	0	118800	3.5	0.2	0	1	421669	9000	0	50	3000	0.0052	0	0	1	17168	1	1734	1349.13	1	107000	1	0.006	0.2	3	0.0058	0.041	3	12	false	5.4	1241	1120.8	7	1
191	1	10000	1	100000	0	5	330.4	true	14	30000.8	0	10	8.7	6174.7	0	118800	3.5	0.2	0	1	421669	9000	0	50	3000	0.0052	0	0	1	17168	1	1734	1349.13	1	107000	1	0.006	0.2	3	0.0058	0.041	3	12	false	5.4	1241	1120.8	7	1
192	1	10000	1	100000	0	5	330.4	true	14	30000.8	0	10	8.7	6174.7	0	118800	3.5	0.2	0	1	421669	9000	0	50	3000	0.0052	0	0	1	17168	1	1734	1349.13	1	107000	1	0.006	0.2	3	0.0058	0.041	3	12	false	5.4	1241	1120.8	7	1
193	1	10000	1	100000	0	5	330.4	true	14	30000.8	0	10	8.7	6174.7	0	118800	3.5	0.2	0	1	421669	9000	0	50	3000	0.0052	0	0	1	17168	1	1734	1349.13	1	107000	1	0.006	0.2	3	0.0058	0.041	3	12	false	5.4	1241	1120.8	7	1
194	1	10000	1	100000	0	5	330.4	true	14	30000.8	0	10	8.7	6174.7	0	118800	3.5	0.2	0	1	421669	9000	0	50	3000	0.0052	0	0	1	17168	1	1734	1349.13	1	107000	1	0.006	0.2	3	0.0058	0.041	3	12	false	5.4	1241	1120.8	7	1
195	1	10000	1	100000	0	5	330.4	true	14	30000.8	0	10	8.7	6174.7	0	118800	3.5	0.2	0	1	421669	9000	0	50	3000	0.0052	0	0	1	17168	1	1734	1349.13	1	107000	1	0.006	0.2	3	0.0058	0.041	3	12	false	5.4	1241	1120.8	7	1
196	1	10000	1	100000	0	5	330.4	true	14	30000.8	0	10	8.7	6174.7	0	118800	3.5	0.2	0	1	421669	9000	0	50	3000	0.0052	0	0	1	17168	1	1734	1349.13	1	107000	1	0.006	0.2	3	0.0058	0.041	3	12	false	5.4	1241	1120.8	7	1
197	1	10000	1	100000	0	5	330.4	true	14	30000.8	0	10	8.7	6174.7	0	118800	3.5	0.2	0	1	421669	9000	0	50	3000	0.0052	0	0	1	17168	1	1734	1349.13	1	107000	1	0.006	0.2	3	0.0058	0.041	3	12	false	5.4	1241	1120.8	7	1
198	1	10000	1	100000	0	5	330.4	true	14	30000.8	0	10	8.7	6174.7	0	118800	3.5	0.2	0	1	421669	9000	0	50	3000	0.0052	0	0	1	17168	1	1734	1349.13	1	107000	1	0.006	0.2	3	0.0058	0.041	3	12	false	5.4	1241	1120.8	7	1
199	1	10000	1	100000	0	5	330.4	true	14	30000.8	0	10	8.7	6174.7	0	118800	3.5	0.2	0	1	421669	9000	0	50	3000	0.0052	0	0	1	17168	1	1734	1349.13	1	107000	1	0.006	0.2	3	0.0058	0.041	3	12	false	5.4	1241	1120.8	7	1
200	1	10000	1	100000	0	5	330.4	true	14	30000.8	0	10	8.7	6174.7	0	118800	3.5	0.2	0	1	421669	9000	0	50	3000	0.0052	0	0	1	17168	1	1734	1349.13	1	107000	1	0.006	0.2	3	0.0058	0.041	3	12	false	5.4	1241	1120.8	7	1
201	1	10000	1	100000	0	5	330.4	true	14	30000.8	0	10	8.7	6174.7	0	118800	3.5	0.2	0	1	421669	9000	0	50	3000	0.0052	0	0	1	17168	1	1734	1349.13	1	107000	1	0.006	0.2	3	0.0058	0.041	3	12	false	5.4	1241	1120.8	7	1
202	1	10000	1	100000	0	5	330.4	true	14	30000.8	0	10	8.7	6174.7	0	118800	3.5	0.2	0	1	421669	9000	0	50	3000	0.0052	0	0	1	17168	1	1734	1349.13	1	107000	1	0.006	0.2	3	0.0058	0.041	3	12	false	5.4	1241	1120.8	7	1
203	1	10000	1	100000	0	5	330.4	true	14	30000.8	0	10	8.7	6174.7	0	118800	3.5	0.2	0	1	421669	9000	0	50	3000	0.0052	0	0	1	17168	1	1734	1349.13	1	107000	1	0.006	0.2	3	0.0058	0.041	3	12	false	5.4	1241	1120.8	7	1
204	1	10000	1	100000	0	5	330.4	true	14	30000.8	0	10	8.7	6174.7	0	118800	3.5	0.2	0	1	421669	9000	0	50	3000	0.0052	0	0	1	17168	1	1734	1349.13	1	107000	1	0.006	0.2	3	0.0058	0.041	3	12	false	5.4	1241	1120.8	7	1
205	1	10000	1	100000	0	5	330.4	true	14	30000.8	0	10	8.7	6174.7	0	118800	3.5	0.2	0	1	421669	9000	0	50	3000	0.0052	0	0	1	17168	1	1734	1349.13	1	107000	1	0.006	0.2	3	0.0058	0.041	3	12	false	5.4	1241	1120.8	7	1
206	1	10000	1	100000	0	5	330.4	true	14	30000.8	0	10	8.7	6174.7	0	118800	3.5	0.2	0	1	421669	9000	0	50	3000	0.0052	0	0	1	17168	1	1734	1349.13	1	107000	1	0.006	0.2	3	0.0058	0.041	3	12	false	5.4	1241	1120.8	7	1
207	1	10000	1	100000	0	5	330.4	true	14	30000.8	0	10	8.7	6174.7	0	118800	3.5	0.2	0	1	421669	9000	0	50	3000	0.0052	0	0	1	17168	1	1734	1349.13	1	107000	1	0.006	0.2	3	0.0058	0.041	3	12	false	5.4	1241	1120.8	7	1
208	1	10000	1	100000	0	5	330.4	true	14	30000.8	0	10	8.7	6174.7	0	118800	3.5	0.2	0	1	421669	9000	0	50	3000	0.0052	0	0	1	17168	1	1734	1349.13	1	107000	1	0.006	0.2	3	0.0058	0.041	3	12	false	5.4	1241	1120.8	7	1
209	1	10000	1	100000	0	5	330.4	true	14	30000.8	0	10	8.7	6174.7	0	118800	3.5	0.2	0	1	421669	9000	0	50	3000	0.0052	0	0	1	17168	1	1734	1349.13	1	107000	1	0.006	0.2	3	0.0058	0.041	3	12	false	5.4	1241	1120.8	7	1
210	1	10000	1	100000	0	5	330.4	true	14	30000.8	0	10	8.7	6174.7	0	118800	3.5	0.2	0	1	421669	9000	0	50	3000	0.0052	0	0	1	17168	1	1734	1349.13	1	107000	1	0.006	0.2	3	0.0058	0.041	3	12	false	5.4	1241	1120.8	7	1
211	1	10000	1	100000	0	5	330.4	true	14	30000.8	0	10	8.7	6174.7	0	118800	3.5	0.2	0	1	421669	9000	0	50	3000	0.0052	0	0	1	17168	1	1734	1349.13	1	107000	1	0.006	0.2	3	0.0058	0.041	3	12	false	5.4	1241	1120.8	10	1
212	1	10000	1	100000	0	5	330.4	true	14	30000.8	0	10	8.7	6174.7	0	118800	3.5	0.2	0	1	421669	9000	0	50	3000	0.0052	0	0	1	17168	1	1734	1349.13	1	107000	1	0.006	0.2	3	0.0058	0.041	3	12	false	5.4	1241	1120.8	10	1
213	1	10000	1	100000	0	5	330.4	true	14	30000.8	0	10	8.7	6174.7	0	118800	3.5	0.2	0	1	421669	9000	0	50	3000	0.0052	0	0	1	17168	1	1734	1349.13	1	107000	1	0.006	0.2	3	0.0058	0.041	3	12	false	5.4	1241	1120.8	10	1
214	1	10000	1	100000	0	5	330.4	true	14	30000.8	0	10	8.7	6174.7	0	118800	3.5	0.2	0	1	421669	9000	0	50	3000	0.0052	0	0	1	17168	1	1734	1349.13	1	107000	1	0.006	0.2	3	0.0058	0.041	3	12	false	5.4	1241	1120.8	10	1
215	1	10000	1	100000	0	5	330.4	true	14	30000.8	0	10	8.7	6174.7	0	118800	3.5	0.2	0	1	421669	9000	0	50	3000	0.0052	0	0	1	17168	1	1734	1349.13	1	107000	1	0.006	0.2	3	0.0058	0.041	3	12	false	5.4	1241	1120.8	10	1
216	1	10000	1	100000	0	5	330.4	true	14	30000.8	0	10	8.7	6174.7	0	118800	3.5	0.2	0	1	421669	9000	0	50	3000	0.0052	0	0	1	17168	1	1734	1349.13	1	107000	1	0.006	0.2	3	0.0058	0.041	3	12	false	5.4	1241	1120.8	10	1
217	1	10000	1	100000	0	5	330.4	true	14	30000.8	0	10	8.7	6174.7	0	118800	3.5	0.2	0	1	421669	9000	0	50	3000	0.0052	0	0	1	17168	1	1734	1349.13	1	107000	1	0.006	0.2	3	0.0058	0.041	3	12	false	5.4	1241	1120.8	10	1
218	1	10000	1	100000	0	5	330.4	true	14	30000.8	0	10	8.7	6174.7	0	118800	3.5	0.2	0	1	421669	9000	0	50	3000	0.0052	0	0	1	17168	1	1734	1349.13	1	107000	1	0.006	0.2	3	0.0058	0.041	3	12	false	5.4	1241	1120.8	10	1
219	1	10000	1	100000	0	5	330.4	true	14	30000.8	0	10	8.7	6174.7	0	118800	3.5	0.2	0	1	421669	9000	0	50	3000	0.0052	0	0	1	17168	1	1734	1349.13	1	107000	1	0.006	0.2	3	0.0058	0.041	3	12	false	5.4	1241	1120.8	10	1
220	1	10000	1	100000	0	5	330.4	true	14	30000.8	0	10	8.7	6174.7	0	118800	3.5	0.2	0	1	421669	9000	0	50	3000	0.0052	0	0	1	17168	1	1734	1349.13	1	107000	1	0.006	0.2	3	0.0058	0.041	3	12	false	5.4	1241	1120.8	10	1
222	1	10000	1	100000	0	5	330.4	true	14	30000.8	0	10	8.7	6174.7	0	118800	3.5	0.2	0	1	421669	9000	0	50	3000	0.0052	0	0	1	17168	1	1734	1349.13	1	107000	1	0.006	0.2	3	0.0058	0.041	3	12	false	5.4	1241	1120.8	10	1
221	1	10000	1	100000	0	5	330.4	true	14	30000.8	0	10	8.7	6174.7	0	118800	3.5	0.2	0	1	421669	9000	0	50	3000	0.0052	0	0	1	17168	1	1734	1349.13	1	107000	1	0.006	0.2	3	0.0058	0.041	3	12	false	5.4	1241	1120.8	10	1
223	1	10000	1	100000	0	5	330.4	true	14	30000.8	0	10	8.7	6174.7	0	118800	3.5	0.2	0	1	421669	9000	0	50	3000	0.0052	0	0	1	17168	1	1734	1349.13	1	107000	1	0.006	0.2	3	0.0058	0.041	3	12	false	5.4	1241	1120.8	10	1
224	1	10000	1	100000	0	5	330.4	true	14	30000.8	0	10	8.7	6174.7	0	118800	3.5	0.2	0	1	421669	9000	0	50	3000	0.0052	0	0	1	17168	1	1734	1349.13	1	107000	1	0.006	0.2	3	0.0058	0.041	3	12	false	5.4	1241	1120.8	10	1
225	1	10000	1	100000	0	5	330.4	true	14	30000.8	0	10	8.7	6174.7	0	118800	3.5	0.2	0	1	421669	9000	0	50	3000	0.0052	0	0	1	17168	1	1734	1349.13	1	107000	1	0.006	0.2	3	0.0058	0.041	3	12	false	5.4	1241	1120.8	10	1
226	1	10000	1	100000	0	5	330.4	true	14	30000.8	0	10	8.7	6174.7	0	118800	3.5	0.2	0	1	421669	9000	0	50	3000	0.0052	0	0	1	17168	1	1734	1349.13	1	107000	1	0.006	0.2	3	0.0058	0.041	3	12	false	5.4	1241	1120.8	10	1
227	1	10000	1	100000	0	5	330.4	true	14	30000.8	0	10	8.7	6174.7	0	118800	3.5	0.2	0	1	421669	9000	0	50	3000	0.0052	0	0	1	17168	1	1734	1349.13	1	107000	1	0.006	0.2	3	0.0058	0.041	3	12	false	5.4	1241	1120.8	10	1
228	1	10000	1	100000	0	5	330.4	true	14	30000.8	0	10	8.7	6174.7	0	118800	3.5	0.2	0	1	421669	9000	0	50	3000	0.0052	0	0	1	17168	1	1734	1349.13	1	107000	1	0.006	0.2	3	0.0058	0.041	3	12	false	5.4	1241	1120.8	10	1
229	1	10000	1	100000	0	5	330.4	true	14	30000.8	0	10	8.7	6174.7	0	118800	3.5	0.2	0	1	421669	9000	0	50	3000	0.0052	0	0	1	17168	1	1734	1349.13	1	107000	1	0.006	0.2	3	0.0058	0.041	3	12	false	5.4	1241	1120.8	10	1
230	1	10000	1	100000	0	5	330.4	true	14	30000.8	0	10	8.7	6174.7	0	118800	3.5	0.2	0	1	421669	9000	0	50	3000	0.0052	0	0	1	17168	1	1734	1349.13	1	107000	1	0.006	0.2	3	0.0058	0.041	3	12	false	5.4	1241	1120.8	10	1
231	1	10000	1	100000	0	5	330.4	true	14	30000.8	0	10	8.7	6174.7	0	118800	3.5	0.2	0	1	421669	9000	0	50	3000	0.0052	0	0	1	17168	1	1734	1349.13	1	107000	1	0.006	0.2	3	0.0058	0.041	3	12	false	5.4	1241	1120.8	10	1
232	1	10000	1	100000	0	5	330.4	true	14	30000.8	0	10	8.7	6174.7	0	118800	3.5	0.2	0	1	421669	9000	0	50	3000	0.0052	0	0	1	17168	1	1734	1349.13	1	107000	1	0.006	0.2	3	0.0058	0.041	3	12	false	5.4	1241	1120.8	10	1
233	1	10000	1	100000	0	5	330.4	true	14	30000.8	0	10	8.7	6174.7	0	118800	3.5	0.2	0	1	421669	9000	0	50	3000	0.0052	0	0	1	17168	1	1734	1349.13	1	107000	1	0.006	0.2	3	0.0058	0.041	3	12	false	5.4	1241	1120.8	10	1
234	1	10000	1	100000	0	5	330.4	true	14	30000.8	0	10	8.7	6174.7	0	118800	3.5	0.2	0	1	421669	9000	0	50	3000	0.0052	0	0	1	17168	1	1734	1349.13	1	107000	1	0.006	0.2	3	0.0058	0.041	3	12	false	5.4	1241	1120.8	10	1
235	1	10000	1	100000	0	5	330.4	true	14	30000.8	0	10	8.7	6174.7	0	118800	3.5	0.2	0	1	421669	9000	0	50	3000	0.0052	0	0	1	17168	1	1734	1349.13	1	107000	1	0.006	0.2	3	0.0058	0.041	3	12	false	5.4	1241	1120.8	10	1
236	1	10000	1	100000	0	5	330.4	true	14	30000.8	0	10	8.7	6174.7	0	118800	3.5	0.2	0	1	421669	9000	0	50	3000	0.0052	0	0	1	17168	1	1734	1349.13	1	107000	1	0.006	0.2	3	0.0058	0.041	3	12	false	5.4	1241	1120.8	10	1
237	1	10000	1	100000	0	5	330.4	true	14	30000.8	0	10	8.7	6174.7	0	118800	3.5	0.2	0	1	421669	9000	0	50	3000	0.0052	0	0	1	17168	1	1734	1349.13	1	107000	1	0.006	0.2	3	0.0058	0.041	3	12	false	5.4	1241	1120.8	10	1
239	1	10000	1	100000	0	5	330.4	true	14	30000.8	0	10	8.7	6174.7	0	118800	3.5	0.2	0	1	421669	9000	0	50	3000	0.0052	0	0	1	17168	1	1734	1349.13	1	107000	1	0.006	0.2	3	0.0058	0.041	3	12	false	5.4	1241	1120.8	10	1
238	1	10000	1	100000	0	5	330.4	true	14	30000.8	0	10	8.7	6174.7	0	118800	3.5	0.2	0	1	421669	9000	0	50	3000	0.0052	0	0	1	17168	1	1734	1349.13	1	107000	1	0.006	0.2	3	0.0058	0.041	3	12	false	5.4	1241	1120.8	10	1
240	1	10000	1	100000	0	5	330.4	true	14	30000.8	0	10	8.7	6174.7	0	118800	3.5	0.2	0	1	421669	9000	0	50	3000	0.0052	0	0	1	17168	1	1734	1349.13	1	107000	1	0.006	0.2	3	0.0058	0.041	3	12	false	5.4	1241	1120.8	10	1
241	1	10000	1	100000	0	5	330.4	true	14	30000.8	0	10	8.7	6174.7	0	118800	3.5	0.2	0	1	421669	9000	0	50	3000	0.0052	0	0	1	17168	1	1734	1349.13	1	107000	1	0.006	0.2	3	0.0058	0.041	3	12	false	5.4	1241	1120.8	10	1
242	1	10000	1	100000	0	5	330.4	true	14	30000.8	0	10	8.7	6174.7	0	118800	3.5	0.2	0	1	421669	9000	0	50	3000	0.0052	0	0	1	17168	1	1734	1349.13	1	107000	1	0.006	0.2	3	0.0058	0.041	3	12	false	5.4	1241	1120.8	10	1
243	1	10000	1	100000	0	5	330.4	true	14	30000.8	0	10	8.7	6174.7	0	118800	3.5	0.2	0	1	421669	9000	0	50	3000	0.0052	0	0	1	17168	1	1734	1349.13	1	107000	1	0.006	0.2	3	0.0058	0.041	3	12	false	5.4	1241	1120.8	10	1
244	1	10000	1	100000	0	5	330.4	true	14	30000.8	0	10	8.7	6174.7	0	118800	3.5	0.2	0	1	421669	9000	0	50	3000	0.0052	0	0	1	17168	1	1734	1349.13	1	107000	1	0.006	0.2	3	0.0058	0.041	3	12	false	5.4	1241	1120.8	10	1
245	1	10000	1	100000	0	5	330.4	true	14	30000.8	0	10	8.7	6174.7	0	118800	3.5	0.2	0	1	421669	9000	0	50	3000	0.0052	0	0	1	17168	1	1734	1349.13	1	107000	1	0.006	0.2	3	0.0058	0.041	3	12	false	5.4	1241	1120.8	10	1
246	1	10000	1	100000	0	5	330.4	true	14	30000.8	0	10	8.7	6174.7	0	118800	3.5	0.2	0	1	421669	9000	0	50	3000	0.0052	0	0	1	17168	1	1734	1349.13	1	107000	1	0.006	0.2	3	0.0058	0.041	3	12	false	5.4	1241	1120.8	10	1
247	1	10000	1	100000	0	5	330.4	true	14	30000.8	0	10	8.7	6174.7	0	118800	3.5	0.2	0	1	421669	9000	0	50	3000	0.0052	0	0	1	17168	1	1734	1349.13	1	107000	1	0.006	0.2	3	0.0058	0.041	3	12	false	5.4	1241	1120.8	10	1
248	1	10000	1	100000	0	5	330.4	true	14	30000.8	0	10	8.7	6174.7	0	118800	3.5	0.2	0	1	421669	9000	0	50	3000	0.0052	0	0	1	17168	1	1734	1349.13	1	107000	1	0.006	0.2	3	0.0058	0.041	3	12	false	5.4	1241	1120.8	10	1
249	1	10000	1	100000	0	5	330.4	true	14	30000.8	0	10	8.7	6174.7	0	118800	3.5	0.2	0	1	421669	9000	0	50	3000	0.0052	0	0	1	17168	1	1734	1349.13	1	107000	1	0.006	0.2	3	0.0058	0.041	3	12	false	5.4	1241	1120.8	10	1
250	1	10000	1	100000	0	5	330.4	true	14	30000.8	0	10	8.7	6174.7	0	118800	3.5	0.2	0	1	421669	9000	0	50	3000	0.0052	0	0	1	17168	1	1734	1349.13	1	107000	1	0.006	0.2	3	0.0058	0.041	3	12	false	5.4	1241	1120.8	10	1
251	1	10000	1	100000	0	5	330.4	true	14	30000.8	0	10	8.7	6174.7	0	118800	3.5	0.2	0	1	421669	9000	0	50	3000	0.0052	0	0	1	17168	1	1734	1349.13	1	107000	1	0.006	0.2	3	0.0058	0.041	3	12	false	5.4	1241	1120.8	10	1
252	1	10000	1	100000	0	5	330.4	true	14	30000.8	0	10	8.7	6174.7	0	118800	3.5	0.2	0	1	421669	9000	0	50	3000	0.0052	0	0	1	17168	1	1734	1349.13	1	107000	1	0.006	0.2	3	0.0058	0.041	3	12	false	5.4	1241	1120.8	10	1
253	1	10000	1	100000	0	5	330.4	true	14	30000.8	0	10	8.7	6174.7	0	118800	3.5	0.2	0	1	421669	9000	0	50	3000	0.0052	0	0	1	17168	1	1734	1349.13	1	107000	1	0.006	0.2	3	0.0058	0.041	3	12	false	5.4	1241	1120.8	10	1
254	1	10000	1	100000	0	5	330.4	true	14	30000.8	0	10	8.7	6174.7	0	118800	3.5	0.2	0	1	421669	9000	0	50	3000	0.0052	0	0	1	17168	1	1734	1349.13	1	107000	1	0.006	0.2	3	0.0058	0.041	3	12	false	5.4	1241	1120.8	10	1
255	1	10000	1	100000	0	5	330.4	true	14	30000.8	0	10	8.7	6174.7	0	118800	3.5	0.2	0	1	421669	9000	0	50	3000	0.0052	0	0	1	17168	1	1734	1349.13	1	107000	1	0.006	0.2	3	0.0058	0.041	3	12	false	5.4	1241	1120.8	10	1
256	1	10000	1	100000	0	5	330.4	true	14	30000.8	0	10	8.7	6174.7	0	118800	3.5	0.2	0	1	421669	9000	0	50	3000	0.0052	0	0	1	17168	1	1734	1349.13	1	107000	1	0.006	0.2	3	0.0058	0.041	3	12	false	5.4	1241	1120.8	10	1
257	1	10000	1	100000	0	5	330.4	true	14	30000.8	0	10	8.7	6174.7	0	118800	3.5	0.2	0	1	421669	9000	0	50	3000	0.0052	0	0	1	17168	1	1734	1349.13	1	107000	1	0.006	0.2	3	0.0058	0.041	3	12	false	5.4	1241	1120.8	10	1
258	1	10000	1	100000	0	5	330.4	true	14	30000.8	0	10	8.7	6174.7	0	118800	3.5	0.2	0	1	421669	9000	0	50	3000	0.0052	0	0	1	17168	1	1734	1349.13	1	107000	1	0.006	0.2	3	0.0058	0.041	3	12	false	5.4	1241	1120.8	10	1
259	1	10000	1	100000	0	5	330.4	true	14	30000.8	0	10	8.7	6174.7	0	118800	3.5	0.2	0	1	421669	9000	0	50	3000	0.0052	0	0	1	17168	1	1734	1349.13	1	107000	1	0.006	0.2	3	0.0058	0.041	3	12	false	5.4	1241	1120.8	10	1
260	1	10000	1	100000	0	5	330.4	true	14	30000.8	0	10	8.7	6174.7	0	118800	3.5	0.2	0	1	421669	9000	0	50	3000	0.0052	0	0	1	17168	1	1734	1349.13	1	107000	1	0.006	0.2	3	0.0058	0.041	3	12	false	5.4	1241	1120.8	10	1
261	1	10000	1	100000	0	5	330.4	true	14	30000.8	0	10	8.7	6174.7	0	118800	3.5	0.2	0	1	421669	9000	0	50	3000	0.0052	0	0	1	17168	1	1734	1349.13	1	107000	1	0.006	0.2	3	0.0058	0.041	3	12	false	5.4	1241	1120.8	10	1
262	1	10000	1	100000	0	5	330.4	true	14	30000.8	0	10	8.7	6174.7	0	118800	3.5	0.2	0	1	421669	9000	0	50	3000	0.0052	0	0	1	17168	1	1734	1349.13	1	107000	1	0.006	0.2	3	0.0058	0.041	3	12	false	5.4	1241	1120.8	10	1
263	1	10000	1	100000	0	5	330.4	true	14	30000.8	0	10	8.7	6174.7	0	118800	3.5	0.2	0	1	421669	9000	0	50	3000	0.0052	0	0	1	17168	1	1734	1349.13	1	107000	1	0.006	0.2	3	0.0058	0.041	3	12	false	5.4	1241	1120.8	10	1
265	1	10000	1	100000	0	5	330.4	true	14	30000.8	0	10	8.7	6174.7	0	118800	3.5	0.2	0	1	421669	9000	0	50	3000	0.0052	0	0	1	17168	1	1734	1349.13	1	107000	1	0.006	0.2	3	0.0058	0.041	3	12	false	5.4	1241	1120.8	10	1
264	1	10000	1	100000	0	5	330.4	true	14	30000.8	0	10	8.7	6174.7	0	118800	3.5	0.2	0	1	421669	9000	0	50	3000	0.0052	0	0	1	17168	1	1734	1349.13	1	107000	1	0.006	0.2	3	0.0058	0.041	3	12	false	5.4	1241	1120.8	10	1
266	1	10000	1	100000	0	5	330.4	true	14	30000.8	0	10	8.7	6174.7	0	118800	3.5	0.2	0	1	421669	9000	0	50	3000	0.0052	0	0	1	17168	1	1734	1349.13	1	107000	1	0.006	0.2	3	0.0058	0.041	3	12	false	5.4	1241	1120.8	10	1
267	1	10000	1	100000	0	5	330.4	true	14	30000.8	0	10	8.7	6174.7	0	118800	3.5	0.2	0	1	421669	9000	0	50	3000	0.0052	0	0	1	17168	1	1734	1349.13	1	107000	1	0.006	0.2	3	0.0058	0.041	3	12	false	5.4	1241	1120.8	10	1
268	1	10000	1	100000	0	5	330.4	true	14	30000.8	0	10	8.7	6174.7	0	118800	3.5	0.2	0	1	421669	9000	0	50	3000	0.0052	0	0	1	17168	1	1734	1349.13	1	107000	1	0.006	0.2	3	0.0058	0.041	3	12	false	5.4	1241	1120.8	10	1
269	1	10000	1	100000	0	5	330.4	true	14	30000.8	0	10	8.7	6174.7	0	118800	3.5	0.2	0	1	421669	9000	0	50	3000	0.0052	0	0	1	17168	1	1734	1349.13	1	107000	1	0.006	0.2	3	0.0058	0.041	3	12	false	5.4	1241	1120.8	10	1
270	1	10000	1	100000	0	5	330.4	true	14	30000.8	0	10	8.7	6174.7	0	118800	3.5	0.2	0	1	421669	9000	0	50	3000	0.0052	0	0	1	17168	1	1734	1349.13	1	107000	1	0.006	0.2	3	0.0058	0.041	3	12	false	5.4	1241	1120.8	10	1
271	1	10000	1	100000	0	5	330.4	true	14	30000.8	0	10	8.7	6174.7	0	118800	3.5	0.2	0	1	421669	9000	0	50	3000	0.0052	0	0	1	17168	1	1734	1349.13	1	107000	1	0.006	0.2	3	0.0058	0.041	3	12	false	5.4	1241	1120.8	10	1
272	1	10000	1	100000	0	5	330.4	true	14	30000.8	0	10	8.7	6174.7	0	118800	3.5	0.2	0	1	421669	9000	0	50	3000	0.0052	0	0	1	17168	1	1734	1349.13	1	107000	1	0.006	0.2	3	0.0058	0.041	3	12	false	5.4	1241	1120.8	10	1
273	1	10000	1	100000	0	5	330.4	true	14	30000.8	0	10	8.7	6174.7	0	118800	3.5	0.2	0	1	421669	9000	0	50	3000	0.0052	0	0	1	17168	1	1734	1349.13	1	107000	1	0.006	0.2	3	0.0058	0.041	3	12	false	5.4	1241	1120.8	10	1
274	1	10000	1	100000	0	5	330.4	true	14	30000.8	0	10	8.7	6174.7	0	118800	3.5	0.2	0	1	421669	9000	0	50	3000	0.0052	0	0	1	17168	1	1734	1349.13	1	107000	1	0.006	0.2	3	0.0058	0.041	3	12	false	5.4	1241	1120.8	10	1
275	1	10000	1	100000	0	5	330.4	true	14	30000.8	0	10	8.7	6174.7	0	118800	3.5	0.2	0	1	421669	9000	0	50	3000	0.0052	0	0	1	17168	1	1734	1349.13	1	107000	1	0.006	0.2	3	0.0058	0.041	3	12	false	5.4	1241	1120.8	10	1
276	1	10000	1	100000	0	5	330.4	true	14	30000.8	0	10	8.7	6174.7	0	118800	3.5	0.2	0	1	421669	9000	0	50	3000	0.0052	0	0	1	17168	1	1734	1349.13	1	107000	1	0.006	0.2	3	0.0058	0.041	3	12	false	5.4	1241	1120.8	10	1
278	1	10000	1	100000	0	5	330.4	true	14	30000.8	0	10	8.7	6174.7	0	118800	3.5	0.2	0	1	421669	9000	0	50	3000	0.0052	0	0	1	17168	1	1734	1349.13	1	107000	1	0.006	0.2	3	0.0058	0.041	3	12	false	5.4	1241	1120.8	10	1
277	1	10000	1	100000	0	5	330.4	true	14	30000.8	0	10	8.7	6174.7	0	118800	3.5	0.2	0	1	421669	9000	0	50	3000	0.0052	0	0	1	17168	1	1734	1349.13	1	107000	1	0.006	0.2	3	0.0058	0.041	3	12	false	5.4	1241	1120.8	10	1
279	1	10000	1	100000	0	5	330.4	true	14	30000.8	0	10	8.7	6174.7	0	118800	3.5	0.2	0	1	421669	9000	0	50	3000	0.0052	0	0	1	17168	1	1734	1349.13	1	107000	1	0.006	0.2	3	0.0058	0.041	3	12	false	5.4	1241	1120.8	10	1
280	1	10000	1	100000	0	5	330.4	true	14	30000.8	0	10	8.7	6174.7	0	118800	3.5	0.2	0	1	421669	9000	0	50	3000	0.0052	0	0	1	17168	1	1734	1349.13	1	107000	1	0.006	0.2	3	0.0058	0.041	3	12	false	5.4	1241	1120.8	10	1
281	1	10000	1	100000	0	5	330.4	true	14	30000.8	0	10	8.7	6174.7	0	118800	3.5	0.2	0	1	421669	9000	0	50	3000	0.0052	0	0	1	17168	1	1734	1349.13	1	107000	1	0.006	0.2	3	0.0058	0.041	3	12	false	5.4	1241	1120.8	13	1
282	1	10000	1	100000	0	5	330.4	true	14	30000.8	0	10	8.7	6174.7	0	118800	3.5	0.2	0	1	421669	9000	0	50	3000	0.0052	0	0	1	17168	1	1734	1349.13	1	107000	1	0.006	0.2	3	0.0058	0.041	3	12	false	5.4	1241	1120.8	13	1
283	1	10000	1	100000	0	5	330.4	true	14	30000.8	0	10	8.7	6174.7	0	118800	3.5	0.2	0	1	421669	9000	0	50	3000	0.0052	0	0	1	17168	1	1734	1349.13	1	107000	1	0.006	0.2	3	0.0058	0.041	3	12	false	5.4	1241	1120.8	13	1
284	1	10000	1	100000	0	5	330.4	true	14	30000.8	0	10	8.7	6174.7	0	118800	3.5	0.2	0	1	421669	9000	0	50	3000	0.0052	0	0	1	17168	1	1734	1349.13	1	107000	1	0.006	0.2	3	0.0058	0.041	3	12	false	5.4	1241	1120.8	13	1
285	1	10000	1	100000	0	5	330.4	true	14	30000.8	0	10	8.7	6174.7	0	118800	3.5	0.2	0	1	421669	9000	0	50	3000	0.0052	0	0	1	17168	1	1734	1349.13	1	107000	1	0.006	0.2	3	0.0058	0.041	3	12	false	5.4	1241	1120.8	13	1
286	1	10000	1	100000	0	5	330.4	true	14	30000.8	0	10	8.7	6174.7	0	118800	3.5	0.2	0	1	421669	9000	0	50	3000	0.0052	0	0	1	17168	1	1734	1349.13	1	107000	1	0.006	0.2	3	0.0058	0.041	3	12	false	5.4	1241	1120.8	13	1
287	1	10000	1	100000	0	5	330.4	true	14	30000.8	0	10	8.7	6174.7	0	118800	3.5	0.2	0	1	421669	9000	0	50	3000	0.0052	0	0	1	17168	1	1734	1349.13	1	107000	1	0.006	0.2	3	0.0058	0.041	3	12	false	5.4	1241	1120.8	13	1
288	1	10000	1	100000	0	5	330.4	true	14	30000.8	0	10	8.7	6174.7	0	118800	3.5	0.2	0	1	421669	9000	0	50	3000	0.0052	0	0	1	17168	1	1734	1349.13	1	107000	1	0.006	0.2	3	0.0058	0.041	3	12	false	5.4	1241	1120.8	13	1
289	1	10000	1	100000	0	5	330.4	true	14	30000.8	0	10	8.7	6174.7	0	118800	3.5	0.2	0	1	421669	9000	0	50	3000	0.0052	0	0	1	17168	1	1734	1349.13	1	107000	1	0.006	0.2	3	0.0058	0.041	3	12	false	5.4	1241	1120.8	13	1
290	1	10000	1	100000	0	5	330.4	true	14	30000.8	0	10	8.7	6174.7	0	118800	3.5	0.2	0	1	421669	9000	0	50	3000	0.0052	0	0	1	17168	1	1734	1349.13	1	107000	1	0.006	0.2	3	0.0058	0.041	3	12	false	5.4	1241	1120.8	13	1
291	1	10000	1	100000	0	5	330.4	true	14	30000.8	0	10	8.7	6174.7	0	118800	3.5	0.2	0	1	421669	9000	0	50	3000	0.0052	0	0	1	17168	1	1734	1349.13	1	107000	1	0.006	0.2	3	0.0058	0.041	3	12	false	5.4	1241	1120.8	13	1
292	1	10000	1	100000	0	5	330.4	true	14	30000.8	0	10	8.7	6174.7	0	118800	3.5	0.2	0	1	421669	9000	0	50	3000	0.0052	0	0	1	17168	1	1734	1349.13	1	107000	1	0.006	0.2	3	0.0058	0.041	3	12	false	5.4	1241	1120.8	13	1
293	1	10000	1	100000	0	5	330.4	true	14	30000.8	0	10	8.7	6174.7	0	118800	3.5	0.2	0	1	421669	9000	0	50	3000	0.0052	0	0	1	17168	1	1734	1349.13	1	107000	1	0.006	0.2	3	0.0058	0.041	3	12	false	5.4	1241	1120.8	13	1
294	1	10000	1	100000	0	5	330.4	true	14	30000.8	0	10	8.7	6174.7	0	118800	3.5	0.2	0	1	421669	9000	0	50	3000	0.0052	0	0	1	17168	1	1734	1349.13	1	107000	1	0.006	0.2	3	0.0058	0.041	3	12	false	5.4	1241	1120.8	13	1
295	1	10000	1	100000	0	5	330.4	true	14	30000.8	0	10	8.7	6174.7	0	118800	3.5	0.2	0	1	421669	9000	0	50	3000	0.0052	0	0	1	17168	1	1734	1349.13	1	107000	1	0.006	0.2	3	0.0058	0.041	3	12	false	5.4	1241	1120.8	13	1
296	1	10000	1	100000	0	5	330.4	true	14	30000.8	0	10	8.7	6174.7	0	118800	3.5	0.2	0	1	421669	9000	0	50	3000	0.0052	0	0	1	17168	1	1734	1349.13	1	107000	1	0.006	0.2	3	0.0058	0.041	3	12	false	5.4	1241	1120.8	13	1
297	1	10000	1	100000	0	5	330.4	true	14	30000.8	0	10	8.7	6174.7	0	118800	3.5	0.2	0	1	421669	9000	0	50	3000	0.0052	0	0	1	17168	1	1734	1349.13	1	107000	1	0.006	0.2	3	0.0058	0.041	3	12	false	5.4	1241	1120.8	13	1
298	1	10000	1	100000	0	5	330.4	true	14	30000.8	0	10	8.7	6174.7	0	118800	3.5	0.2	0	1	421669	9000	0	50	3000	0.0052	0	0	1	17168	1	1734	1349.13	1	107000	1	0.006	0.2	3	0.0058	0.041	3	12	false	5.4	1241	1120.8	13	1
299	1	10000	1	100000	0	5	330.4	true	14	30000.8	0	10	8.7	6174.7	0	118800	3.5	0.2	0	1	421669	9000	0	50	3000	0.0052	0	0	1	17168	1	1734	1349.13	1	107000	1	0.006	0.2	3	0.0058	0.041	3	12	false	5.4	1241	1120.8	13	1
301	1	10000	1	100000	0	5	330.4	true	14	30000.8	0	10	8.7	6174.7	0	118800	3.5	0.2	0	1	421669	9000	0	50	3000	0.0052	0	0	1	17168	1	1734	1349.13	1	107000	1	0.006	0.2	3	0.0058	0.041	3	12	false	5.4	1241	1120.8	13	1
300	1	10000	1	100000	0	5	330.4	true	14	30000.8	0	10	8.7	6174.7	0	118800	3.5	0.2	0	1	421669	9000	0	50	3000	0.0052	0	0	1	17168	1	1734	1349.13	1	107000	1	0.006	0.2	3	0.0058	0.041	3	12	false	5.4	1241	1120.8	13	1
302	1	10000	1	100000	0	5	330.4	true	14	30000.8	0	10	8.7	6174.7	0	118800	3.5	0.2	0	1	421669	9000	0	50	3000	0.0052	0	0	1	17168	1	1734	1349.13	1	107000	1	0.006	0.2	3	0.0058	0.041	3	12	false	5.4	1241	1120.8	13	1
303	1	10000	1	100000	0	5	330.4	true	14	30000.8	0	10	8.7	6174.7	0	118800	3.5	0.2	0	1	421669	9000	0	50	3000	0.0052	0	0	1	17168	1	1734	1349.13	1	107000	1	0.006	0.2	3	0.0058	0.041	3	12	false	5.4	1241	1120.8	13	1
305	1	10000	1	100000	0	5	330.4	true	14	30000.8	0	10	8.7	6174.7	0	118800	3.5	0.2	0	1	421669	9000	0	50	3000	0.0052	0	0	1	17168	1	1734	1349.13	1	107000	1	0.006	0.2	3	0.0058	0.041	3	12	false	5.4	1241	1120.8	13	1
304	1	10000	1	100000	0	5	330.4	true	14	30000.8	0	10	8.7	6174.7	0	118800	3.5	0.2	0	1	421669	9000	0	50	3000	0.0052	0	0	1	17168	1	1734	1349.13	1	107000	1	0.006	0.2	3	0.0058	0.041	3	12	false	5.4	1241	1120.8	13	1
306	1	10000	1	100000	0	5	330.4	true	14	30000.8	0	10	8.7	6174.7	0	118800	3.5	0.2	0	1	421669	9000	0	50	3000	0.0052	0	0	1	17168	1	1734	1349.13	1	107000	1	0.006	0.2	3	0.0058	0.041	3	12	false	5.4	1241	1120.8	13	1
307	1	10000	1	100000	0	5	330.4	true	14	30000.8	0	10	8.7	6174.7	0	118800	3.5	0.2	0	1	421669	9000	0	50	3000	0.0052	0	0	1	17168	1	1734	1349.13	1	107000	1	0.006	0.2	3	0.0058	0.041	3	12	false	5.4	1241	1120.8	13	1
309	1	10000	1	100000	0	5	330.4	true	14	30000.8	0	10	8.7	6174.7	0	118800	3.5	0.2	0	1	421669	9000	0	50	3000	0.0052	0	0	1	17168	1	1734	1349.13	1	107000	1	0.006	0.2	3	0.0058	0.041	3	12	false	5.4	1241	1120.8	13	1
308	1	10000	1	100000	0	5	330.4	true	14	30000.8	0	10	8.7	6174.7	0	118800	3.5	0.2	0	1	421669	9000	0	50	3000	0.0052	0	0	1	17168	1	1734	1349.13	1	107000	1	0.006	0.2	3	0.0058	0.041	3	12	false	5.4	1241	1120.8	13	1
310	1	10000	1	100000	0	5	330.4	true	14	30000.8	0	10	8.7	6174.7	0	118800	3.5	0.2	0	1	421669	9000	0	50	3000	0.0052	0	0	1	17168	1	1734	1349.13	1	107000	1	0.006	0.2	3	0.0058	0.041	3	12	false	5.4	1241	1120.8	13	1
311	1	10000	1	100000	0	5	330.4	true	14	30000.8	0	10	8.7	6174.7	0	118800	3.5	0.2	0	1	421669	9000	0	50	3000	0.0052	0	0	1	17168	1	1734	1349.13	1	107000	1	0.006	0.2	3	0.0058	0.041	3	12	false	5.4	1241	1120.8	13	1
312	1	10000	1	100000	0	5	330.4	true	14	30000.8	0	10	8.7	6174.7	0	118800	3.5	0.2	0	1	421669	9000	0	50	3000	0.0052	0	0	1	17168	1	1734	1349.13	1	107000	1	0.006	0.2	3	0.0058	0.041	3	12	false	5.4	1241	1120.8	13	1
313	1	10000	1	100000	0	5	330.4	true	14	30000.8	0	10	8.7	6174.7	0	118800	3.5	0.2	0	1	421669	9000	0	50	3000	0.0052	0	0	1	17168	1	1734	1349.13	1	107000	1	0.006	0.2	3	0.0058	0.041	3	12	false	5.4	1241	1120.8	13	1
314	1	10000	1	100000	0	5	330.4	true	14	30000.8	0	10	8.7	6174.7	0	118800	3.5	0.2	0	1	421669	9000	0	50	3000	0.0052	0	0	1	17168	1	1734	1349.13	1	107000	1	0.006	0.2	3	0.0058	0.041	3	12	false	5.4	1241	1120.8	13	1
315	1	10000	1	100000	0	5	330.4	true	14	30000.8	0	10	8.7	6174.7	0	118800	3.5	0.2	0	1	421669	9000	0	50	3000	0.0052	0	0	1	17168	1	1734	1349.13	1	107000	1	0.006	0.2	3	0.0058	0.041	3	12	false	5.4	1241	1120.8	13	1
316	1	10000	1	100000	0	5	330.4	true	14	30000.8	0	10	8.7	6174.7	0	118800	3.5	0.2	0	1	421669	9000	0	50	3000	0.0052	0	0	1	17168	1	1734	1349.13	1	107000	1	0.006	0.2	3	0.0058	0.041	3	12	false	5.4	1241	1120.8	13	1
317	1	10000	1	100000	0	5	330.4	true	14	30000.8	0	10	8.7	6174.7	0	118800	3.5	0.2	0	1	421669	9000	0	50	3000	0.0052	0	0	1	17168	1	1734	1349.13	1	107000	1	0.006	0.2	3	0.0058	0.041	3	12	false	5.4	1241	1120.8	13	1
318	1	10000	1	100000	0	5	330.4	true	14	30000.8	0	10	8.7	6174.7	0	118800	3.5	0.2	0	1	421669	9000	0	50	3000	0.0052	0	0	1	17168	1	1734	1349.13	1	107000	1	0.006	0.2	3	0.0058	0.041	3	12	false	5.4	1241	1120.8	13	1
319	1	10000	1	100000	0	5	330.4	true	14	30000.8	0	10	8.7	6174.7	0	118800	3.5	0.2	0	1	421669	9000	0	50	3000	0.0052	0	0	1	17168	1	1734	1349.13	1	107000	1	0.006	0.2	3	0.0058	0.041	3	12	false	5.4	1241	1120.8	13	1
320	1	10000	1	100000	0	5	330.4	true	14	30000.8	0	10	8.7	6174.7	0	118800	3.5	0.2	0	1	421669	9000	0	50	3000	0.0052	0	0	1	17168	1	1734	1349.13	1	107000	1	0.006	0.2	3	0.0058	0.041	3	12	false	5.4	1241	1120.8	13	1
321	1	10000	1	100000	0	5	330.4	true	14	30000.8	0	10	8.7	6174.7	0	118800	3.5	0.2	0	1	421669	9000	0	50	3000	0.0052	0	0	1	17168	1	1734	1349.13	1	107000	1	0.006	0.2	3	0.0058	0.041	3	12	false	5.4	1241	1120.8	13	1
322	1	10000	1	100000	0	5	330.4	true	14	30000.8	0	10	8.7	6174.7	0	118800	3.5	0.2	0	1	421669	9000	0	50	3000	0.0052	0	0	1	17168	1	1734	1349.13	1	107000	1	0.006	0.2	3	0.0058	0.041	3	12	false	5.4	1241	1120.8	13	1
323	1	10000	1	100000	0	5	330.4	true	14	30000.8	0	10	8.7	6174.7	0	118800	3.5	0.2	0	1	421669	9000	0	50	3000	0.0052	0	0	1	17168	1	1734	1349.13	1	107000	1	0.006	0.2	3	0.0058	0.041	3	12	false	5.4	1241	1120.8	13	1
325	1	10000	1	100000	0	5	330.4	true	14	30000.8	0	10	8.7	6174.7	0	118800	3.5	0.2	0	1	421669	9000	0	50	3000	0.0052	0	0	1	17168	1	1734	1349.13	1	107000	1	0.006	0.2	3	0.0058	0.041	3	12	false	5.4	1241	1120.8	13	1
324	1	10000	1	100000	0	5	330.4	true	14	30000.8	0	10	8.7	6174.7	0	118800	3.5	0.2	0	1	421669	9000	0	50	3000	0.0052	0	0	1	17168	1	1734	1349.13	1	107000	1	0.006	0.2	3	0.0058	0.041	3	12	false	5.4	1241	1120.8	13	1
326	1	10000	1	100000	0	5	330.4	true	14	30000.8	0	10	8.7	6174.7	0	118800	3.5	0.2	0	1	421669	9000	0	50	3000	0.0052	0	0	1	17168	1	1734	1349.13	1	107000	1	0.006	0.2	3	0.0058	0.041	3	12	false	5.4	1241	1120.8	13	1
327	1	10000	1	100000	0	5	330.4	true	14	30000.8	0	10	8.7	6174.7	0	118800	3.5	0.2	0	1	421669	9000	0	50	3000	0.0052	0	0	1	17168	1	1734	1349.13	1	107000	1	0.006	0.2	3	0.0058	0.041	3	12	false	5.4	1241	1120.8	13	1
328	1	10000	1	100000	0	5	330.4	true	14	30000.8	0	10	8.7	6174.7	0	118800	3.5	0.2	0	1	421669	9000	0	50	3000	0.0052	0	0	1	17168	1	1734	1349.13	1	107000	1	0.006	0.2	3	0.0058	0.041	3	12	false	5.4	1241	1120.8	13	1
329	1	10000	1	100000	0	5	330.4	true	14	30000.8	0	10	8.7	6174.7	0	118800	3.5	0.2	0	1	421669	9000	0	50	3000	0.0052	0	0	1	17168	1	1734	1349.13	1	107000	1	0.006	0.2	3	0.0058	0.041	3	12	false	5.4	1241	1120.8	13	1
330	1	10000	1	100000	0	5	330.4	true	14	30000.8	0	10	8.7	6174.7	0	118800	3.5	0.2	0	1	421669	9000	0	50	3000	0.0052	0	0	1	17168	1	1734	1349.13	1	107000	1	0.006	0.2	3	0.0058	0.041	3	12	false	5.4	1241	1120.8	13	1
331	1	10000	1	100000	0	5	330.4	true	14	30000.8	0	10	8.7	6174.7	0	118800	3.5	0.2	0	1	421669	9000	0	50	3000	0.0052	0	0	1	17168	1	1734	1349.13	1	107000	1	0.006	0.2	3	0.0058	0.041	3	12	false	5.4	1241	1120.8	13	1
332	1	10000	1	100000	0	5	330.4	true	14	30000.8	0	10	8.7	6174.7	0	118800	3.5	0.2	0	1	421669	9000	0	50	3000	0.0052	0	0	1	17168	1	1734	1349.13	1	107000	1	0.006	0.2	3	0.0058	0.041	3	12	false	5.4	1241	1120.8	13	1
333	1	10000	1	100000	0	5	330.4	true	14	30000.8	0	10	8.7	6174.7	0	118800	3.5	0.2	0	1	421669	9000	0	50	3000	0.0052	0	0	1	17168	1	1734	1349.13	1	107000	1	0.006	0.2	3	0.0058	0.041	3	12	false	5.4	1241	1120.8	13	1
334	1	10000	1	100000	0	5	330.4	true	14	30000.8	0	10	8.7	6174.7	0	118800	3.5	0.2	0	1	421669	9000	0	50	3000	0.0052	0	0	1	17168	1	1734	1349.13	1	107000	1	0.006	0.2	3	0.0058	0.041	3	12	false	5.4	1241	1120.8	13	1
335	1	10000	1	100000	0	5	330.4	true	14	30000.8	0	10	8.7	6174.7	0	118800	3.5	0.2	0	1	421669	9000	0	50	3000	0.0052	0	0	1	17168	1	1734	1349.13	1	107000	1	0.006	0.2	3	0.0058	0.041	3	12	false	5.4	1241	1120.8	13	1
336	1	10000	1	100000	0	5	330.4	true	14	30000.8	0	10	8.7	6174.7	0	118800	3.5	0.2	0	1	421669	9000	0	50	3000	0.0052	0	0	1	17168	1	1734	1349.13	1	107000	1	0.006	0.2	3	0.0058	0.041	3	12	false	5.4	1241	1120.8	13	1
337	1	10000	1	100000	0	5	330.4	true	14	30000.8	0	10	8.7	6174.7	0	118800	3.5	0.2	0	1	421669	9000	0	50	3000	0.0052	0	0	1	17168	1	1734	1349.13	1	107000	1	0.006	0.2	3	0.0058	0.041	3	12	false	5.4	1241	1120.8	13	1
338	1	10000	1	100000	0	5	330.4	true	14	30000.8	0	10	8.7	6174.7	0	118800	3.5	0.2	0	1	421669	9000	0	50	3000	0.0052	0	0	1	17168	1	1734	1349.13	1	107000	1	0.006	0.2	3	0.0058	0.041	3	12	false	5.4	1241	1120.8	13	1
339	1	10000	1	100000	0	5	330.4	true	14	30000.8	0	10	8.7	6174.7	0	118800	3.5	0.2	0	1	421669	9000	0	50	3000	0.0052	0	0	1	17168	1	1734	1349.13	1	107000	1	0.006	0.2	3	0.0058	0.041	3	12	false	5.4	1241	1120.8	13	1
340	1	10000	1	100000	0	5	330.4	true	14	30000.8	0	10	8.7	6174.7	0	118800	3.5	0.2	0	1	421669	9000	0	50	3000	0.0052	0	0	1	17168	1	1734	1349.13	1	107000	1	0.006	0.2	3	0.0058	0.041	3	12	false	5.4	1241	1120.8	13	1
341	1	10000	1	100000	0	5	330.4	true	14	30000.8	0	10	8.7	6174.7	0	118800	3.5	0.2	0	1	421669	9000	0	50	3000	0.0052	0	0	1	17168	1	1734	1349.13	1	107000	1	0.006	0.2	3	0.0058	0.041	3	12	false	5.4	1241	1120.8	13	1
342	1	10000	1	100000	0	5	330.4	true	14	30000.8	0	10	8.7	6174.7	0	118800	3.5	0.2	0	1	421669	9000	0	50	3000	0.0052	0	0	1	17168	1	1734	1349.13	1	107000	1	0.006	0.2	3	0.0058	0.041	3	12	false	5.4	1241	1120.8	13	1
343	1	10000	1	100000	0	5	330.4	true	14	30000.8	0	10	8.7	6174.7	0	118800	3.5	0.2	0	1	421669	9000	0	50	3000	0.0052	0	0	1	17168	1	1734	1349.13	1	107000	1	0.006	0.2	3	0.0058	0.041	3	12	false	5.4	1241	1120.8	13	1
344	1	10000	1	100000	0	5	330.4	true	14	30000.8	0	10	8.7	6174.7	0	118800	3.5	0.2	0	1	421669	9000	0	50	3000	0.0052	0	0	1	17168	1	1734	1349.13	1	107000	1	0.006	0.2	3	0.0058	0.041	3	12	false	5.4	1241	1120.8	13	1
345	1	10000	1	100000	0	5	330.4	true	14	30000.8	0	10	8.7	6174.7	0	118800	3.5	0.2	0	1	421669	9000	0	50	3000	0.0052	0	0	1	17168	1	1734	1349.13	1	107000	1	0.006	0.2	3	0.0058	0.041	3	12	false	5.4	1241	1120.8	13	1
346	1	10000	1	100000	0	5	330.4	true	14	30000.8	0	10	8.7	6174.7	0	118800	3.5	0.2	0	1	421669	9000	0	50	3000	0.0052	0	0	1	17168	1	1734	1349.13	1	107000	1	0.006	0.2	3	0.0058	0.041	3	12	false	5.4	1241	1120.8	13	1
347	1	10000	1	100000	0	5	330.4	true	14	30000.8	0	10	8.7	6174.7	0	118800	3.5	0.2	0	1	421669	9000	0	50	3000	0.0052	0	0	1	17168	1	1734	1349.13	1	107000	1	0.006	0.2	3	0.0058	0.041	3	12	false	5.4	1241	1120.8	13	1
348	1	10000	1	100000	0	5	330.4	true	14	30000.8	0	10	8.7	6174.7	0	118800	3.5	0.2	0	1	421669	9000	0	50	3000	0.0052	0	0	1	17168	1	1734	1349.13	1	107000	1	0.006	0.2	3	0.0058	0.041	3	12	false	5.4	1241	1120.8	13	1
349	1	10000	1	100000	0	5	330.4	true	14	30000.8	0	10	8.7	6174.7	0	118800	3.5	0.2	0	1	421669	9000	0	50	3000	0.0052	0	0	1	17168	1	1734	1349.13	1	107000	1	0.006	0.2	3	0.0058	0.041	3	12	false	5.4	1241	1120.8	13	1
350	1	10000	1	100000	0	5	330.4	true	14	30000.8	0	10	8.7	6174.7	0	118800	3.5	0.2	0	1	421669	9000	0	50	3000	0.0052	0	0	1	17168	1	1734	1349.13	1	107000	1	0.006	0.2	3	0.0058	0.041	3	12	false	5.4	1241	1120.8	13	1
351	1	10000	1	100000	0	5	330.4	true	14	30000.8	0	10	8.7	6174.7	0	118800	3.5	0.2	0	1	421669	9000	0	50	3000	0.0052	0	0	1	17168	1	1734	1349.13	1	107000	1	0.006	0.2	3	0.0058	0.041	3	12	false	5.4	1241	1120.8	16	1
352	1	10000	1	100000	0	5	330.4	true	14	30000.8	0	10	8.7	6174.7	0	118800	3.5	0.2	0	1	421669	9000	0	50	3000	0.0052	0	0	1	17168	1	1734	1349.13	1	107000	1	0.006	0.2	3	0.0058	0.041	3	12	false	5.4	1241	1120.8	16	1
353	1	10000	1	100000	0	5	330.4	true	14	30000.8	0	10	8.7	6174.7	0	118800	3.5	0.2	0	1	421669	9000	0	50	3000	0.0052	0	0	1	17168	1	1734	1349.13	1	107000	1	0.006	0.2	3	0.0058	0.041	3	12	false	5.4	1241	1120.8	16	1
354	1	10000	1	100000	0	5	330.4	true	14	30000.8	0	10	8.7	6174.7	0	118800	3.5	0.2	0	1	421669	9000	0	50	3000	0.0052	0	0	1	17168	1	1734	1349.13	1	107000	1	0.006	0.2	3	0.0058	0.041	3	12	false	5.4	1241	1120.8	16	1
355	1	10000	1	100000	0	5	330.4	true	14	30000.8	0	10	8.7	6174.7	0	118800	3.5	0.2	0	1	421669	9000	0	50	3000	0.0052	0	0	1	17168	1	1734	1349.13	1	107000	1	0.006	0.2	3	0.0058	0.041	3	12	false	5.4	1241	1120.8	16	1
356	1	10000	1	100000	0	5	330.4	true	14	30000.8	0	10	8.7	6174.7	0	118800	3.5	0.2	0	1	421669	9000	0	50	3000	0.0052	0	0	1	17168	1	1734	1349.13	1	107000	1	0.006	0.2	3	0.0058	0.041	3	12	false	5.4	1241	1120.8	16	1
357	1	10000	1	100000	0	5	330.4	true	14	30000.8	0	10	8.7	6174.7	0	118800	3.5	0.2	0	1	421669	9000	0	50	3000	0.0052	0	0	1	17168	1	1734	1349.13	1	107000	1	0.006	0.2	3	0.0058	0.041	3	12	false	5.4	1241	1120.8	16	1
358	1	10000	1	100000	0	5	330.4	true	14	30000.8	0	10	8.7	6174.7	0	118800	3.5	0.2	0	1	421669	9000	0	50	3000	0.0052	0	0	1	17168	1	1734	1349.13	1	107000	1	0.006	0.2	3	0.0058	0.041	3	12	false	5.4	1241	1120.8	16	1
359	1	10000	1	100000	0	5	330.4	true	14	30000.8	0	10	8.7	6174.7	0	118800	3.5	0.2	0	1	421669	9000	0	50	3000	0.0052	0	0	1	17168	1	1734	1349.13	1	107000	1	0.006	0.2	3	0.0058	0.041	3	12	false	5.4	1241	1120.8	16	1
360	1	10000	1	100000	0	5	330.4	true	14	30000.8	0	10	8.7	6174.7	0	118800	3.5	0.2	0	1	421669	9000	0	50	3000	0.0052	0	0	1	17168	1	1734	1349.13	1	107000	1	0.006	0.2	3	0.0058	0.041	3	12	false	5.4	1241	1120.8	16	1
361	1	10000	1	100000	0	5	330.4	true	14	30000.8	0	10	8.7	6174.7	0	118800	3.5	0.2	0	1	421669	9000	0	50	3000	0.0052	0	0	1	17168	1	1734	1349.13	1	107000	1	0.006	0.2	3	0.0058	0.041	3	12	false	5.4	1241	1120.8	16	1
362	1	10000	1	100000	0	5	330.4	true	14	30000.8	0	10	8.7	6174.7	0	118800	3.5	0.2	0	1	421669	9000	0	50	3000	0.0052	0	0	1	17168	1	1734	1349.13	1	107000	1	0.006	0.2	3	0.0058	0.041	3	12	false	5.4	1241	1120.8	16	1
363	1	10000	1	100000	0	5	330.4	true	14	30000.8	0	10	8.7	6174.7	0	118800	3.5	0.2	0	1	421669	9000	0	50	3000	0.0052	0	0	1	17168	1	1734	1349.13	1	107000	1	0.006	0.2	3	0.0058	0.041	3	12	false	5.4	1241	1120.8	16	1
364	1	10000	1	100000	0	5	330.4	true	14	30000.8	0	10	8.7	6174.7	0	118800	3.5	0.2	0	1	421669	9000	0	50	3000	0.0052	0	0	1	17168	1	1734	1349.13	1	107000	1	0.006	0.2	3	0.0058	0.041	3	12	false	5.4	1241	1120.8	16	1
365	1	10000	1	100000	0	5	330.4	true	14	30000.8	0	10	8.7	6174.7	0	118800	3.5	0.2	0	1	421669	9000	0	50	3000	0.0052	0	0	1	17168	1	1734	1349.13	1	107000	1	0.006	0.2	3	0.0058	0.041	3	12	false	5.4	1241	1120.8	16	1
366	1	10000	1	100000	0	5	330.4	true	14	30000.8	0	10	8.7	6174.7	0	118800	3.5	0.2	0	1	421669	9000	0	50	3000	0.0052	0	0	1	17168	1	1734	1349.13	1	107000	1	0.006	0.2	3	0.0058	0.041	3	12	false	5.4	1241	1120.8	16	1
367	1	10000	1	100000	0	5	330.4	true	14	30000.8	0	10	8.7	6174.7	0	118800	3.5	0.2	0	1	421669	9000	0	50	3000	0.0052	0	0	1	17168	1	1734	1349.13	1	107000	1	0.006	0.2	3	0.0058	0.041	3	12	false	5.4	1241	1120.8	16	1
368	1	10000	1	100000	0	5	330.4	true	14	30000.8	0	10	8.7	6174.7	0	118800	3.5	0.2	0	1	421669	9000	0	50	3000	0.0052	0	0	1	17168	1	1734	1349.13	1	107000	1	0.006	0.2	3	0.0058	0.041	3	12	false	5.4	1241	1120.8	16	1
369	1	10000	1	100000	0	5	330.4	true	14	30000.8	0	10	8.7	6174.7	0	118800	3.5	0.2	0	1	421669	9000	0	50	3000	0.0052	0	0	1	17168	1	1734	1349.13	1	107000	1	0.006	0.2	3	0.0058	0.041	3	12	false	5.4	1241	1120.8	16	1
370	1	10000	1	100000	0	5	330.4	true	14	30000.8	0	10	8.7	6174.7	0	118800	3.5	0.2	0	1	421669	9000	0	50	3000	0.0052	0	0	1	17168	1	1734	1349.13	1	107000	1	0.006	0.2	3	0.0058	0.041	3	12	false	5.4	1241	1120.8	16	1
371	1	10000	1	100000	0	5	330.4	true	14	30000.8	0	10	8.7	6174.7	0	118800	3.5	0.2	0	1	421669	9000	0	50	3000	0.0052	0	0	1	17168	1	1734	1349.13	1	107000	1	0.006	0.2	3	0.0058	0.041	3	12	false	5.4	1241	1120.8	16	1
373	1	10000	1	100000	0	5	330.4	true	14	30000.8	0	10	8.7	6174.7	0	118800	3.5	0.2	0	1	421669	9000	0	50	3000	0.0052	0	0	1	17168	1	1734	1349.13	1	107000	1	0.006	0.2	3	0.0058	0.041	3	12	false	5.4	1241	1120.8	16	1
372	1	10000	1	100000	0	5	330.4	true	14	30000.8	0	10	8.7	6174.7	0	118800	3.5	0.2	0	1	421669	9000	0	50	3000	0.0052	0	0	1	17168	1	1734	1349.13	1	107000	1	0.006	0.2	3	0.0058	0.041	3	12	false	5.4	1241	1120.8	16	1
374	1	10000	1	100000	0	5	330.4	true	14	30000.8	0	10	8.7	6174.7	0	118800	3.5	0.2	0	1	421669	9000	0	50	3000	0.0052	0	0	1	17168	1	1734	1349.13	1	107000	1	0.006	0.2	3	0.0058	0.041	3	12	false	5.4	1241	1120.8	16	1
375	1	10000	1	100000	0	5	330.4	true	14	30000.8	0	10	8.7	6174.7	0	118800	3.5	0.2	0	1	421669	9000	0	50	3000	0.0052	0	0	1	17168	1	1734	1349.13	1	107000	1	0.006	0.2	3	0.0058	0.041	3	12	false	5.4	1241	1120.8	16	1
376	1	10000	1	100000	0	5	330.4	true	14	30000.8	0	10	8.7	6174.7	0	118800	3.5	0.2	0	1	421669	9000	0	50	3000	0.0052	0	0	1	17168	1	1734	1349.13	1	107000	1	0.006	0.2	3	0.0058	0.041	3	12	false	5.4	1241	1120.8	16	1
377	1	10000	1	100000	0	5	330.4	true	14	30000.8	0	10	8.7	6174.7	0	118800	3.5	0.2	0	1	421669	9000	0	50	3000	0.0052	0	0	1	17168	1	1734	1349.13	1	107000	1	0.006	0.2	3	0.0058	0.041	3	12	false	5.4	1241	1120.8	16	1
378	1	10000	1	100000	0	5	330.4	true	14	30000.8	0	10	8.7	6174.7	0	118800	3.5	0.2	0	1	421669	9000	0	50	3000	0.0052	0	0	1	17168	1	1734	1349.13	1	107000	1	0.006	0.2	3	0.0058	0.041	3	12	false	5.4	1241	1120.8	16	1
379	1	10000	1	100000	0	5	330.4	true	14	30000.8	0	10	8.7	6174.7	0	118800	3.5	0.2	0	1	421669	9000	0	50	3000	0.0052	0	0	1	17168	1	1734	1349.13	1	107000	1	0.006	0.2	3	0.0058	0.041	3	12	false	5.4	1241	1120.8	16	1
380	1	10000	1	100000	0	5	330.4	true	14	30000.8	0	10	8.7	6174.7	0	118800	3.5	0.2	0	1	421669	9000	0	50	3000	0.0052	0	0	1	17168	1	1734	1349.13	1	107000	1	0.006	0.2	3	0.0058	0.041	3	12	false	5.4	1241	1120.8	16	1
381	1	10000	1	100000	0	5	330.4	true	14	30000.8	0	10	8.7	6174.7	0	118800	3.5	0.2	0	1	421669	9000	0	50	3000	0.0052	0	0	1	17168	1	1734	1349.13	1	107000	1	0.006	0.2	3	0.0058	0.041	3	12	false	5.4	1241	1120.8	16	1
382	1	10000	1	100000	0	5	330.4	true	14	30000.8	0	10	8.7	6174.7	0	118800	3.5	0.2	0	1	421669	9000	0	50	3000	0.0052	0	0	1	17168	1	1734	1349.13	1	107000	1	0.006	0.2	3	0.0058	0.041	3	12	false	5.4	1241	1120.8	16	1
383	1	10000	1	100000	0	5	330.4	true	14	30000.8	0	10	8.7	6174.7	0	118800	3.5	0.2	0	1	421669	9000	0	50	3000	0.0052	0	0	1	17168	1	1734	1349.13	1	107000	1	0.006	0.2	3	0.0058	0.041	3	12	false	5.4	1241	1120.8	16	1
384	1	10000	1	100000	0	5	330.4	true	14	30000.8	0	10	8.7	6174.7	0	118800	3.5	0.2	0	1	421669	9000	0	50	3000	0.0052	0	0	1	17168	1	1734	1349.13	1	107000	1	0.006	0.2	3	0.0058	0.041	3	12	false	5.4	1241	1120.8	16	1
385	1	10000	1	100000	0	5	330.4	true	14	30000.8	0	10	8.7	6174.7	0	118800	3.5	0.2	0	1	421669	9000	0	50	3000	0.0052	0	0	1	17168	1	1734	1349.13	1	107000	1	0.006	0.2	3	0.0058	0.041	3	12	false	5.4	1241	1120.8	16	1
386	1	10000	1	100000	0	5	330.4	true	14	30000.8	0	10	8.7	6174.7	0	118800	3.5	0.2	0	1	421669	9000	0	50	3000	0.0052	0	0	1	17168	1	1734	1349.13	1	107000	1	0.006	0.2	3	0.0058	0.041	3	12	false	5.4	1241	1120.8	16	1
387	1	10000	1	100000	0	5	330.4	true	14	30000.8	0	10	8.7	6174.7	0	118800	3.5	0.2	0	1	421669	9000	0	50	3000	0.0052	0	0	1	17168	1	1734	1349.13	1	107000	1	0.006	0.2	3	0.0058	0.041	3	12	false	5.4	1241	1120.8	16	1
388	1	10000	1	100000	0	5	330.4	true	14	30000.8	0	10	8.7	6174.7	0	118800	3.5	0.2	0	1	421669	9000	0	50	3000	0.0052	0	0	1	17168	1	1734	1349.13	1	107000	1	0.006	0.2	3	0.0058	0.041	3	12	false	5.4	1241	1120.8	16	1
389	1	10000	1	100000	0	5	330.4	true	14	30000.8	0	10	8.7	6174.7	0	118800	3.5	0.2	0	1	421669	9000	0	50	3000	0.0052	0	0	1	17168	1	1734	1349.13	1	107000	1	0.006	0.2	3	0.0058	0.041	3	12	false	5.4	1241	1120.8	16	1
390	1	10000	1	100000	0	5	330.4	true	14	30000.8	0	10	8.7	6174.7	0	118800	3.5	0.2	0	1	421669	9000	0	50	3000	0.0052	0	0	1	17168	1	1734	1349.13	1	107000	1	0.006	0.2	3	0.0058	0.041	3	12	false	5.4	1241	1120.8	16	1
391	1	10000	1	100000	0	5	330.4	true	14	30000.8	0	10	8.7	6174.7	0	118800	3.5	0.2	0	1	421669	9000	0	50	3000	0.0052	0	0	1	17168	1	1734	1349.13	1	107000	1	0.006	0.2	3	0.0058	0.041	3	12	false	5.4	1241	1120.8	16	1
392	1	10000	1	100000	0	5	330.4	true	14	30000.8	0	10	8.7	6174.7	0	118800	3.5	0.2	0	1	421669	9000	0	50	3000	0.0052	0	0	1	17168	1	1734	1349.13	1	107000	1	0.006	0.2	3	0.0058	0.041	3	12	false	5.4	1241	1120.8	16	1
393	1	10000	1	100000	0	5	330.4	true	14	30000.8	0	10	8.7	6174.7	0	118800	3.5	0.2	0	1	421669	9000	0	50	3000	0.0052	0	0	1	17168	1	1734	1349.13	1	107000	1	0.006	0.2	3	0.0058	0.041	3	12	false	5.4	1241	1120.8	16	1
394	1	10000	1	100000	0	5	330.4	true	14	30000.8	0	10	8.7	6174.7	0	118800	3.5	0.2	0	1	421669	9000	0	50	3000	0.0052	0	0	1	17168	1	1734	1349.13	1	107000	1	0.006	0.2	3	0.0058	0.041	3	12	false	5.4	1241	1120.8	16	1
395	1	10000	1	100000	0	5	330.4	true	14	30000.8	0	10	8.7	6174.7	0	118800	3.5	0.2	0	1	421669	9000	0	50	3000	0.0052	0	0	1	17168	1	1734	1349.13	1	107000	1	0.006	0.2	3	0.0058	0.041	3	12	false	5.4	1241	1120.8	16	1
396	1	10000	1	100000	0	5	330.4	true	14	30000.8	0	10	8.7	6174.7	0	118800	3.5	0.2	0	1	421669	9000	0	50	3000	0.0052	0	0	1	17168	1	1734	1349.13	1	107000	1	0.006	0.2	3	0.0058	0.041	3	12	false	5.4	1241	1120.8	16	1
397	1	10000	1	100000	0	5	330.4	true	14	30000.8	0	10	8.7	6174.7	0	118800	3.5	0.2	0	1	421669	9000	0	50	3000	0.0052	0	0	1	17168	1	1734	1349.13	1	107000	1	0.006	0.2	3	0.0058	0.041	3	12	false	5.4	1241	1120.8	16	1
398	1	10000	1	100000	0	5	330.4	true	14	30000.8	0	10	8.7	6174.7	0	118800	3.5	0.2	0	1	421669	9000	0	50	3000	0.0052	0	0	1	17168	1	1734	1349.13	1	107000	1	0.006	0.2	3	0.0058	0.041	3	12	false	5.4	1241	1120.8	16	1
399	1	10000	1	100000	0	5	330.4	true	14	30000.8	0	10	8.7	6174.7	0	118800	3.5	0.2	0	1	421669	9000	0	50	3000	0.0052	0	0	1	17168	1	1734	1349.13	1	107000	1	0.006	0.2	3	0.0058	0.041	3	12	false	5.4	1241	1120.8	16	1
400	1	10000	1	100000	0	5	330.4	true	14	30000.8	0	10	8.7	6174.7	0	118800	3.5	0.2	0	1	421669	9000	0	50	3000	0.0052	0	0	1	17168	1	1734	1349.13	1	107000	1	0.006	0.2	3	0.0058	0.041	3	12	false	5.4	1241	1120.8	16	1
401	1	10000	1	100000	0	5	330.4	true	14	30000.8	0	10	8.7	6174.7	0	118800	3.5	0.2	0	1	421669	9000	0	50	3000	0.0052	0	0	1	17168	1	1734	1349.13	1	107000	1	0.006	0.2	3	0.0058	0.041	3	12	false	5.4	1241	1120.8	16	1
402	1	10000	1	100000	0	5	330.4	true	14	30000.8	0	10	8.7	6174.7	0	118800	3.5	0.2	0	1	421669	9000	0	50	3000	0.0052	0	0	1	17168	1	1734	1349.13	1	107000	1	0.006	0.2	3	0.0058	0.041	3	12	false	5.4	1241	1120.8	16	1
403	1	10000	1	100000	0	5	330.4	true	14	30000.8	0	10	8.7	6174.7	0	118800	3.5	0.2	0	1	421669	9000	0	50	3000	0.0052	0	0	1	17168	1	1734	1349.13	1	107000	1	0.006	0.2	3	0.0058	0.041	3	12	false	5.4	1241	1120.8	16	1
404	1	10000	1	100000	0	5	330.4	true	14	30000.8	0	10	8.7	6174.7	0	118800	3.5	0.2	0	1	421669	9000	0	50	3000	0.0052	0	0	1	17168	1	1734	1349.13	1	107000	1	0.006	0.2	3	0.0058	0.041	3	12	false	5.4	1241	1120.8	16	1
405	1	10000	1	100000	0	5	330.4	true	14	30000.8	0	10	8.7	6174.7	0	118800	3.5	0.2	0	1	421669	9000	0	50	3000	0.0052	0	0	1	17168	1	1734	1349.13	1	107000	1	0.006	0.2	3	0.0058	0.041	3	12	false	5.4	1241	1120.8	16	1
406	1	10000	1	100000	0	5	330.4	true	14	30000.8	0	10	8.7	6174.7	0	118800	3.5	0.2	0	1	421669	9000	0	50	3000	0.0052	0	0	1	17168	1	1734	1349.13	1	107000	1	0.006	0.2	3	0.0058	0.041	3	12	false	5.4	1241	1120.8	16	1
408	1	10000	1	100000	0	5	330.4	true	14	30000.8	0	10	8.7	6174.7	0	118800	3.5	0.2	0	1	421669	9000	0	50	3000	0.0052	0	0	1	17168	1	1734	1349.13	1	107000	1	0.006	0.2	3	0.0058	0.041	3	12	false	5.4	1241	1120.8	16	1
407	1	10000	1	100000	0	5	330.4	true	14	30000.8	0	10	8.7	6174.7	0	118800	3.5	0.2	0	1	421669	9000	0	50	3000	0.0052	0	0	1	17168	1	1734	1349.13	1	107000	1	0.006	0.2	3	0.0058	0.041	3	12	false	5.4	1241	1120.8	16	1
409	1	10000	1	100000	0	5	330.4	true	14	30000.8	0	10	8.7	6174.7	0	118800	3.5	0.2	0	1	421669	9000	0	50	3000	0.0052	0	0	1	17168	1	1734	1349.13	1	107000	1	0.006	0.2	3	0.0058	0.041	3	12	false	5.4	1241	1120.8	16	1
410	1	10000	1	100000	0	5	330.4	true	14	30000.8	0	10	8.7	6174.7	0	118800	3.5	0.2	0	1	421669	9000	0	50	3000	0.0052	0	0	1	17168	1	1734	1349.13	1	107000	1	0.006	0.2	3	0.0058	0.041	3	12	false	5.4	1241	1120.8	16	1
411	1	10000	1	100000	0	5	330.4	true	14	30000.8	0	10	8.7	6174.7	0	118800	3.5	0.2	0	1	421669	9000	0	50	3000	0.0052	0	0	1	17168	1	1734	1349.13	1	107000	1	0.006	0.2	3	0.0058	0.041	3	12	false	5.4	1241	1120.8	16	1
412	1	10000	1	100000	0	5	330.4	true	14	30000.8	0	10	8.7	6174.7	0	118800	3.5	0.2	0	1	421669	9000	0	50	3000	0.0052	0	0	1	17168	1	1734	1349.13	1	107000	1	0.006	0.2	3	0.0058	0.041	3	12	false	5.4	1241	1120.8	16	1
413	1	10000	1	100000	0	5	330.4	true	14	30000.8	0	10	8.7	6174.7	0	118800	3.5	0.2	0	1	421669	9000	0	50	3000	0.0052	0	0	1	17168	1	1734	1349.13	1	107000	1	0.006	0.2	3	0.0058	0.041	3	12	false	5.4	1241	1120.8	16	1
414	1	10000	1	100000	0	5	330.4	true	14	30000.8	0	10	8.7	6174.7	0	118800	3.5	0.2	0	1	421669	9000	0	50	3000	0.0052	0	0	1	17168	1	1734	1349.13	1	107000	1	0.006	0.2	3	0.0058	0.041	3	12	false	5.4	1241	1120.8	16	1
415	1	10000	1	100000	0	5	330.4	true	14	30000.8	0	10	8.7	6174.7	0	118800	3.5	0.2	0	1	421669	9000	0	50	3000	0.0052	0	0	1	17168	1	1734	1349.13	1	107000	1	0.006	0.2	3	0.0058	0.041	3	12	false	5.4	1241	1120.8	16	1
416	1	10000	1	100000	0	5	330.4	true	14	30000.8	0	10	8.7	6174.7	0	118800	3.5	0.2	0	1	421669	9000	0	50	3000	0.0052	0	0	1	17168	1	1734	1349.13	1	107000	1	0.006	0.2	3	0.0058	0.041	3	12	false	5.4	1241	1120.8	16	1
417	1	10000	1	100000	0	5	330.4	true	14	30000.8	0	10	8.7	6174.7	0	118800	3.5	0.2	0	1	421669	9000	0	50	3000	0.0052	0	0	1	17168	1	1734	1349.13	1	107000	1	0.006	0.2	3	0.0058	0.041	3	12	false	5.4	1241	1120.8	16	1
418	1	10000	1	100000	0	5	330.4	true	14	30000.8	0	10	8.7	6174.7	0	118800	3.5	0.2	0	1	421669	9000	0	50	3000	0.0052	0	0	1	17168	1	1734	1349.13	1	107000	1	0.006	0.2	3	0.0058	0.041	3	12	false	5.4	1241	1120.8	16	1
419	1	10000	1	100000	0	5	330.4	true	14	30000.8	0	10	8.7	6174.7	0	118800	3.5	0.2	0	1	421669	9000	0	50	3000	0.0052	0	0	1	17168	1	1734	1349.13	1	107000	1	0.006	0.2	3	0.0058	0.041	3	12	false	5.4	1241	1120.8	16	1
420	1	10000	1	100000	0	5	330.4	true	14	30000.8	0	10	8.7	6174.7	0	118800	3.5	0.2	0	1	421669	9000	0	50	3000	0.0052	0	0	1	17168	1	1734	1349.13	1	107000	1	0.006	0.2	3	0.0058	0.041	3	12	false	5.4	1241	1120.8	16	1
421	1	10000	1	100000	0	5	330.4	true	14	30000.8	0	10	8.7	6174.7	0	118800	3.5	0.2	0	1	421669	9000	0	50	3000	0.0052	0	0	1	17168	1	1734	1349.13	1	107000	1	0.006	0.2	3	0.0058	0.041	3	12	false	5.4	1241	1120.8	19	1
422	1	10000	1	100000	0	5	330.4	true	14	30000.8	0	10	8.7	6174.7	0	118800	3.5	0.2	0	1	421669	9000	0	50	3000	0.0052	0	0	1	17168	1	1734	1349.13	1	107000	1	0.006	0.2	3	0.0058	0.041	3	12	false	5.4	1241	1120.8	19	1
423	1	10000	1	100000	0	5	330.4	true	14	30000.8	0	10	8.7	6174.7	0	118800	3.5	0.2	0	1	421669	9000	0	50	3000	0.0052	0	0	1	17168	1	1734	1349.13	1	107000	1	0.006	0.2	3	0.0058	0.041	3	12	false	5.4	1241	1120.8	19	1
425	1	10000	1	100000	0	5	330.4	true	14	30000.8	0	10	8.7	6174.7	0	118800	3.5	0.2	0	1	421669	9000	0	50	3000	0.0052	0	0	1	17168	1	1734	1349.13	1	107000	1	0.006	0.2	3	0.0058	0.041	3	12	false	5.4	1241	1120.8	19	1
424	1	10000	1	100000	0	5	330.4	true	14	30000.8	0	10	8.7	6174.7	0	118800	3.5	0.2	0	1	421669	9000	0	50	3000	0.0052	0	0	1	17168	1	1734	1349.13	1	107000	1	0.006	0.2	3	0.0058	0.041	3	12	false	5.4	1241	1120.8	19	1
426	1	10000	1	100000	0	5	330.4	true	14	30000.8	0	10	8.7	6174.7	0	118800	3.5	0.2	0	1	421669	9000	0	50	3000	0.0052	0	0	1	17168	1	1734	1349.13	1	107000	1	0.006	0.2	3	0.0058	0.041	3	12	false	5.4	1241	1120.8	19	1
427	1	10000	1	100000	0	5	330.4	true	14	30000.8	0	10	8.7	6174.7	0	118800	3.5	0.2	0	1	421669	9000	0	50	3000	0.0052	0	0	1	17168	1	1734	1349.13	1	107000	1	0.006	0.2	3	0.0058	0.041	3	12	false	5.4	1241	1120.8	19	1
428	1	10000	1	100000	0	5	330.4	true	14	30000.8	0	10	8.7	6174.7	0	118800	3.5	0.2	0	1	421669	9000	0	50	3000	0.0052	0	0	1	17168	1	1734	1349.13	1	107000	1	0.006	0.2	3	0.0058	0.041	3	12	false	5.4	1241	1120.8	19	1
429	1	10000	1	100000	0	5	330.4	true	14	30000.8	0	10	8.7	6174.7	0	118800	3.5	0.2	0	1	421669	9000	0	50	3000	0.0052	0	0	1	17168	1	1734	1349.13	1	107000	1	0.006	0.2	3	0.0058	0.041	3	12	false	5.4	1241	1120.8	19	1
430	1	10000	1	100000	0	5	330.4	true	14	30000.8	0	10	8.7	6174.7	0	118800	3.5	0.2	0	1	421669	9000	0	50	3000	0.0052	0	0	1	17168	1	1734	1349.13	1	107000	1	0.006	0.2	3	0.0058	0.041	3	12	false	5.4	1241	1120.8	19	1
431	1	10000	1	100000	0	5	330.4	true	14	30000.8	0	10	8.7	6174.7	0	118800	3.5	0.2	0	1	421669	9000	0	50	3000	0.0052	0	0	1	17168	1	1734	1349.13	1	107000	1	0.006	0.2	3	0.0058	0.041	3	12	false	5.4	1241	1120.8	19	1
432	1	10000	1	100000	0	5	330.4	true	14	30000.8	0	10	8.7	6174.7	0	118800	3.5	0.2	0	1	421669	9000	0	50	3000	0.0052	0	0	1	17168	1	1734	1349.13	1	107000	1	0.006	0.2	3	0.0058	0.041	3	12	false	5.4	1241	1120.8	19	1
433	1	10000	1	100000	0	5	330.4	true	14	30000.8	0	10	8.7	6174.7	0	118800	3.5	0.2	0	1	421669	9000	0	50	3000	0.0052	0	0	1	17168	1	1734	1349.13	1	107000	1	0.006	0.2	3	0.0058	0.041	3	12	false	5.4	1241	1120.8	19	1
434	1	10000	1	100000	0	5	330.4	true	14	30000.8	0	10	8.7	6174.7	0	118800	3.5	0.2	0	1	421669	9000	0	50	3000	0.0052	0	0	1	17168	1	1734	1349.13	1	107000	1	0.006	0.2	3	0.0058	0.041	3	12	false	5.4	1241	1120.8	19	1
435	1	10000	1	100000	0	5	330.4	true	14	30000.8	0	10	8.7	6174.7	0	118800	3.5	0.2	0	1	421669	9000	0	50	3000	0.0052	0	0	1	17168	1	1734	1349.13	1	107000	1	0.006	0.2	3	0.0058	0.041	3	12	false	5.4	1241	1120.8	19	1
436	1	10000	1	100000	0	5	330.4	true	14	30000.8	0	10	8.7	6174.7	0	118800	3.5	0.2	0	1	421669	9000	0	50	3000	0.0052	0	0	1	17168	1	1734	1349.13	1	107000	1	0.006	0.2	3	0.0058	0.041	3	12	false	5.4	1241	1120.8	19	1
437	1	10000	1	100000	0	5	330.4	true	14	30000.8	0	10	8.7	6174.7	0	118800	3.5	0.2	0	1	421669	9000	0	50	3000	0.0052	0	0	1	17168	1	1734	1349.13	1	107000	1	0.006	0.2	3	0.0058	0.041	3	12	false	5.4	1241	1120.8	19	1
438	1	10000	1	100000	0	5	330.4	true	14	30000.8	0	10	8.7	6174.7	0	118800	3.5	0.2	0	1	421669	9000	0	50	3000	0.0052	0	0	1	17168	1	1734	1349.13	1	107000	1	0.006	0.2	3	0.0058	0.041	3	12	false	5.4	1241	1120.8	19	1
439	1	10000	1	100000	0	5	330.4	true	14	30000.8	0	10	8.7	6174.7	0	118800	3.5	0.2	0	1	421669	9000	0	50	3000	0.0052	0	0	1	17168	1	1734	1349.13	1	107000	1	0.006	0.2	3	0.0058	0.041	3	12	false	5.4	1241	1120.8	19	1
440	1	10000	1	100000	0	5	330.4	true	14	30000.8	0	10	8.7	6174.7	0	118800	3.5	0.2	0	1	421669	9000	0	50	3000	0.0052	0	0	1	17168	1	1734	1349.13	1	107000	1	0.006	0.2	3	0.0058	0.041	3	12	false	5.4	1241	1120.8	19	1
441	1	10000	1	100000	0	5	330.4	true	14	30000.8	0	10	8.7	6174.7	0	118800	3.5	0.2	0	1	421669	9000	0	50	3000	0.0052	0	0	1	17168	1	1734	1349.13	1	107000	1	0.006	0.2	3	0.0058	0.041	3	12	false	5.4	1241	1120.8	19	1
443	1	10000	1	100000	0	5	330.4	true	14	30000.8	0	10	8.7	6174.7	0	118800	3.5	0.2	0	1	421669	9000	0	50	3000	0.0052	0	0	1	17168	1	1734	1349.13	1	107000	1	0.006	0.2	3	0.0058	0.041	3	12	false	5.4	1241	1120.8	19	1
442	1	10000	1	100000	0	5	330.4	true	14	30000.8	0	10	8.7	6174.7	0	118800	3.5	0.2	0	1	421669	9000	0	50	3000	0.0052	0	0	1	17168	1	1734	1349.13	1	107000	1	0.006	0.2	3	0.0058	0.041	3	12	false	5.4	1241	1120.8	19	1
444	1	10000	1	100000	0	5	330.4	true	14	30000.8	0	10	8.7	6174.7	0	118800	3.5	0.2	0	1	421669	9000	0	50	3000	0.0052	0	0	1	17168	1	1734	1349.13	1	107000	1	0.006	0.2	3	0.0058	0.041	3	12	false	5.4	1241	1120.8	19	1
445	1	10000	1	100000	0	5	330.4	true	14	30000.8	0	10	8.7	6174.7	0	118800	3.5	0.2	0	1	421669	9000	0	50	3000	0.0052	0	0	1	17168	1	1734	1349.13	1	107000	1	0.006	0.2	3	0.0058	0.041	3	12	false	5.4	1241	1120.8	19	1
446	1	10000	1	100000	0	5	330.4	true	14	30000.8	0	10	8.7	6174.7	0	118800	3.5	0.2	0	1	421669	9000	0	50	3000	0.0052	0	0	1	17168	1	1734	1349.13	1	107000	1	0.006	0.2	3	0.0058	0.041	3	12	false	5.4	1241	1120.8	19	1
447	1	10000	1	100000	0	5	330.4	true	14	30000.8	0	10	8.7	6174.7	0	118800	3.5	0.2	0	1	421669	9000	0	50	3000	0.0052	0	0	1	17168	1	1734	1349.13	1	107000	1	0.006	0.2	3	0.0058	0.041	3	12	false	5.4	1241	1120.8	19	1
448	1	10000	1	100000	0	5	330.4	true	14	30000.8	0	10	8.7	6174.7	0	118800	3.5	0.2	0	1	421669	9000	0	50	3000	0.0052	0	0	1	17168	1	1734	1349.13	1	107000	1	0.006	0.2	3	0.0058	0.041	3	12	false	5.4	1241	1120.8	19	1
449	1	10000	1	100000	0	5	330.4	true	14	30000.8	0	10	8.7	6174.7	0	118800	3.5	0.2	0	1	421669	9000	0	50	3000	0.0052	0	0	1	17168	1	1734	1349.13	1	107000	1	0.006	0.2	3	0.0058	0.041	3	12	false	5.4	1241	1120.8	19	1
450	1	10000	1	100000	0	5	330.4	true	14	30000.8	0	10	8.7	6174.7	0	118800	3.5	0.2	0	1	421669	9000	0	50	3000	0.0052	0	0	1	17168	1	1734	1349.13	1	107000	1	0.006	0.2	3	0.0058	0.041	3	12	false	5.4	1241	1120.8	19	1
451	1	10000	1	100000	0	5	330.4	true	14	30000.8	0	10	8.7	6174.7	0	118800	3.5	0.2	0	1	421669	9000	0	50	3000	0.0052	0	0	1	17168	1	1734	1349.13	1	107000	1	0.006	0.2	3	0.0058	0.041	3	12	false	5.4	1241	1120.8	19	1
452	1	10000	1	100000	0	5	330.4	true	14	30000.8	0	10	8.7	6174.7	0	118800	3.5	0.2	0	1	421669	9000	0	50	3000	0.0052	0	0	1	17168	1	1734	1349.13	1	107000	1	0.006	0.2	3	0.0058	0.041	3	12	false	5.4	1241	1120.8	19	1
453	1	10000	1	100000	0	5	330.4	true	14	30000.8	0	10	8.7	6174.7	0	118800	3.5	0.2	0	1	421669	9000	0	50	3000	0.0052	0	0	1	17168	1	1734	1349.13	1	107000	1	0.006	0.2	3	0.0058	0.041	3	12	false	5.4	1241	1120.8	19	1
454	1	10000	1	100000	0	5	330.4	true	14	30000.8	0	10	8.7	6174.7	0	118800	3.5	0.2	0	1	421669	9000	0	50	3000	0.0052	0	0	1	17168	1	1734	1349.13	1	107000	1	0.006	0.2	3	0.0058	0.041	3	12	false	5.4	1241	1120.8	19	1
455	1	10000	1	100000	0	5	330.4	true	14	30000.8	0	10	8.7	6174.7	0	118800	3.5	0.2	0	1	421669	9000	0	50	3000	0.0052	0	0	1	17168	1	1734	1349.13	1	107000	1	0.006	0.2	3	0.0058	0.041	3	12	false	5.4	1241	1120.8	19	1
456	1	10000	1	100000	0	5	330.4	true	14	30000.8	0	10	8.7	6174.7	0	118800	3.5	0.2	0	1	421669	9000	0	50	3000	0.0052	0	0	1	17168	1	1734	1349.13	1	107000	1	0.006	0.2	3	0.0058	0.041	3	12	false	5.4	1241	1120.8	19	1
457	1	10000	1	100000	0	5	330.4	true	14	30000.8	0	10	8.7	6174.7	0	118800	3.5	0.2	0	1	421669	9000	0	50	3000	0.0052	0	0	1	17168	1	1734	1349.13	1	107000	1	0.006	0.2	3	0.0058	0.041	3	12	false	5.4	1241	1120.8	19	1
458	1	10000	1	100000	0	5	330.4	true	14	30000.8	0	10	8.7	6174.7	0	118800	3.5	0.2	0	1	421669	9000	0	50	3000	0.0052	0	0	1	17168	1	1734	1349.13	1	107000	1	0.006	0.2	3	0.0058	0.041	3	12	false	5.4	1241	1120.8	19	1
459	1	10000	1	100000	0	5	330.4	true	14	30000.8	0	10	8.7	6174.7	0	118800	3.5	0.2	0	1	421669	9000	0	50	3000	0.0052	0	0	1	17168	1	1734	1349.13	1	107000	1	0.006	0.2	3	0.0058	0.041	3	12	false	5.4	1241	1120.8	19	1
460	1	10000	1	100000	0	5	330.4	true	14	30000.8	0	10	8.7	6174.7	0	118800	3.5	0.2	0	1	421669	9000	0	50	3000	0.0052	0	0	1	17168	1	1734	1349.13	1	107000	1	0.006	0.2	3	0.0058	0.041	3	12	false	5.4	1241	1120.8	19	1
461	1	10000	1	100000	0	5	330.4	true	14	30000.8	0	10	8.7	6174.7	0	118800	3.5	0.2	0	1	421669	9000	0	50	3000	0.0052	0	0	1	17168	1	1734	1349.13	1	107000	1	0.006	0.2	3	0.0058	0.041	3	12	false	5.4	1241	1120.8	19	1
462	1	10000	1	100000	0	5	330.4	true	14	30000.8	0	10	8.7	6174.7	0	118800	3.5	0.2	0	1	421669	9000	0	50	3000	0.0052	0	0	1	17168	1	1734	1349.13	1	107000	1	0.006	0.2	3	0.0058	0.041	3	12	false	5.4	1241	1120.8	19	1
463	1	10000	1	100000	0	5	330.4	true	14	30000.8	0	10	8.7	6174.7	0	118800	3.5	0.2	0	1	421669	9000	0	50	3000	0.0052	0	0	1	17168	1	1734	1349.13	1	107000	1	0.006	0.2	3	0.0058	0.041	3	12	false	5.4	1241	1120.8	19	1
464	1	10000	1	100000	0	5	330.4	true	14	30000.8	0	10	8.7	6174.7	0	118800	3.5	0.2	0	1	421669	9000	0	50	3000	0.0052	0	0	1	17168	1	1734	1349.13	1	107000	1	0.006	0.2	3	0.0058	0.041	3	12	false	5.4	1241	1120.8	19	1
465	1	10000	1	100000	0	5	330.4	true	14	30000.8	0	10	8.7	6174.7	0	118800	3.5	0.2	0	1	421669	9000	0	50	3000	0.0052	0	0	1	17168	1	1734	1349.13	1	107000	1	0.006	0.2	3	0.0058	0.041	3	12	false	5.4	1241	1120.8	19	1
466	1	10000	1	100000	0	5	330.4	true	14	30000.8	0	10	8.7	6174.7	0	118800	3.5	0.2	0	1	421669	9000	0	50	3000	0.0052	0	0	1	17168	1	1734	1349.13	1	107000	1	0.006	0.2	3	0.0058	0.041	3	12	false	5.4	1241	1120.8	19	1
468	1	10000	1	100000	0	5	330.4	true	14	30000.8	0	10	8.7	6174.7	0	118800	3.5	0.2	0	1	421669	9000	0	50	3000	0.0052	0	0	1	17168	1	1734	1349.13	1	107000	1	0.006	0.2	3	0.0058	0.041	3	12	false	5.4	1241	1120.8	19	1
467	1	10000	1	100000	0	5	330.4	true	14	30000.8	0	10	8.7	6174.7	0	118800	3.5	0.2	0	1	421669	9000	0	50	3000	0.0052	0	0	1	17168	1	1734	1349.13	1	107000	1	0.006	0.2	3	0.0058	0.041	3	12	false	5.4	1241	1120.8	19	1
469	1	10000	1	100000	0	5	330.4	true	14	30000.8	0	10	8.7	6174.7	0	118800	3.5	0.2	0	1	421669	9000	0	50	3000	0.0052	0	0	1	17168	1	1734	1349.13	1	107000	1	0.006	0.2	3	0.0058	0.041	3	12	false	5.4	1241	1120.8	19	1
470	1	10000	1	100000	0	5	330.4	true	14	30000.8	0	10	8.7	6174.7	0	118800	3.5	0.2	0	1	421669	9000	0	50	3000	0.0052	0	0	1	17168	1	1734	1349.13	1	107000	1	0.006	0.2	3	0.0058	0.041	3	12	false	5.4	1241	1120.8	19	1
471	1	10000	1	100000	0	5	330.4	true	14	30000.8	0	10	8.7	6174.7	0	118800	3.5	0.2	0	1	421669	9000	0	50	3000	0.0052	0	0	1	17168	1	1734	1349.13	1	107000	1	0.006	0.2	3	0.0058	0.041	3	12	false	5.4	1241	1120.8	19	1
472	1	10000	1	100000	0	5	330.4	true	14	30000.8	0	10	8.7	6174.7	0	118800	3.5	0.2	0	1	421669	9000	0	50	3000	0.0052	0	0	1	17168	1	1734	1349.13	1	107000	1	0.006	0.2	3	0.0058	0.041	3	12	false	5.4	1241	1120.8	19	1
473	1	10000	1	100000	0	5	330.4	true	14	30000.8	0	10	8.7	6174.7	0	118800	3.5	0.2	0	1	421669	9000	0	50	3000	0.0052	0	0	1	17168	1	1734	1349.13	1	107000	1	0.006	0.2	3	0.0058	0.041	3	12	false	5.4	1241	1120.8	19	1
474	1	10000	1	100000	0	5	330.4	true	14	30000.8	0	10	8.7	6174.7	0	118800	3.5	0.2	0	1	421669	9000	0	50	3000	0.0052	0	0	1	17168	1	1734	1349.13	1	107000	1	0.006	0.2	3	0.0058	0.041	3	12	false	5.4	1241	1120.8	19	1
475	1	10000	1	100000	0	5	330.4	true	14	30000.8	0	10	8.7	6174.7	0	118800	3.5	0.2	0	1	421669	9000	0	50	3000	0.0052	0	0	1	17168	1	1734	1349.13	1	107000	1	0.006	0.2	3	0.0058	0.041	3	12	false	5.4	1241	1120.8	19	1
476	1	10000	1	100000	0	5	330.4	true	14	30000.8	0	10	8.7	6174.7	0	118800	3.5	0.2	0	1	421669	9000	0	50	3000	0.0052	0	0	1	17168	1	1734	1349.13	1	107000	1	0.006	0.2	3	0.0058	0.041	3	12	false	5.4	1241	1120.8	19	1
477	1	10000	1	100000	0	5	330.4	true	14	30000.8	0	10	8.7	6174.7	0	118800	3.5	0.2	0	1	421669	9000	0	50	3000	0.0052	0	0	1	17168	1	1734	1349.13	1	107000	1	0.006	0.2	3	0.0058	0.041	3	12	false	5.4	1241	1120.8	19	1
478	1	10000	1	100000	0	5	330.4	true	14	30000.8	0	10	8.7	6174.7	0	118800	3.5	0.2	0	1	421669	9000	0	50	3000	0.0052	0	0	1	17168	1	1734	1349.13	1	107000	1	0.006	0.2	3	0.0058	0.041	3	12	false	5.4	1241	1120.8	19	1
479	1	10000	1	100000	0	5	330.4	true	14	30000.8	0	10	8.7	6174.7	0	118800	3.5	0.2	0	1	421669	9000	0	50	3000	0.0052	0	0	1	17168	1	1734	1349.13	1	107000	1	0.006	0.2	3	0.0058	0.041	3	12	false	5.4	1241	1120.8	19	1
480	1	10000	1	100000	0	5	330.4	true	14	30000.8	0	10	8.7	6174.7	0	118800	3.5	0.2	0	1	421669	9000	0	50	3000	0.0052	0	0	1	17168	1	1734	1349.13	1	107000	1	0.006	0.2	3	0.0058	0.041	3	12	false	5.4	1241	1120.8	19	1
481	1	10000	1	100000	0	5	330.4	true	14	30000.8	0	10	8.7	6174.7	0	118800	3.5	0.2	0	1	421669	9000	0	50	3000	0.0052	0	0	1	17168	1	1734	1349.13	1	107000	1	0.006	0.2	3	0.0058	0.041	3	12	false	5.4	1241	1120.8	19	1
482	1	10000	1	100000	0	5	330.4	true	14	30000.8	0	10	8.7	6174.7	0	118800	3.5	0.2	0	1	421669	9000	0	50	3000	0.0052	0	0	1	17168	1	1734	1349.13	1	107000	1	0.006	0.2	3	0.0058	0.041	3	12	false	5.4	1241	1120.8	19	1
484	1	10000	1	100000	0	5	330.4	true	14	30000.8	0	10	8.7	6174.7	0	118800	3.5	0.2	0	1	421669	9000	0	50	3000	0.0052	0	0	1	17168	1	1734	1349.13	1	107000	1	0.006	0.2	3	0.0058	0.041	3	12	false	5.4	1241	1120.8	19	1
483	1	10000	1	100000	0	5	330.4	true	14	30000.8	0	10	8.7	6174.7	0	118800	3.5	0.2	0	1	421669	9000	0	50	3000	0.0052	0	0	1	17168	1	1734	1349.13	1	107000	1	0.006	0.2	3	0.0058	0.041	3	12	false	5.4	1241	1120.8	19	1
485	1	10000	1	100000	0	5	330.4	true	14	30000.8	0	10	8.7	6174.7	0	118800	3.5	0.2	0	1	421669	9000	0	50	3000	0.0052	0	0	1	17168	1	1734	1349.13	1	107000	1	0.006	0.2	3	0.0058	0.041	3	12	false	5.4	1241	1120.8	19	1
486	1	10000	1	100000	0	5	330.4	true	14	30000.8	0	10	8.7	6174.7	0	118800	3.5	0.2	0	1	421669	9000	0	50	3000	0.0052	0	0	1	17168	1	1734	1349.13	1	107000	1	0.006	0.2	3	0.0058	0.041	3	12	false	5.4	1241	1120.8	19	1
488	1	10000	1	100000	0	5	330.4	true	14	30000.8	0	10	8.7	6174.7	0	118800	3.5	0.2	0	1	421669	9000	0	50	3000	0.0052	0	0	1	17168	1	1734	1349.13	1	107000	1	0.006	0.2	3	0.0058	0.041	3	12	false	5.4	1241	1120.8	19	1
487	1	10000	1	100000	0	5	330.4	true	14	30000.8	0	10	8.7	6174.7	0	118800	3.5	0.2	0	1	421669	9000	0	50	3000	0.0052	0	0	1	17168	1	1734	1349.13	1	107000	1	0.006	0.2	3	0.0058	0.041	3	12	false	5.4	1241	1120.8	19	1
489	1	10000	1	100000	0	5	330.4	true	14	30000.8	0	10	8.7	6174.7	0	118800	3.5	0.2	0	1	421669	9000	0	50	3000	0.0052	0	0	1	17168	1	1734	1349.13	1	107000	1	0.006	0.2	3	0.0058	0.041	3	12	false	5.4	1241	1120.8	19	1
490	1	10000	1	100000	0	5	330.4	true	14	30000.8	0	10	8.7	6174.7	0	118800	3.5	0.2	0	1	421669	9000	0	50	3000	0.0052	0	0	1	17168	1	1734	1349.13	1	107000	1	0.006	0.2	3	0.0058	0.041	3	12	false	5.4	1241	1120.8	19	1
491	1	10000	1	100000	0	5	330.4	true	14	30000.8	0	10	8.7	6174.7	0	118800	3.5	0.2	0	1	421669	9000	0	50	3000	0.0052	0	0	1	17168	1	1734	1349.13	1	107000	1	0.006	0.2	3	0.0058	0.041	3	12	false	5.4	1241	1120.8	22	1
492	1	10000	1	100000	0	5	330.4	true	14	30000.8	0	10	8.7	6174.7	0	118800	3.5	0.2	0	1	421669	9000	0	50	3000	0.0052	0	0	1	17168	1	1734	1349.13	1	107000	1	0.006	0.2	3	0.0058	0.041	3	12	false	5.4	1241	1120.8	22	1
493	1	10000	1	100000	0	5	330.4	true	14	30000.8	0	10	8.7	6174.7	0	118800	3.5	0.2	0	1	421669	9000	0	50	3000	0.0052	0	0	1	17168	1	1734	1349.13	1	107000	1	0.006	0.2	3	0.0058	0.041	3	12	false	5.4	1241	1120.8	22	1
494	1	10000	1	100000	0	5	330.4	true	14	30000.8	0	10	8.7	6174.7	0	118800	3.5	0.2	0	1	421669	9000	0	50	3000	0.0052	0	0	1	17168	1	1734	1349.13	1	107000	1	0.006	0.2	3	0.0058	0.041	3	12	false	5.4	1241	1120.8	22	1
495	1	10000	1	100000	0	5	330.4	true	14	30000.8	0	10	8.7	6174.7	0	118800	3.5	0.2	0	1	421669	9000	0	50	3000	0.0052	0	0	1	17168	1	1734	1349.13	1	107000	1	0.006	0.2	3	0.0058	0.041	3	12	false	5.4	1241	1120.8	22	1
496	1	10000	1	100000	0	5	330.4	true	14	30000.8	0	10	8.7	6174.7	0	118800	3.5	0.2	0	1	421669	9000	0	50	3000	0.0052	0	0	1	17168	1	1734	1349.13	1	107000	1	0.006	0.2	3	0.0058	0.041	3	12	false	5.4	1241	1120.8	22	1
497	1	10000	1	100000	0	5	330.4	true	14	30000.8	0	10	8.7	6174.7	0	118800	3.5	0.2	0	1	421669	9000	0	50	3000	0.0052	0	0	1	17168	1	1734	1349.13	1	107000	1	0.006	0.2	3	0.0058	0.041	3	12	false	5.4	1241	1120.8	22	1
498	1	10000	1	100000	0	5	330.4	true	14	30000.8	0	10	8.7	6174.7	0	118800	3.5	0.2	0	1	421669	9000	0	50	3000	0.0052	0	0	1	17168	1	1734	1349.13	1	107000	1	0.006	0.2	3	0.0058	0.041	3	12	false	5.4	1241	1120.8	22	1
499	1	10000	1	100000	0	5	330.4	true	14	30000.8	0	10	8.7	6174.7	0	118800	3.5	0.2	0	1	421669	9000	0	50	3000	0.0052	0	0	1	17168	1	1734	1349.13	1	107000	1	0.006	0.2	3	0.0058	0.041	3	12	false	5.4	1241	1120.8	22	1
500	1	10000	1	100000	0	5	330.4	true	14	30000.8	0	10	8.7	6174.7	0	118800	3.5	0.2	0	1	421669	9000	0	50	3000	0.0052	0	0	1	17168	1	1734	1349.13	1	107000	1	0.006	0.2	3	0.0058	0.041	3	12	false	5.4	1241	1120.8	22	1
501	1	10000	1	100000	0	5	330.4	true	14	30000.8	0	10	8.7	6174.7	0	118800	3.5	0.2	0	1	421669	9000	0	50	3000	0.0052	0	0	1	17168	1	1734	1349.13	1	107000	1	0.006	0.2	3	0.0058	0.041	3	12	false	5.4	1241	1120.8	22	1
502	1	10000	1	100000	0	5	330.4	true	14	30000.8	0	10	8.7	6174.7	0	118800	3.5	0.2	0	1	421669	9000	0	50	3000	0.0052	0	0	1	17168	1	1734	1349.13	1	107000	1	0.006	0.2	3	0.0058	0.041	3	12	false	5.4	1241	1120.8	22	1
503	1	10000	1	100000	0	5	330.4	true	14	30000.8	0	10	8.7	6174.7	0	118800	3.5	0.2	0	1	421669	9000	0	50	3000	0.0052	0	0	1	17168	1	1734	1349.13	1	107000	1	0.006	0.2	3	0.0058	0.041	3	12	false	5.4	1241	1120.8	22	1
504	1	10000	1	100000	0	5	330.4	true	14	30000.8	0	10	8.7	6174.7	0	118800	3.5	0.2	0	1	421669	9000	0	50	3000	0.0052	0	0	1	17168	1	1734	1349.13	1	107000	1	0.006	0.2	3	0.0058	0.041	3	12	false	5.4	1241	1120.8	22	1
505	1	10000	1	100000	0	5	330.4	true	14	30000.8	0	10	8.7	6174.7	0	118800	3.5	0.2	0	1	421669	9000	0	50	3000	0.0052	0	0	1	17168	1	1734	1349.13	1	107000	1	0.006	0.2	3	0.0058	0.041	3	12	false	5.4	1241	1120.8	22	1
506	1	10000	1	100000	0	5	330.4	true	14	30000.8	0	10	8.7	6174.7	0	118800	3.5	0.2	0	1	421669	9000	0	50	3000	0.0052	0	0	1	17168	1	1734	1349.13	1	107000	1	0.006	0.2	3	0.0058	0.041	3	12	false	5.4	1241	1120.8	22	1
507	1	10000	1	100000	0	5	330.4	true	14	30000.8	0	10	8.7	6174.7	0	118800	3.5	0.2	0	1	421669	9000	0	50	3000	0.0052	0	0	1	17168	1	1734	1349.13	1	107000	1	0.006	0.2	3	0.0058	0.041	3	12	false	5.4	1241	1120.8	22	1
508	1	10000	1	100000	0	5	330.4	true	14	30000.8	0	10	8.7	6174.7	0	118800	3.5	0.2	0	1	421669	9000	0	50	3000	0.0052	0	0	1	17168	1	1734	1349.13	1	107000	1	0.006	0.2	3	0.0058	0.041	3	12	false	5.4	1241	1120.8	22	1
509	1	10000	1	100000	0	5	330.4	true	14	30000.8	0	10	8.7	6174.7	0	118800	3.5	0.2	0	1	421669	9000	0	50	3000	0.0052	0	0	1	17168	1	1734	1349.13	1	107000	1	0.006	0.2	3	0.0058	0.041	3	12	false	5.4	1241	1120.8	22	1
510	1	10000	1	100000	0	5	330.4	true	14	30000.8	0	10	8.7	6174.7	0	118800	3.5	0.2	0	1	421669	9000	0	50	3000	0.0052	0	0	1	17168	1	1734	1349.13	1	107000	1	0.006	0.2	3	0.0058	0.041	3	12	false	5.4	1241	1120.8	22	1
511	1	10000	1	100000	0	5	330.4	true	14	30000.8	0	10	8.7	6174.7	0	118800	3.5	0.2	0	1	421669	9000	0	50	3000	0.0052	0	0	1	17168	1	1734	1349.13	1	107000	1	0.006	0.2	3	0.0058	0.041	3	12	false	5.4	1241	1120.8	22	1
512	1	10000	1	100000	0	5	330.4	true	14	30000.8	0	10	8.7	6174.7	0	118800	3.5	0.2	0	1	421669	9000	0	50	3000	0.0052	0	0	1	17168	1	1734	1349.13	1	107000	1	0.006	0.2	3	0.0058	0.041	3	12	false	5.4	1241	1120.8	22	1
513	1	10000	1	100000	0	5	330.4	true	14	30000.8	0	10	8.7	6174.7	0	118800	3.5	0.2	0	1	421669	9000	0	50	3000	0.0052	0	0	1	17168	1	1734	1349.13	1	107000	1	0.006	0.2	3	0.0058	0.041	3	12	false	5.4	1241	1120.8	22	1
514	1	10000	1	100000	0	5	330.4	true	14	30000.8	0	10	8.7	6174.7	0	118800	3.5	0.2	0	1	421669	9000	0	50	3000	0.0052	0	0	1	17168	1	1734	1349.13	1	107000	1	0.006	0.2	3	0.0058	0.041	3	12	false	5.4	1241	1120.8	22	1
515	1	10000	1	100000	0	5	330.4	true	14	30000.8	0	10	8.7	6174.7	0	118800	3.5	0.2	0	1	421669	9000	0	50	3000	0.0052	0	0	1	17168	1	1734	1349.13	1	107000	1	0.006	0.2	3	0.0058	0.041	3	12	false	5.4	1241	1120.8	22	1
516	1	10000	1	100000	0	5	330.4	true	14	30000.8	0	10	8.7	6174.7	0	118800	3.5	0.2	0	1	421669	9000	0	50	3000	0.0052	0	0	1	17168	1	1734	1349.13	1	107000	1	0.006	0.2	3	0.0058	0.041	3	12	false	5.4	1241	1120.8	22	1
517	1	10000	1	100000	0	5	330.4	true	14	30000.8	0	10	8.7	6174.7	0	118800	3.5	0.2	0	1	421669	9000	0	50	3000	0.0052	0	0	1	17168	1	1734	1349.13	1	107000	1	0.006	0.2	3	0.0058	0.041	3	12	false	5.4	1241	1120.8	22	1
518	1	10000	1	100000	0	5	330.4	true	14	30000.8	0	10	8.7	6174.7	0	118800	3.5	0.2	0	1	421669	9000	0	50	3000	0.0052	0	0	1	17168	1	1734	1349.13	1	107000	1	0.006	0.2	3	0.0058	0.041	3	12	false	5.4	1241	1120.8	22	1
519	1	10000	1	100000	0	5	330.4	true	14	30000.8	0	10	8.7	6174.7	0	118800	3.5	0.2	0	1	421669	9000	0	50	3000	0.0052	0	0	1	17168	1	1734	1349.13	1	107000	1	0.006	0.2	3	0.0058	0.041	3	12	false	5.4	1241	1120.8	22	1
520	1	10000	1	100000	0	5	330.4	true	14	30000.8	0	10	8.7	6174.7	0	118800	3.5	0.2	0	1	421669	9000	0	50	3000	0.0052	0	0	1	17168	1	1734	1349.13	1	107000	1	0.006	0.2	3	0.0058	0.041	3	12	false	5.4	1241	1120.8	22	1
521	1	10000	1	100000	0	5	330.4	true	14	30000.8	0	10	8.7	6174.7	0	118800	3.5	0.2	0	1	421669	9000	0	50	3000	0.0052	0	0	1	17168	1	1734	1349.13	1	107000	1	0.006	0.2	3	0.0058	0.041	3	12	false	5.4	1241	1120.8	22	1
522	1	10000	1	100000	0	5	330.4	true	14	30000.8	0	10	8.7	6174.7	0	118800	3.5	0.2	0	1	421669	9000	0	50	3000	0.0052	0	0	1	17168	1	1734	1349.13	1	107000	1	0.006	0.2	3	0.0058	0.041	3	12	false	5.4	1241	1120.8	22	1
523	1	10000	1	100000	0	5	330.4	true	14	30000.8	0	10	8.7	6174.7	0	118800	3.5	0.2	0	1	421669	9000	0	50	3000	0.0052	0	0	1	17168	1	1734	1349.13	1	107000	1	0.006	0.2	3	0.0058	0.041	3	12	false	5.4	1241	1120.8	22	1
524	1	10000	1	100000	0	5	330.4	true	14	30000.8	0	10	8.7	6174.7	0	118800	3.5	0.2	0	1	421669	9000	0	50	3000	0.0052	0	0	1	17168	1	1734	1349.13	1	107000	1	0.006	0.2	3	0.0058	0.041	3	12	false	5.4	1241	1120.8	22	1
525	1	10000	1	100000	0	5	330.4	true	14	30000.8	0	10	8.7	6174.7	0	118800	3.5	0.2	0	1	421669	9000	0	50	3000	0.0052	0	0	1	17168	1	1734	1349.13	1	107000	1	0.006	0.2	3	0.0058	0.041	3	12	false	5.4	1241	1120.8	22	1
526	1	10000	1	100000	0	5	330.4	true	14	30000.8	0	10	8.7	6174.7	0	118800	3.5	0.2	0	1	421669	9000	0	50	3000	0.0052	0	0	1	17168	1	1734	1349.13	1	107000	1	0.006	0.2	3	0.0058	0.041	3	12	false	5.4	1241	1120.8	22	1
527	1	10000	1	100000	0	5	330.4	true	14	30000.8	0	10	8.7	6174.7	0	118800	3.5	0.2	0	1	421669	9000	0	50	3000	0.0052	0	0	1	17168	1	1734	1349.13	1	107000	1	0.006	0.2	3	0.0058	0.041	3	12	false	5.4	1241	1120.8	22	1
528	1	10000	1	100000	0	5	330.4	true	14	30000.8	0	10	8.7	6174.7	0	118800	3.5	0.2	0	1	421669	9000	0	50	3000	0.0052	0	0	1	17168	1	1734	1349.13	1	107000	1	0.006	0.2	3	0.0058	0.041	3	12	false	5.4	1241	1120.8	22	1
529	1	10000	1	100000	0	5	330.4	true	14	30000.8	0	10	8.7	6174.7	0	118800	3.5	0.2	0	1	421669	9000	0	50	3000	0.0052	0	0	1	17168	1	1734	1349.13	1	107000	1	0.006	0.2	3	0.0058	0.041	3	12	false	5.4	1241	1120.8	22	1
530	1	10000	1	100000	0	5	330.4	true	14	30000.8	0	10	8.7	6174.7	0	118800	3.5	0.2	0	1	421669	9000	0	50	3000	0.0052	0	0	1	17168	1	1734	1349.13	1	107000	1	0.006	0.2	3	0.0058	0.041	3	12	false	5.4	1241	1120.8	22	1
531	1	10000	1	100000	0	5	330.4	true	14	30000.8	0	10	8.7	6174.7	0	118800	3.5	0.2	0	1	421669	9000	0	50	3000	0.0052	0	0	1	17168	1	1734	1349.13	1	107000	1	0.006	0.2	3	0.0058	0.041	3	12	false	5.4	1241	1120.8	22	1
532	1	10000	1	100000	0	5	330.4	true	14	30000.8	0	10	8.7	6174.7	0	118800	3.5	0.2	0	1	421669	9000	0	50	3000	0.0052	0	0	1	17168	1	1734	1349.13	1	107000	1	0.006	0.2	3	0.0058	0.041	3	12	false	5.4	1241	1120.8	22	1
533	1	10000	1	100000	0	5	330.4	true	14	30000.8	0	10	8.7	6174.7	0	118800	3.5	0.2	0	1	421669	9000	0	50	3000	0.0052	0	0	1	17168	1	1734	1349.13	1	107000	1	0.006	0.2	3	0.0058	0.041	3	12	false	5.4	1241	1120.8	22	1
534	1	10000	1	100000	0	5	330.4	true	14	30000.8	0	10	8.7	6174.7	0	118800	3.5	0.2	0	1	421669	9000	0	50	3000	0.0052	0	0	1	17168	1	1734	1349.13	1	107000	1	0.006	0.2	3	0.0058	0.041	3	12	false	5.4	1241	1120.8	22	1
535	1	10000	1	100000	0	5	330.4	true	14	30000.8	0	10	8.7	6174.7	0	118800	3.5	0.2	0	1	421669	9000	0	50	3000	0.0052	0	0	1	17168	1	1734	1349.13	1	107000	1	0.006	0.2	3	0.0058	0.041	3	12	false	5.4	1241	1120.8	22	1
536	1	10000	1	100000	0	5	330.4	true	14	30000.8	0	10	8.7	6174.7	0	118800	3.5	0.2	0	1	421669	9000	0	50	3000	0.0052	0	0	1	17168	1	1734	1349.13	1	107000	1	0.006	0.2	3	0.0058	0.041	3	12	false	5.4	1241	1120.8	22	1
537	1	10000	1	100000	0	5	330.4	true	14	30000.8	0	10	8.7	6174.7	0	118800	3.5	0.2	0	1	421669	9000	0	50	3000	0.0052	0	0	1	17168	1	1734	1349.13	1	107000	1	0.006	0.2	3	0.0058	0.041	3	12	false	5.4	1241	1120.8	22	1
538	1	10000	1	100000	0	5	330.4	true	14	30000.8	0	10	8.7	6174.7	0	118800	3.5	0.2	0	1	421669	9000	0	50	3000	0.0052	0	0	1	17168	1	1734	1349.13	1	107000	1	0.006	0.2	3	0.0058	0.041	3	12	false	5.4	1241	1120.8	22	1
539	1	10000	1	100000	0	5	330.4	true	14	30000.8	0	10	8.7	6174.7	0	118800	3.5	0.2	0	1	421669	9000	0	50	3000	0.0052	0	0	1	17168	1	1734	1349.13	1	107000	1	0.006	0.2	3	0.0058	0.041	3	12	false	5.4	1241	1120.8	22	1
540	1	10000	1	100000	0	5	330.4	true	14	30000.8	0	10	8.7	6174.7	0	118800	3.5	0.2	0	1	421669	9000	0	50	3000	0.0052	0	0	1	17168	1	1734	1349.13	1	107000	1	0.006	0.2	3	0.0058	0.041	3	12	false	5.4	1241	1120.8	22	1
541	1	10000	1	100000	0	5	330.4	true	14	30000.8	0	10	8.7	6174.7	0	118800	3.5	0.2	0	1	421669	9000	0	50	3000	0.0052	0	0	1	17168	1	1734	1349.13	1	107000	1	0.006	0.2	3	0.0058	0.041	3	12	false	5.4	1241	1120.8	22	1
542	1	10000	1	100000	0	5	330.4	true	14	30000.8	0	10	8.7	6174.7	0	118800	3.5	0.2	0	1	421669	9000	0	50	3000	0.0052	0	0	1	17168	1	1734	1349.13	1	107000	1	0.006	0.2	3	0.0058	0.041	3	12	false	5.4	1241	1120.8	22	1
543	1	10000	1	100000	0	5	330.4	true	14	30000.8	0	10	8.7	6174.7	0	118800	3.5	0.2	0	1	421669	9000	0	50	3000	0.0052	0	0	1	17168	1	1734	1349.13	1	107000	1	0.006	0.2	3	0.0058	0.041	3	12	false	5.4	1241	1120.8	22	1
544	1	10000	1	100000	0	5	330.4	true	14	30000.8	0	10	8.7	6174.7	0	118800	3.5	0.2	0	1	421669	9000	0	50	3000	0.0052	0	0	1	17168	1	1734	1349.13	1	107000	1	0.006	0.2	3	0.0058	0.041	3	12	false	5.4	1241	1120.8	22	1
545	1	10000	1	100000	0	5	330.4	true	14	30000.8	0	10	8.7	6174.7	0	118800	3.5	0.2	0	1	421669	9000	0	50	3000	0.0052	0	0	1	17168	1	1734	1349.13	1	107000	1	0.006	0.2	3	0.0058	0.041	3	12	false	5.4	1241	1120.8	22	1
546	1	10000	1	100000	0	5	330.4	true	14	30000.8	0	10	8.7	6174.7	0	118800	3.5	0.2	0	1	421669	9000	0	50	3000	0.0052	0	0	1	17168	1	1734	1349.13	1	107000	1	0.006	0.2	3	0.0058	0.041	3	12	false	5.4	1241	1120.8	22	1
547	1	10000	1	100000	0	5	330.4	true	14	30000.8	0	10	8.7	6174.7	0	118800	3.5	0.2	0	1	421669	9000	0	50	3000	0.0052	0	0	1	17168	1	1734	1349.13	1	107000	1	0.006	0.2	3	0.0058	0.041	3	12	false	5.4	1241	1120.8	22	1
548	1	10000	1	100000	0	5	330.4	true	14	30000.8	0	10	8.7	6174.7	0	118800	3.5	0.2	0	1	421669	9000	0	50	3000	0.0052	0	0	1	17168	1	1734	1349.13	1	107000	1	0.006	0.2	3	0.0058	0.041	3	12	false	5.4	1241	1120.8	22	1
549	1	10000	1	100000	0	5	330.4	true	14	30000.8	0	10	8.7	6174.7	0	118800	3.5	0.2	0	1	421669	9000	0	50	3000	0.0052	0	0	1	17168	1	1734	1349.13	1	107000	1	0.006	0.2	3	0.0058	0.041	3	12	false	5.4	1241	1120.8	22	1
550	1	10000	1	100000	0	5	330.4	true	14	30000.8	0	10	8.7	6174.7	0	118800	3.5	0.2	0	1	421669	9000	0	50	3000	0.0052	0	0	1	17168	1	1734	1349.13	1	107000	1	0.006	0.2	3	0.0058	0.041	3	12	false	5.4	1241	1120.8	22	1
551	1	10000	1	100000	0	5	330.4	true	14	30000.8	0	10	8.7	6174.7	0	118800	3.5	0.2	0	1	421669	9000	0	50	3000	0.0052	0	0	1	17168	1	1734	1349.13	1	107000	1	0.006	0.2	3	0.0058	0.041	3	12	false	5.4	1241	1120.8	22	1
552	1	10000	1	100000	0	5	330.4	true	14	30000.8	0	10	8.7	6174.7	0	118800	3.5	0.2	0	1	421669	9000	0	50	3000	0.0052	0	0	1	17168	1	1734	1349.13	1	107000	1	0.006	0.2	3	0.0058	0.041	3	12	false	5.4	1241	1120.8	22	1
553	1	10000	1	100000	0	5	330.4	true	14	30000.8	0	10	8.7	6174.7	0	118800	3.5	0.2	0	1	421669	9000	0	50	3000	0.0052	0	0	1	17168	1	1734	1349.13	1	107000	1	0.006	0.2	3	0.0058	0.041	3	12	false	5.4	1241	1120.8	22	1
554	1	10000	1	100000	0	5	330.4	true	14	30000.8	0	10	8.7	6174.7	0	118800	3.5	0.2	0	1	421669	9000	0	50	3000	0.0052	0	0	1	17168	1	1734	1349.13	1	107000	1	0.006	0.2	3	0.0058	0.041	3	12	false	5.4	1241	1120.8	22	1
555	1	10000	1	100000	0	5	330.4	true	14	30000.8	0	10	8.7	6174.7	0	118800	3.5	0.2	0	1	421669	9000	0	50	3000	0.0052	0	0	1	17168	1	1734	1349.13	1	107000	1	0.006	0.2	3	0.0058	0.041	3	12	false	5.4	1241	1120.8	22	1
556	1	10000	1	100000	0	5	330.4	true	14	30000.8	0	10	8.7	6174.7	0	118800	3.5	0.2	0	1	421669	9000	0	50	3000	0.0052	0	0	1	17168	1	1734	1349.13	1	107000	1	0.006	0.2	3	0.0058	0.041	3	12	false	5.4	1241	1120.8	22	1
557	1	10000	1	100000	0	5	330.4	true	14	30000.8	0	10	8.7	6174.7	0	118800	3.5	0.2	0	1	421669	9000	0	50	3000	0.0052	0	0	1	17168	1	1734	1349.13	1	107000	1	0.006	0.2	3	0.0058	0.041	3	12	false	5.4	1241	1120.8	22	1
558	1	10000	1	100000	0	5	330.4	true	14	30000.8	0	10	8.7	6174.7	0	118800	3.5	0.2	0	1	421669	9000	0	50	3000	0.0052	0	0	1	17168	1	1734	1349.13	1	107000	1	0.006	0.2	3	0.0058	0.041	3	12	false	5.4	1241	1120.8	22	1
559	1	10000	1	100000	0	5	330.4	true	14	30000.8	0	10	8.7	6174.7	0	118800	3.5	0.2	0	1	421669	9000	0	50	3000	0.0052	0	0	1	17168	1	1734	1349.13	1	107000	1	0.006	0.2	3	0.0058	0.041	3	12	false	5.4	1241	1120.8	22	1
560	1	10000	1	100000	0	5	330.4	true	14	30000.8	0	10	8.7	6174.7	0	118800	3.5	0.2	0	1	421669	9000	0	50	3000	0.0052	0	0	1	17168	1	1734	1349.13	1	107000	1	0.006	0.2	3	0.0058	0.041	3	12	false	5.4	1241	1120.8	22	1
561	1	10000	1	100000	0	5	330.4	true	14	30000.8	0	10	8.7	6174.7	0	118800	3.5	0.2	0	1	421669	9000	0	50	3000	0.0052	0	0	1	17168	1	1734	1349.13	1	107000	1	0.006	0.2	3	0.0058	0.041	3	12	false	5.4	1241	1120.8	25	1
562	1	10000	1	100000	0	5	330.4	true	14	30000.8	0	10	8.7	6174.7	0	118800	3.5	0.2	0	1	421669	9000	0	50	3000	0.0052	0	0	1	17168	1	1734	1349.13	1	107000	1	0.006	0.2	3	0.0058	0.041	3	12	false	5.4	1241	1120.8	25	1
563	1	10000	1	100000	0	5	330.4	true	14	30000.8	0	10	8.7	6174.7	0	118800	3.5	0.2	0	1	421669	9000	0	50	3000	0.0052	0	0	1	17168	1	1734	1349.13	1	107000	1	0.006	0.2	3	0.0058	0.041	3	12	false	5.4	1241	1120.8	25	1
564	1	10000	1	100000	0	5	330.4	true	14	30000.8	0	10	8.7	6174.7	0	118800	3.5	0.2	0	1	421669	9000	0	50	3000	0.0052	0	0	1	17168	1	1734	1349.13	1	107000	1	0.006	0.2	3	0.0058	0.041	3	12	false	5.4	1241	1120.8	25	1
565	1	10000	1	100000	0	5	330.4	true	14	30000.8	0	10	8.7	6174.7	0	118800	3.5	0.2	0	1	421669	9000	0	50	3000	0.0052	0	0	1	17168	1	1734	1349.13	1	107000	1	0.006	0.2	3	0.0058	0.041	3	12	false	5.4	1241	1120.8	25	1
566	1	10000	1	100000	0	5	330.4	true	14	30000.8	0	10	8.7	6174.7	0	118800	3.5	0.2	0	1	421669	9000	0	50	3000	0.0052	0	0	1	17168	1	1734	1349.13	1	107000	1	0.006	0.2	3	0.0058	0.041	3	12	false	5.4	1241	1120.8	25	1
567	1	10000	1	100000	0	5	330.4	true	14	30000.8	0	10	8.7	6174.7	0	118800	3.5	0.2	0	1	421669	9000	0	50	3000	0.0052	0	0	1	17168	1	1734	1349.13	1	107000	1	0.006	0.2	3	0.0058	0.041	3	12	false	5.4	1241	1120.8	25	1
568	1	10000	1	100000	0	5	330.4	true	14	30000.8	0	10	8.7	6174.7	0	118800	3.5	0.2	0	1	421669	9000	0	50	3000	0.0052	0	0	1	17168	1	1734	1349.13	1	107000	1	0.006	0.2	3	0.0058	0.041	3	12	false	5.4	1241	1120.8	25	1
569	1	10000	1	100000	0	5	330.4	true	14	30000.8	0	10	8.7	6174.7	0	118800	3.5	0.2	0	1	421669	9000	0	50	3000	0.0052	0	0	1	17168	1	1734	1349.13	1	107000	1	0.006	0.2	3	0.0058	0.041	3	12	false	5.4	1241	1120.8	25	1
570	1	10000	1	100000	0	5	330.4	true	14	30000.8	0	10	8.7	6174.7	0	118800	3.5	0.2	0	1	421669	9000	0	50	3000	0.0052	0	0	1	17168	1	1734	1349.13	1	107000	1	0.006	0.2	3	0.0058	0.041	3	12	false	5.4	1241	1120.8	25	1
571	1	10000	1	100000	0	5	330.4	true	14	30000.8	0	10	8.7	6174.7	0	118800	3.5	0.2	0	1	421669	9000	0	50	3000	0.0052	0	0	1	17168	1	1734	1349.13	1	107000	1	0.006	0.2	3	0.0058	0.041	3	12	false	5.4	1241	1120.8	25	1
572	1	10000	1	100000	0	5	330.4	true	14	30000.8	0	10	8.7	6174.7	0	118800	3.5	0.2	0	1	421669	9000	0	50	3000	0.0052	0	0	1	17168	1	1734	1349.13	1	107000	1	0.006	0.2	3	0.0058	0.041	3	12	false	5.4	1241	1120.8	25	1
573	1	10000	1	100000	0	5	330.4	true	14	30000.8	0	10	8.7	6174.7	0	118800	3.5	0.2	0	1	421669	9000	0	50	3000	0.0052	0	0	1	17168	1	1734	1349.13	1	107000	1	0.006	0.2	3	0.0058	0.041	3	12	false	5.4	1241	1120.8	25	1
574	1	10000	1	100000	0	5	330.4	true	14	30000.8	0	10	8.7	6174.7	0	118800	3.5	0.2	0	1	421669	9000	0	50	3000	0.0052	0	0	1	17168	1	1734	1349.13	1	107000	1	0.006	0.2	3	0.0058	0.041	3	12	false	5.4	1241	1120.8	25	1
575	1	10000	1	100000	0	5	330.4	true	14	30000.8	0	10	8.7	6174.7	0	118800	3.5	0.2	0	1	421669	9000	0	50	3000	0.0052	0	0	1	17168	1	1734	1349.13	1	107000	1	0.006	0.2	3	0.0058	0.041	3	12	false	5.4	1241	1120.8	25	1
576	1	10000	1	100000	0	5	330.4	true	14	30000.8	0	10	8.7	6174.7	0	118800	3.5	0.2	0	1	421669	9000	0	50	3000	0.0052	0	0	1	17168	1	1734	1349.13	1	107000	1	0.006	0.2	3	0.0058	0.041	3	12	false	5.4	1241	1120.8	25	1
577	1	10000	1	100000	0	5	330.4	true	14	30000.8	0	10	8.7	6174.7	0	118800	3.5	0.2	0	1	421669	9000	0	50	3000	0.0052	0	0	1	17168	1	1734	1349.13	1	107000	1	0.006	0.2	3	0.0058	0.041	3	12	false	5.4	1241	1120.8	25	1
578	1	10000	1	100000	0	5	330.4	true	14	30000.8	0	10	8.7	6174.7	0	118800	3.5	0.2	0	1	421669	9000	0	50	3000	0.0052	0	0	1	17168	1	1734	1349.13	1	107000	1	0.006	0.2	3	0.0058	0.041	3	12	false	5.4	1241	1120.8	25	1
579	1	10000	1	100000	0	5	330.4	true	14	30000.8	0	10	8.7	6174.7	0	118800	3.5	0.2	0	1	421669	9000	0	50	3000	0.0052	0	0	1	17168	1	1734	1349.13	1	107000	1	0.006	0.2	3	0.0058	0.041	3	12	false	5.4	1241	1120.8	25	1
580	1	10000	1	100000	0	5	330.4	true	14	30000.8	0	10	8.7	6174.7	0	118800	3.5	0.2	0	1	421669	9000	0	50	3000	0.0052	0	0	1	17168	1	1734	1349.13	1	107000	1	0.006	0.2	3	0.0058	0.041	3	12	false	5.4	1241	1120.8	25	1
581	1	10000	1	100000	0	5	330.4	true	14	30000.8	0	10	8.7	6174.7	0	118800	3.5	0.2	0	1	421669	9000	0	50	3000	0.0052	0	0	1	17168	1	1734	1349.13	1	107000	1	0.006	0.2	3	0.0058	0.041	3	12	false	5.4	1241	1120.8	25	1
582	1	10000	1	100000	0	5	330.4	true	14	30000.8	0	10	8.7	6174.7	0	118800	3.5	0.2	0	1	421669	9000	0	50	3000	0.0052	0	0	1	17168	1	1734	1349.13	1	107000	1	0.006	0.2	3	0.0058	0.041	3	12	false	5.4	1241	1120.8	25	1
583	1	10000	1	100000	0	5	330.4	true	14	30000.8	0	10	8.7	6174.7	0	118800	3.5	0.2	0	1	421669	9000	0	50	3000	0.0052	0	0	1	17168	1	1734	1349.13	1	107000	1	0.006	0.2	3	0.0058	0.041	3	12	false	5.4	1241	1120.8	25	1
584	1	10000	1	100000	0	5	330.4	true	14	30000.8	0	10	8.7	6174.7	0	118800	3.5	0.2	0	1	421669	9000	0	50	3000	0.0052	0	0	1	17168	1	1734	1349.13	1	107000	1	0.006	0.2	3	0.0058	0.041	3	12	false	5.4	1241	1120.8	25	1
585	1	10000	1	100000	0	5	330.4	true	14	30000.8	0	10	8.7	6174.7	0	118800	3.5	0.2	0	1	421669	9000	0	50	3000	0.0052	0	0	1	17168	1	1734	1349.13	1	107000	1	0.006	0.2	3	0.0058	0.041	3	12	false	5.4	1241	1120.8	25	1
586	1	10000	1	100000	0	5	330.4	true	14	30000.8	0	10	8.7	6174.7	0	118800	3.5	0.2	0	1	421669	9000	0	50	3000	0.0052	0	0	1	17168	1	1734	1349.13	1	107000	1	0.006	0.2	3	0.0058	0.041	3	12	false	5.4	1241	1120.8	25	1
587	1	10000	1	100000	0	5	330.4	true	14	30000.8	0	10	8.7	6174.7	0	118800	3.5	0.2	0	1	421669	9000	0	50	3000	0.0052	0	0	1	17168	1	1734	1349.13	1	107000	1	0.006	0.2	3	0.0058	0.041	3	12	false	5.4	1241	1120.8	25	1
588	1	10000	1	100000	0	5	330.4	true	14	30000.8	0	10	8.7	6174.7	0	118800	3.5	0.2	0	1	421669	9000	0	50	3000	0.0052	0	0	1	17168	1	1734	1349.13	1	107000	1	0.006	0.2	3	0.0058	0.041	3	12	false	5.4	1241	1120.8	25	1
589	1	10000	1	100000	0	5	330.4	true	14	30000.8	0	10	8.7	6174.7	0	118800	3.5	0.2	0	1	421669	9000	0	50	3000	0.0052	0	0	1	17168	1	1734	1349.13	1	107000	1	0.006	0.2	3	0.0058	0.041	3	12	false	5.4	1241	1120.8	25	1
590	1	10000	1	100000	0	5	330.4	true	14	30000.8	0	10	8.7	6174.7	0	118800	3.5	0.2	0	1	421669	9000	0	50	3000	0.0052	0	0	1	17168	1	1734	1349.13	1	107000	1	0.006	0.2	3	0.0058	0.041	3	12	false	5.4	1241	1120.8	25	1
591	1	10000	1	100000	0	5	330.4	true	14	30000.8	0	10	8.7	6174.7	0	118800	3.5	0.2	0	1	421669	9000	0	50	3000	0.0052	0	0	1	17168	1	1734	1349.13	1	107000	1	0.006	0.2	3	0.0058	0.041	3	12	false	5.4	1241	1120.8	25	1
592	1	10000	1	100000	0	5	330.4	true	14	30000.8	0	10	8.7	6174.7	0	118800	3.5	0.2	0	1	421669	9000	0	50	3000	0.0052	0	0	1	17168	1	1734	1349.13	1	107000	1	0.006	0.2	3	0.0058	0.041	3	12	false	5.4	1241	1120.8	25	1
593	1	10000	1	100000	0	5	330.4	true	14	30000.8	0	10	8.7	6174.7	0	118800	3.5	0.2	0	1	421669	9000	0	50	3000	0.0052	0	0	1	17168	1	1734	1349.13	1	107000	1	0.006	0.2	3	0.0058	0.041	3	12	false	5.4	1241	1120.8	25	1
594	1	10000	1	100000	0	5	330.4	true	14	30000.8	0	10	8.7	6174.7	0	118800	3.5	0.2	0	1	421669	9000	0	50	3000	0.0052	0	0	1	17168	1	1734	1349.13	1	107000	1	0.006	0.2	3	0.0058	0.041	3	12	false	5.4	1241	1120.8	25	1
595	1	10000	1	100000	0	5	330.4	true	14	30000.8	0	10	8.7	6174.7	0	118800	3.5	0.2	0	1	421669	9000	0	50	3000	0.0052	0	0	1	17168	1	1734	1349.13	1	107000	1	0.006	0.2	3	0.0058	0.041	3	12	false	5.4	1241	1120.8	25	1
596	1	10000	1	100000	0	5	330.4	true	14	30000.8	0	10	8.7	6174.7	0	118800	3.5	0.2	0	1	421669	9000	0	50	3000	0.0052	0	0	1	17168	1	1734	1349.13	1	107000	1	0.006	0.2	3	0.0058	0.041	3	12	false	5.4	1241	1120.8	25	1
598	1	10000	1	100000	0	5	330.4	true	14	30000.8	0	10	8.7	6174.7	0	118800	3.5	0.2	0	1	421669	9000	0	50	3000	0.0052	0	0	1	17168	1	1734	1349.13	1	107000	1	0.006	0.2	3	0.0058	0.041	3	12	false	5.4	1241	1120.8	25	1
597	1	10000	1	100000	0	5	330.4	true	14	30000.8	0	10	8.7	6174.7	0	118800	3.5	0.2	0	1	421669	9000	0	50	3000	0.0052	0	0	1	17168	1	1734	1349.13	1	107000	1	0.006	0.2	3	0.0058	0.041	3	12	false	5.4	1241	1120.8	25	1
599	1	10000	1	100000	0	5	330.4	true	14	30000.8	0	10	8.7	6174.7	0	118800	3.5	0.2	0	1	421669	9000	0	50	3000	0.0052	0	0	1	17168	1	1734	1349.13	1	107000	1	0.006	0.2	3	0.0058	0.041	3	12	false	5.4	1241	1120.8	25	1
600	1	10000	1	100000	0	5	330.4	true	14	30000.8	0	10	8.7	6174.7	0	118800	3.5	0.2	0	1	421669	9000	0	50	3000	0.0052	0	0	1	17168	1	1734	1349.13	1	107000	1	0.006	0.2	3	0.0058	0.041	3	12	false	5.4	1241	1120.8	25	1
601	1	10000	1	100000	0	5	330.4	true	14	30000.8	0	10	8.7	6174.7	0	118800	3.5	0.2	0	1	421669	9000	0	50	3000	0.0052	0	0	1	17168	1	1734	1349.13	1	107000	1	0.006	0.2	3	0.0058	0.041	3	12	false	5.4	1241	1120.8	25	1
602	1	10000	1	100000	0	5	330.4	true	14	30000.8	0	10	8.7	6174.7	0	118800	3.5	0.2	0	1	421669	9000	0	50	3000	0.0052	0	0	1	17168	1	1734	1349.13	1	107000	1	0.006	0.2	3	0.0058	0.041	3	12	false	5.4	1241	1120.8	25	1
603	1	10000	1	100000	0	5	330.4	true	14	30000.8	0	10	8.7	6174.7	0	118800	3.5	0.2	0	1	421669	9000	0	50	3000	0.0052	0	0	1	17168	1	1734	1349.13	1	107000	1	0.006	0.2	3	0.0058	0.041	3	12	false	5.4	1241	1120.8	25	1
604	1	10000	1	100000	0	5	330.4	true	14	30000.8	0	10	8.7	6174.7	0	118800	3.5	0.2	0	1	421669	9000	0	50	3000	0.0052	0	0	1	17168	1	1734	1349.13	1	107000	1	0.006	0.2	3	0.0058	0.041	3	12	false	5.4	1241	1120.8	25	1
605	1	10000	1	100000	0	5	330.4	true	14	30000.8	0	10	8.7	6174.7	0	118800	3.5	0.2	0	1	421669	9000	0	50	3000	0.0052	0	0	1	17168	1	1734	1349.13	1	107000	1	0.006	0.2	3	0.0058	0.041	3	12	false	5.4	1241	1120.8	25	1
606	1	10000	1	100000	0	5	330.4	true	14	30000.8	0	10	8.7	6174.7	0	118800	3.5	0.2	0	1	421669	9000	0	50	3000	0.0052	0	0	1	17168	1	1734	1349.13	1	107000	1	0.006	0.2	3	0.0058	0.041	3	12	false	5.4	1241	1120.8	25	1
607	1	10000	1	100000	0	5	330.4	true	14	30000.8	0	10	8.7	6174.7	0	118800	3.5	0.2	0	1	421669	9000	0	50	3000	0.0052	0	0	1	17168	1	1734	1349.13	1	107000	1	0.006	0.2	3	0.0058	0.041	3	12	false	5.4	1241	1120.8	25	1
608	1	10000	1	100000	0	5	330.4	true	14	30000.8	0	10	8.7	6174.7	0	118800	3.5	0.2	0	1	421669	9000	0	50	3000	0.0052	0	0	1	17168	1	1734	1349.13	1	107000	1	0.006	0.2	3	0.0058	0.041	3	12	false	5.4	1241	1120.8	25	1
609	1	10000	1	100000	0	5	330.4	true	14	30000.8	0	10	8.7	6174.7	0	118800	3.5	0.2	0	1	421669	9000	0	50	3000	0.0052	0	0	1	17168	1	1734	1349.13	1	107000	1	0.006	0.2	3	0.0058	0.041	3	12	false	5.4	1241	1120.8	25	1
610	1	10000	1	100000	0	5	330.4	true	14	30000.8	0	10	8.7	6174.7	0	118800	3.5	0.2	0	1	421669	9000	0	50	3000	0.0052	0	0	1	17168	1	1734	1349.13	1	107000	1	0.006	0.2	3	0.0058	0.041	3	12	false	5.4	1241	1120.8	25	1
611	1	10000	1	100000	0	5	330.4	true	14	30000.8	0	10	8.7	6174.7	0	118800	3.5	0.2	0	1	421669	9000	0	50	3000	0.0052	0	0	1	17168	1	1734	1349.13	1	107000	1	0.006	0.2	3	0.0058	0.041	3	12	false	5.4	1241	1120.8	25	1
612	1	10000	1	100000	0	5	330.4	true	14	30000.8	0	10	8.7	6174.7	0	118800	3.5	0.2	0	1	421669	9000	0	50	3000	0.0052	0	0	1	17168	1	1734	1349.13	1	107000	1	0.006	0.2	3	0.0058	0.041	3	12	false	5.4	1241	1120.8	25	1
613	1	10000	1	100000	0	5	330.4	true	14	30000.8	0	10	8.7	6174.7	0	118800	3.5	0.2	0	1	421669	9000	0	50	3000	0.0052	0	0	1	17168	1	1734	1349.13	1	107000	1	0.006	0.2	3	0.0058	0.041	3	12	false	5.4	1241	1120.8	25	1
614	1	10000	1	100000	0	5	330.4	true	14	30000.8	0	10	8.7	6174.7	0	118800	3.5	0.2	0	1	421669	9000	0	50	3000	0.0052	0	0	1	17168	1	1734	1349.13	1	107000	1	0.006	0.2	3	0.0058	0.041	3	12	false	5.4	1241	1120.8	25	1
615	1	10000	1	100000	0	5	330.4	true	14	30000.8	0	10	8.7	6174.7	0	118800	3.5	0.2	0	1	421669	9000	0	50	3000	0.0052	0	0	1	17168	1	1734	1349.13	1	107000	1	0.006	0.2	3	0.0058	0.041	3	12	false	5.4	1241	1120.8	25	1
616	1	10000	1	100000	0	5	330.4	true	14	30000.8	0	10	8.7	6174.7	0	118800	3.5	0.2	0	1	421669	9000	0	50	3000	0.0052	0	0	1	17168	1	1734	1349.13	1	107000	1	0.006	0.2	3	0.0058	0.041	3	12	false	5.4	1241	1120.8	25	1
617	1	10000	1	100000	0	5	330.4	true	14	30000.8	0	10	8.7	6174.7	0	118800	3.5	0.2	0	1	421669	9000	0	50	3000	0.0052	0	0	1	17168	1	1734	1349.13	1	107000	1	0.006	0.2	3	0.0058	0.041	3	12	false	5.4	1241	1120.8	25	1
618	1	10000	1	100000	0	5	330.4	true	14	30000.8	0	10	8.7	6174.7	0	118800	3.5	0.2	0	1	421669	9000	0	50	3000	0.0052	0	0	1	17168	1	1734	1349.13	1	107000	1	0.006	0.2	3	0.0058	0.041	3	12	false	5.4	1241	1120.8	25	1
619	1	10000	1	100000	0	5	330.4	true	14	30000.8	0	10	8.7	6174.7	0	118800	3.5	0.2	0	1	421669	9000	0	50	3000	0.0052	0	0	1	17168	1	1734	1349.13	1	107000	1	0.006	0.2	3	0.0058	0.041	3	12	false	5.4	1241	1120.8	25	1
620	1	10000	1	100000	0	5	330.4	true	14	30000.8	0	10	8.7	6174.7	0	118800	3.5	0.2	0	1	421669	9000	0	50	3000	0.0052	0	0	1	17168	1	1734	1349.13	1	107000	1	0.006	0.2	3	0.0058	0.041	3	12	false	5.4	1241	1120.8	25	1
621	1	10000	1	100000	0	5	330.4	true	14	30000.8	0	10	8.7	6174.7	0	118800	3.5	0.2	0	1	421669	9000	0	50	3000	0.0052	0	0	1	17168	1	1734	1349.13	1	107000	1	0.006	0.2	3	0.0058	0.041	3	12	false	5.4	1241	1120.8	25	1
622	1	10000	1	100000	0	5	330.4	true	14	30000.8	0	10	8.7	6174.7	0	118800	3.5	0.2	0	1	421669	9000	0	50	3000	0.0052	0	0	1	17168	1	1734	1349.13	1	107000	1	0.006	0.2	3	0.0058	0.041	3	12	false	5.4	1241	1120.8	25	1
623	1	10000	1	100000	0	5	330.4	true	14	30000.8	0	10	8.7	6174.7	0	118800	3.5	0.2	0	1	421669	9000	0	50	3000	0.0052	0	0	1	17168	1	1734	1349.13	1	107000	1	0.006	0.2	3	0.0058	0.041	3	12	false	5.4	1241	1120.8	25	1
624	1	10000	1	100000	0	5	330.4	true	14	30000.8	0	10	8.7	6174.7	0	118800	3.5	0.2	0	1	421669	9000	0	50	3000	0.0052	0	0	1	17168	1	1734	1349.13	1	107000	1	0.006	0.2	3	0.0058	0.041	3	12	false	5.4	1241	1120.8	25	1
625	1	10000	1	100000	0	5	330.4	true	14	30000.8	0	10	8.7	6174.7	0	118800	3.5	0.2	0	1	421669	9000	0	50	3000	0.0052	0	0	1	17168	1	1734	1349.13	1	107000	1	0.006	0.2	3	0.0058	0.041	3	12	false	5.4	1241	1120.8	25	1
626	1	10000	1	100000	0	5	330.4	true	14	30000.8	0	10	8.7	6174.7	0	118800	3.5	0.2	0	1	421669	9000	0	50	3000	0.0052	0	0	1	17168	1	1734	1349.13	1	107000	1	0.006	0.2	3	0.0058	0.041	3	12	false	5.4	1241	1120.8	25	1
627	1	10000	1	100000	0	5	330.4	true	14	30000.8	0	10	8.7	6174.7	0	118800	3.5	0.2	0	1	421669	9000	0	50	3000	0.0052	0	0	1	17168	1	1734	1349.13	1	107000	1	0.006	0.2	3	0.0058	0.041	3	12	false	5.4	1241	1120.8	25	1
628	1	10000	1	100000	0	5	330.4	true	14	30000.8	0	10	8.7	6174.7	0	118800	3.5	0.2	0	1	421669	9000	0	50	3000	0.0052	0	0	1	17168	1	1734	1349.13	1	107000	1	0.006	0.2	3	0.0058	0.041	3	12	false	5.4	1241	1120.8	25	1
629	1	10000	1	100000	0	5	330.4	true	14	30000.8	0	10	8.7	6174.7	0	118800	3.5	0.2	0	1	421669	9000	0	50	3000	0.0052	0	0	1	17168	1	1734	1349.13	1	107000	1	0.006	0.2	3	0.0058	0.041	3	12	false	5.4	1241	1120.8	25	1
630	1	10000	1	100000	0	5	330.4	true	14	30000.8	0	10	8.7	6174.7	0	118800	3.5	0.2	0	1	421669	9000	0	50	3000	0.0052	0	0	1	17168	1	1734	1349.13	1	107000	1	0.006	0.2	3	0.0058	0.041	3	12	false	5.4	1241	1120.8	25	1
[truncated: 13 more columns]

## Sheet: Scen_1_Exper_3
BehaviorSpace results (NetLogo 6.2.2)
Competition Version 40_1_1.nlogo
Scenario 1_Experiment_3_Pack Hominins 1 to 25
02/01/2023 10:25:37:937 +0100
min-pxcor	max-pxcor	min-pycor	max-pycor
-25	25	-25	25
[run number]	pack-size-p_brevirostris	initial-available-carrion-units	pack-size-panthera	daily-carrion-wastage-rate	carrion-units-from-prey-by-lycaon	velocity-p_brevirostris	bmr-canis_etruscus	stop-at-hours	initial-density-hominins-100km2	carrion-units-from-prey-by-canis_etruscus	initial-density-lycaon-100km2	pack-size-lycaon	initial-density-meganthereon-100km2	der-p_brevirostris	initial-density-puma-100km2	carrion-units-from-prey-by-meganthereon	initial-density-homotherium-100km2	der-from-carrion-crocuta_crocuta	canis_etruscus-carrion-units-production-rate-per-hour	pack-size-canis_etruscus	carrion-units-from-prey-by-crocuta_crocuta	stop-at-hours-value	initial-density-canis_etruscus-100km2	hours-without-scavengers	der-hominins	homotherium-carrion-units-production-rate-per-hour	initial-density-crocuta_crocuta-100km2	initial-carrion-probability	pack-size-meganthereon	carrion-units-from-prey-by-puma	velocity-crocuta_crocuta	bmr-p_brevirostris	der-crocuta_crocuta	velocity-canis_etruscus	carrion-units-from-prey-by-homotherium	pack-size-puma	puma-carrion-units-production-rate-per-hour	der-from-carrion-canis_etruscus	range-of-view-all	crocuta_crocuta-carrion-units-production-rate-per-hour	lycaon-carrion-units-production-rate-per-hour	pack-size-crocuta_crocuta	initial-density-p_brevirostris-100km2	stop-at-no-more-scavengers	initial-density-panthera-100km2	der-canis_etruscus	bmr-crocuta_crocuta	pack-size-hominins	pack-size-homotherium
1	1	10000	1	100000	0	5	330.4	true	14	30000.8	0	10	15	6174.7	0	118800	6	0.2	0	1	421669	9000	0	50	3000	0.0052	0	0	1	17168	1	1734	1349.13	1	107000	1	0.006	0.2	3	0.0058	0.041	3	12	false	9	1241	1120.8	1	1
3	1	10000	1	100000	0	5	330.4	true	14	30000.8	0	10	15	6174.7	0	118800	6	0.2	0	1	421669	9000	0	50	3000	0.0052	0	0	1	17168	1	1734	1349.13	1	107000	1	0.006	0.2	3	0.0058	0.041	3	12	false	9	1241	1120.8	1	1
2	1	10000	1	100000	0	5	330.4	true	14	30000.8	0	10	15	6174.7	0	118800	6	0.2	0	1	421669	9000	0	50	3000	0.0052	0	0	1	17168	1	1734	1349.13	1	107000	1	0.006	0.2	3	0.0058	0.041	3	12	false	9	1241	1120.8	1	1
6	1	10000	1	100000	0	5	330.4	true	14	30000.8	0	10	15	6174.7	0	118800	6	0.2	0	1	421669	9000	0	50	3000	0.0052	0	0	1	17168	1	1734	1349.13	1	107000	1	0.006	0.2	3	0.0058	0.041	3	12	false	9	1241	1120.8	1	1
5	1	10000	1	100000	0	5	330.4	true	14	30000.8	0	10	15	6174.7	0	118800	6	0.2	0	1	421669	9000	0	50	3000	0.0052	0	0	1	17168	1	1734	1349.13	1	107000	1	0.006	0.2	3	0.0058	0.041	3	12	false	9	1241	1120.8	1	1
7	1	10000	1	100000	0	5	330.4	true	14	30000.8	0	10	15	6174.7	0	118800	6	0.2	0	1	421669	9000	0	50	3000	0.0052	0	0	1	17168	1	1734	1349.13	1	107000	1	0.006	0.2	3	0.0058	0.041	3	12	false	9	1241	1120.8	1	1
8	1	10000	1	100000	0	5	330.4	true	14	30000.8	0	10	15	6174.7	0	118800	6	0.2	0	1	421669	9000	0	50	3000	0.0052	0	0	1	17168	1	1734	1349.13	1	107000	1	0.006	0.2	3	0.0058	0.041	3	12	false	9	1241	1120.8	1	1
9	1	10000	1	100000	0	5	330.4	true	14	30000.8	0	10	15	6174.7	0	118800	6	0.2	0	1	421669	9000	0	50	3000	0.0052	0	0	1	17168	1	1734	1349.13	1	107000	1	0.006	0.2	3	0.0058	0.041	3	12	false	9	1241	1120.8	1	1
10	1	10000	1	100000	0	5	330.4	true	14	30000.8	0	10	15	6174.7	0	118800	6	0.2	0	1	421669	9000	0	50	3000	0.0052	0	0	1	17168	1	1734	1349.13	1	107000	1	0.006	0.2	3	0.0058	0.041	3	12	false	9	1241	1120.8	1	1
4	1	10000	1	100000	0	5	330.4	true	14	30000.8	0	10	15	6174.7	0	118800	6	0.2	0	1	421669	9000	0	50	3000	0.0052	0	0	1	17168	1	1734	1349.13	1	107000	1	0.006	0.2	3	0.0058	0.041	3	12	false	9	1241	1120.8	1	1
12	1	10000	1	100000	0	5	330.4	true	14	30000.8	0	10	15	6174.7	0	118800	6	0.2	0	1	421669	9000	0	50	3000	0.0052	0	0	1	17168	1	1734	1349.13	1	107000	1	0.006	0.2	3	0.0058	0.041	3	12	false	9	1241	1120.8	1	1
11	1	10000	1	100000	0	5	330.4	true	14	30000.8	0	10	15	6174.7	0	118800	6	0.2	0	1	421669	9000	0	50	3000	0.0052	0	0	1	17168	1	1734	1349.13	1	107000	1	0.006	0.2	3	0.0058	0.041	3	12	false	9	1241	1120.8	1	1
13	1	10000	1	100000	0	5	330.4	true	14	30000.8	0	10	15	6174.7	0	118800	6	0.2	0	1	421669	9000	0	50	3000	0.0052	0	0	1	17168	1	1734	1349.13	1	107000	1	0.006	0.2	3	0.0058	0.041	3	12	false	9	1241	1120.8	1	1
15	1	10000	1	100000	0	5	330.4	true	14	30000.8	0	10	15	6174.7	0	118800	6	0.2	0	1	421669	9000	0	50	3000	0.0052	0	0	1	17168	1	1734	1349.13	1	107000	1	0.006	0.2	3	0.0058	0.041	3	12	false	9	1241	1120.8	1	1
16	1	10000	1	100000	0	5	330.4	true	14	30000.8	0	10	15	6174.7	0	118800	6	0.2	0	1	421669	9000	0	50	3000	0.0052	0	0	1	17168	1	1734	1349.13	1	107000	1	0.006	0.2	3	0.0058	0.041	3	12	false	9	1241	1120.8	1	1
17	1	10000	1	100000	0	5	330.4	true	14	30000.8	0	10	15	6174.7	0	118800	6	0.2	0	1	421669	9000	0	50	3000	0.0052	0	0	1	17168	1	1734	1349.13	1	107000	1	0.006	0.2	3	0.0058	0.041	3	12	false	9	1241	1120.8	1	1
18	1	10000	1	100000	0	5	330.4	true	14	30000.8	0	10	15	6174.7	0	118800	6	0.2	0	1	421669	9000	0	50	3000	0.0052	0	0	1	17168	1	1734	1349.13	1	107000	1	0.006	0.2	3	0.0058	0.041	3	12	false	9	1241	1120.8	1	1
19	1	10000	1	100000	0	5	330.4	true	14	30000.8	0	10	15	6174.7	0	118800	6	0.2	0	1	421669	9000	0	50	3000	0.0052	0	0	1	17168	1	1734	1349.13	1	107000	1	0.006	0.2	3	0.0058	0.041	3	12	false	9	1241	1120.8	1	1
20	1	10000	1	100000	0	5	330.4	true	14	30000.8	0	10	15	6174.7	0	118800	6	0.2	0	1	421669	9000	0	50	3000	0.0052	0	0	1	17168	1	1734	1349.13	1	107000	1	0.006	0.2	3	0.0058	0.041	3	12	false	9	1241	1120.8	1	1
14	1	10000	1	100000	0	5	330.4	true	14	30000.8	0	10	15	6174.7	0	118800	6	0.2	0	1	421669	9000	0	50	3000	0.0052	0	0	1	17168	1	1734	1349.13	1	107000	1	0.006	0.2	3	0.0058	0.041	3	12	false	9	1241	1120.8	1	1
21	1	10000	1	100000	0	5	330.4	true	14	30000.8	0	10	15	6174.7	0	118800	6	0.2	0	1	421669	9000	0	50	3000	0.0052	0	0	1	17168	1	1734	1349.13	1	107000	1	0.006	0.2	3	0.0058	0.041	3	12	false	9	1241	1120.8	1	1
22	1	10000	1	100000	0	5	330.4	true	14	30000.8	0	10	15	6174.7	0	118800	6	0.2	0	1	421669	9000	0	50	3000	0.0052	0	0	1	17168	1	1734	1349.13	1	107000	1	0.006	0.2	3	0.0058	0.041	3	12	false	9	1241	1120.8	1	1
23	1	10000	1	100000	0	5	330.4	true	14	30000.8	0	10	15	6174.7	0	118800	6	0.2	0	1	421669	9000	0	50	3000	0.0052	0	0	1	17168	1	1734	1349.13	1	107000	1	0.006	0.2	3	0.0058	0.041	3	12	false	9	1241	1120.8	1	1
25	1	10000	1	100000	0	5	330.4	true	14	30000.8	0	10	15	6174.7	0	118800	6	0.2	0	1	421669	9000	0	50	3000	0.0052	0	0	1	17168	1	1734	1349.13	1	107000	1	0.006	0.2	3	0.0058	0.041	3	12	false	9	1241	1120.8	1	1
26	1	10000	1	100000	0	5	330.4	true	14	30000.8	0	10	15	6174.7	0	118800	6	0.2	0	1	421669	9000	0	50	3000	0.0052	0	0	1	17168	1	1734	1349.13	1	107000	1	0.006	0.2	3	0.0058	0.041	3	12	false	9	1241	1120.8	1	1
27	1	10000	1	100000	0	5	330.4	true	14	30000.8	0	10	15	6174.7	0	118800	6	0.2	0	1	421669	9000	0	50	3000	0.0052	0	0	1	17168	1	1734	1349.13	1	107000	1	0.006	0.2	3	0.0058	0.041	3	12	false	9	1241	1120.8	1	1
28	1	10000	1	100000	0	5	330.4	true	14	30000.8	0	10	15	6174.7	0	118800	6	0.2	0	1	421669	9000	0	50	3000	0.0052	0	0	1	17168	1	1734	1349.13	1	107000	1	0.006	0.2	3	0.0058	0.041	3	12	false	9	1241	1120.8	1	1
29	1	10000	1	100000	0	5	330.4	true	14	30000.8	0	10	15	6174.7	0	118800	6	0.2	0	1	421669	9000	0	50	3000	0.0052	0	0	1	17168	1	1734	1349.13	1	107000	1	0.006	0.2	3	0.0058	0.041	3	12	false	9	1241	1120.8	1	1
30	1	10000	1	100000	0	5	330.4	true	14	30000.8	0	10	15	6174.7	0	118800	6	0.2	0	1	421669	9000	0	50	3000	0.0052	0	0	1	17168	1	1734	1349.13	1	107000	1	0.006	0.2	3	0.0058	0.041	3	12	false	9	1241	1120.8	1	1
24	1	10000	1	100000	0	5	330.4	true	14	30000.8	0	10	15	6174.7	0	118800	6	0.2	0	1	421669	9000	0	50	3000	0.0052	0	0	1	17168	1	1734	1349.13	1	107000	1	0.006	0.2	3	0.0058	0.041	3	12	false	9	1241	1120.8	1	1
31	1	10000	1	100000	0	5	330.4	true	14	30000.8	0	10	15	6174.7	0	118800	6	0.2	0	1	421669	9000	0	50	3000	0.0052	0	0	1	17168	1	1734	1349.13	1	107000	1	0.006	0.2	3	0.0058	0.041	3	12	false	9	1241	1120.8	1	1
32	1	10000	1	100000	0	5	330.4	true	14	30000.8	0	10	15	6174.7	0	118800	6	0.2	0	1	421669	9000	0	50	3000	0.0052	0	0	1	17168	1	1734	1349.13	1	107000	1	0.006	0.2	3	0.0058	0.041	3	12	false	9	1241	1120.8	1	1
33	1	10000	1	100000	0	5	330.4	true	14	30000.8	0	10	15	6174.7	0	118800	6	0.2	0	1	421669	9000	0	50	3000	0.0052	0	0	1	17168	1	1734	1349.13	1	107000	1	0.006	0.2	3	0.0058	0.041	3	12	false	9	1241	1120.8	1	1
35	1	10000	1	100000	0	5	330.4	true	14	30000.8	0	10	15	6174.7	0	118800	6	0.2	0	1	421669	9000	0	50	3000	0.0052	0	0	1	17168	1	1734	1349.13	1	107000	1	0.006	0.2	3	0.0058	0.041	3	12	false	9	1241	1120.8	1	1
36	1	10000	1	100000	0	5	330.4	true	14	30000.8	0	10	15	6174.7	0	118800	6	0.2	0	1	421669	9000	0	50	3000	0.0052	0	0	1	17168	1	1734	1349.13	1	107000	1	0.006	0.2	3	0.0058	0.041	3	12	false	9	1241	1120.8	1	1
37	1	10000	1	100000	0	5	330.4	true	14	30000.8	0	10	15	6174.7	0	118800	6	0.2	0	1	421669	9000	0	50	3000	0.0052	0	0	1	17168	1	1734	1349.13	1	107000	1	0.006	0.2	3	0.0058	0.041	3	12	false	9	1241	1120.8	1	1
38	1	10000	1	100000	0	5	330.4	true	14	30000.8	0	10	15	6174.7	0	118800	6	0.2	0	1	421669	9000	0	50	3000	0.0052	0	0	1	17168	1	1734	1349.13	1	107000	1	0.006	0.2	3	0.0058	0.041	3	12	false	9	1241	1120.8	1	1
39	1	10000	1	100000	0	5	330.4	true	14	30000.8	0	10	15	6174.7	0	118800	6	0.2	0	1	421669	9000	0	50	3000	0.0052	0	0	1	17168	1	1734	1349.13	1	107000	1	0.006	0.2	3	0.0058	0.041	3	12	false	9	1241	1120.8	1	1
40	1	10000	1	100000	0	5	330.4	true	14	30000.8	0	10	15	6174.7	0	118800	6	0.2	0	1	421669	9000	0	50	3000	0.0052	0	0	1	17168	1	1734	1349.13	1	107000	1	0.006	0.2	3	0.0058	0.041	3	12	false	9	1241	1120.8	1	1
34	1	10000	1	100000	0	5	330.4	true	14	30000.8	0	10	15	6174.7	0	118800	6	0.2	0	1	421669	9000	0	50	3000	0.0052	0	0	1	17168	1	1734	1349.13	1	107000	1	0.006	0.2	3	0.0058	0.041	3	12	false	9	1241	1120.8	1	1
41	1	10000	1	100000	0	5	330.4	true	14	30000.8	0	10	15	6174.7	0	118800	6	0.2	0	1	421669	9000	0	50	3000	0.0052	0	0	1	17168	1	1734	1349.13	1	107000	1	0.006	0.2	3	0.0058	0.041	3	12	false	9	1241	1120.8	1	1
42	1	10000	1	100000	0	5	330.4	true	14	30000.8	0	10	15	6174.7	0	118800	6	0.2	0	1	421669	9000	0	50	3000	0.0052	0	0	1	17168	1	1734	1349.13	1	107000	1	0.006	0.2	3	0.0058	0.041	3	12	false	9	1241	1120.8	1	1
43	1	10000	1	100000	0	5	330.4	true	14	30000.8	0	10	15	6174.7	0	118800	6	0.2	0	1	421669	9000	0	50	3000	0.0052	0	0	1	17168	1	1734	1349.13	1	107000	1	0.006	0.2	3	0.0058	0.041	3	12	false	9	1241	1120.8	1	1
45	1	10000	1	100000	0	5	330.4	true	14	30000.8	0	10	15	6174.7	0	118800	6	0.2	0	1	421669	9000	0	50	3000	0.0052	0	0	1	17168	1	1734	1349.13	1	107000	1	0.006	0.2	3	0.0058	0.041	3	12	false	9	1241	1120.8	1	1
46	1	10000	1	100000	0	5	330.4	true	14	30000.8	0	10	15	6174.7	0	118800	6	0.2	0	1	421669	9000	0	50	3000	0.0052	0	0	1	17168	1	1734	1349.13	1	107000	1	0.006	0.2	3	0.0058	0.041	3	12	false	9	1241	1120.8	1	1
47	1	10000	1	100000	0	5	330.4	true	14	30000.8	0	10	15	6174.7	0	118800	6	0.2	0	1	421669	9000	0	50	3000	0.0052	0	0	1	17168	1	1734	1349.13	1	107000	1	0.006	0.2	3	0.0058	0.041	3	12	false	9	1241	1120.8	1	1
48	1	10000	1	100000	0	5	330.4	true	14	30000.8	0	10	15	6174.7	0	118800	6	0.2	0	1	421669	9000	0	50	3000	0.0052	0	0	1	17168	1	1734	1349.13	1	107000	1	0.006	0.2	3	0.0058	0.041	3	12	false	9	1241	1120.8	1	1
49	1	10000	1	100000	0	5	330.4	true	14	30000.8	0	10	15	6174.7	0	118800	6	0.2	0	1	421669	9000	0	50	3000	0.0052	0	0	1	17168	1	1734	1349.13	1	107000	1	0.006	0.2	3	0.0058	0.041	3	12	false	9	1241	1120.8	1	1
50	1	10000	1	100000	0	5	330.4	true	14	30000.8	0	10	15	6174.7	0	118800	6	0.2	0	1	421669	9000	0	50	3000	0.0052	0	0	1	17168	1	1734	1349.13	1	107000	1	0.006	0.2	3	0.0058	0.041	3	12	false	9	1241	1120.8	1	1
44	1	10000	1	100000	0	5	330.4	true	14	30000.8	0	10	15	6174.7	0	118800	6	0.2	0	1	421669	9000	0	50	3000	0.0052	0	0	1	17168	1	1734	1349.13	1	107000	1	0.006	0.2	3	0.0058	0.041	3	12	false	9	1241	1120.8	1	1
51	1	10000	1	100000	0	5	330.4	true	14	30000.8	0	10	15	6174.7	0	118800	6	0.2	0	1	421669	9000	0	50	3000	0.0052	0	0	1	17168	1	1734	1349.13	1	107000	1	0.006	0.2	3	0.0058	0.041	3	12	false	9	1241	1120.8	1	1
52	1	10000	1	100000	0	5	330.4	true	14	30000.8	0	10	15	6174.7	0	118800	6	0.2	0	1	421669	9000	0	50	3000	0.0052	0	0	1	17168	1	1734	1349.13	1	107000	1	0.006	0.2	3	0.0058	0.041	3	12	false	9	1241	1120.8	1	1
53	1	10000	1	100000	0	5	330.4	true	14	30000.8	0	10	15	6174.7	0	118800	6	0.2	0	1	421669	9000	0	50	3000	0.0052	0	0	1	17168	1	1734	1349.13	1	107000	1	0.006	0.2	3	0.0058	0.041	3	12	false	9	1241	1120.8	1	1
55	1	10000	1	100000	0	5	330.4	true	14	30000.8	0	10	15	6174.7	0	118800	6	0.2	0	1	421669	9000	0	50	3000	0.0052	0	0	1	17168	1	1734	1349.13	1	107000	1	0.006	0.2	3	0.0058	0.041	3	12	false	9	1241	1120.8	1	1
56	1	10000	1	100000	0	5	330.4	true	14	30000.8	0	10	15	6174.7	0	118800	6	0.2	0	1	421669	9000	0	50	3000	0.0052	0	0	1	17168	1	1734	1349.13	1	107000	1	0.006	0.2	3	0.0058	0.041	3	12	false	9	1241	1120.8	1	1
57	1	10000	1	100000	0	5	330.4	true	14	30000.8	0	10	15	6174.7	0	118800	6	0.2	0	1	421669	9000	0	50	3000	0.0052	0	0	1	17168	1	1734	1349.13	1	107000	1	0.006	0.2	3	0.0058	0.041	3	12	false	9	1241	1120.8	1	1
58	1	10000	1	100000	0	5	330.4	true	14	30000.8	0	10	15	6174.7	0	118800	6	0.2	0	1	421669	9000	0	50	3000	0.0052	0	0	1	17168	1	1734	1349.13	1	107000	1	0.006	0.2	3	0.0058	0.041	3	12	false	9	1241	1120.8	1	1
59	1	10000	1	100000	0	5	330.4	true	14	30000.8	0	10	15	6174.7	0	118800	6	0.2	0	1	421669	9000	0	50	3000	0.0052	0	0	1	17168	1	1734	1349.13	1	107000	1	0.006	0.2	3	0.0058	0.041	3	12	false	9	1241	1120.8	1	1
60	1	10000	1	100000	0	5	330.4	true	14	30000.8	0	10	15	6174.7	0	118800	6	0.2	0	1	421669	9000	0	50	3000	0.0052	0	0	1	17168	1	1734	1349.13	1	107000	1	0.006	0.2	3	0.0058	0.041	3	12	false	9	1241	1120.8	1	1
61	1	10000	1	100000	0	5	330.4	true	14	30000.8	0	10	15	6174.7	0	118800	6	0.2	0	1	421669	9000	0	50	3000	0.0052	0	0	1	17168	1	1734	1349.13	1	107000	1	0.006	0.2	3	0.0058	0.041	3	12	false	9	1241	1120.8	1	1
62	1	10000	1	100000	0	5	330.4	true	14	30000.8	0	10	15	6174.7	0	118800	6	0.2	0	1	421669	9000	0	50	3000	0.0052	0	0	1	17168	1	1734	1349.13	1	107000	1	0.006	0.2	3	0.0058	0.041	3	12	false	9	1241	1120.8	1	1
63	1	10000	1	100000	0	5	330.4	true	14	30000.8	0	10	15	6174.7	0	118800	6	0.2	0	1	421669	9000	0	50	3000	0.0052	0	0	1	17168	1	1734	1349.13	1	107000	1	0.006	0.2	3	0.0058	0.041	3	12	false	9	1241	1120.8	1	1
54	1	10000	1	100000	0	5	330.4	true	14	30000.8	0	10	15	6174.7	0	118800	6	0.2	0	1	421669	9000	0	50	3000	0.0052	0	0	1	17168	1	1734	1349.13	1	107000	1	0.006	0.2	3	0.0058	0.041	3	12	false	9	1241	1120.8	1	1
65	1	10000	1	100000	0	5	330.4	true	14	30000.8	0	10	15	6174.7	0	118800	6	0.2	0	1	421669	9000	0	50	3000	0.0052	0	0	1	17168	1	1734	1349.13	1	107000	1	0.006	0.2	3	0.0058	0.041	3	12	false	9	1241	1120.8	1	1
64	1	10000	1	100000	0	5	330.4	true	14	30000.8	0	10	15	6174.7	0	118800	6	0.2	0	1	421669	9000	0	50	3000	0.0052	0	0	1	17168	1	1734	1349.13	1	107000	1	0.006	0.2	3	0.0058	0.041	3	12	false	9	1241	1120.8	1	1
66	1	10000	1	100000	0	5	330.4	true	14	30000.8	0	10	15	6174.7	0	118800	6	0.2	0	1	421669	9000	0	50	3000	0.0052	0	0	1	17168	1	1734	1349.13	1	107000	1	0.006	0.2	3	0.0058	0.041	3	12	false	9	1241	1120.8	1	1
68	1	10000	1	100000	0	5	330.4	true	14	30000.8	0	10	15	6174.7	0	118800	6	0.2	0	1	421669	9000	0	50	3000	0.0052	0	0	1	17168	1	1734	1349.13	1	107000	1	0.006	0.2	3	0.0058	0.041	3	12	false	9	1241	1120.8	1	1
69	1	10000	1	100000	0	5	330.4	true	14	30000.8	0	10	15	6174.7	0	118800	6	0.2	0	1	421669	9000	0	50	3000	0.0052	0	0	1	17168	1	1734	1349.13	1	107000	1	0.006	0.2	3	0.0058	0.041	3	12	false	9	1241	1120.8	1	1
70	1	10000	1	100000	0	5	330.4	true	14	30000.8	0	10	15	6174.7	0	118800	6	0.2	0	1	421669	9000	0	50	3000	0.0052	0	0	1	17168	1	1734	1349.13	1	107000	1	0.006	0.2	3	0.0058	0.041	3	12	false	9	1241	1120.8	1	1
71	1	10000	1	100000	0	5	330.4	true	14	30000.8	0	10	15	6174.7	0	118800	6	0.2	0	1	421669	9000	0	50	3000	0.0052	0	0	1	17168	1	1734	1349.13	1	107000	1	0.006	0.2	3	0.0058	0.041	3	12	false	9	1241	1120.8	4	1
72	1	10000	1	100000	0	5	330.4	true	14	30000.8	0	10	15	6174.7	0	118800	6	0.2	0	1	421669	9000	0	50	3000	0.0052	0	0	1	17168	1	1734	1349.13	1	107000	1	0.006	0.2	3	0.0058	0.041	3	12	false	9	1241	1120.8	4	1
73	1	10000	1	100000	0	5	330.4	true	14	30000.8	0	10	15	6174.7	0	118800	6	0.2	0	1	421669	9000	0	50	3000	0.0052	0	0	1	17168	1	1734	1349.13	1	107000	1	0.006	0.2	3	0.0058	0.041	3	12	false	9	1241	1120.8	4	1
67	1	10000	1	100000	0	5	330.4	true	14	30000.8	0	10	15	6174.7	0	118800	6	0.2	0	1	421669	9000	0	50	3000	0.0052	0	0	1	17168	1	1734	1349.13	1	107000	1	0.006	0.2	3	0.0058	0.041	3	12	false	9	1241	1120.8	1	1
74	1	10000	1	100000	0	5	330.4	true	14	30000.8	0	10	15	6174.7	0	118800	6	0.2	0	1	421669	9000	0	50	3000	0.0052	0	0	1	17168	1	1734	1349.13	1	107000	1	0.006	0.2	3	0.0058	0.041	3	12	false	9	1241	1120.8	4	1
75	1	10000	1	100000	0	5	330.4	true	14	30000.8	0	10	15	6174.7	0	118800	6	0.2	0	1	421669	9000	0	50	3000	0.0052	0	0	1	17168	1	1734	1349.13	1	107000	1	0.006	0.2	3	0.0058	0.041	3	12	false	9	1241	1120.8	4	1
76	1	10000	1	100000	0	5	330.4	true	14	30000.8	0	10	15	6174.7	0	118800	6	0.2	0	1	421669	9000	0	50	3000	0.0052	0	0	1	17168	1	1734	1349.13	1	107000	1	0.006	0.2	3	0.0058	0.041	3	12	false	9	1241	1120.8	4	1
79	1	10000	1	100000	0	5	330.4	true	14	30000.8	0	10	15	6174.7	0	118800	6	0.2	0	1	421669	9000	0	50	3000	0.0052	0	0	1	17168	1	1734	1349.13	1	107000	1	0.006	0.2	3	0.0058	0.041	3	12	false	9	1241	1120.8	4	1
78	1	10000	1	100000	0	5	330.4	true	14	30000.8	0	10	15	6174.7	0	118800	6	0.2	0	1	421669	9000	0	50	3000	0.0052	0	0	1	17168	1	1734	1349.13	1	107000	1	0.006	0.2	3	0.0058	0.041	3	12	false	9	1241	1120.8	4	1
80	1	10000	1	100000	0	5	330.4	true	14	30000.8	0	10	15	6174.7	0	118800	6	0.2	0	1	421669	9000	0	50	3000	0.0052	0	0	1	17168	1	1734	1349.13	1	107000	1	0.006	0.2	3	0.0058	0.041	3	12	false	9	1241	1120.8	4	1
82	1	10000	1	100000	0	5	330.4	true	14	30000.8	0	10	15	6174.7	0	118800	6	0.2	0	1	421669	9000	0	50	3000	0.0052	0	0	1	17168	1	1734	1349.13	1	107000	1	0.006	0.2	3	0.0058	0.041	3	12	false	9	1241	1120.8	4	1
81	1	10000	1	100000	0	5	330.4	true	14	30000.8	0	10	15	6174.7	0	118800	6	0.2	0	1	421669	9000	0	50	3000	0.0052	0	0	1	17168	1	1734	1349.13	1	107000	1	0.006	0.2	3	0.0058	0.041	3	12	false	9	1241	1120.8	4	1
83	1	10000	1	100000	0	5	330.4	true	14	30000.8	0	10	15	6174.7	0	118800	6	0.2	0	1	421669	9000	0	50	3000	0.0052	0	0	1	17168	1	1734	1349.13	1	107000	1	0.006	0.2	3	0.0058	0.041	3	12	false	9	1241	1120.8	4	1
77	1	10000	1	100000	0	5	330.4	true	14	30000.8	0	10	15	6174.7	0	118800	6	0.2	0	1	421669	9000	0	50	3000	0.0052	0	0	1	17168	1	1734	1349.13	1	107000	1	0.006	0.2	3	0.0058	0.041	3	12	false	9	1241	1120.8	4	1
84	1	10000	1	100000	0	5	330.4	true	14	30000.8	0	10	15	6174.7	0	118800	6	0.2	0	1	421669	9000	0	50	3000	0.0052	0	0	1	17168	1	1734	1349.13	1	107000	1	0.006	0.2	3	0.0058	0.041	3	12	false	9	1241	1120.8	4	1
85	1	10000	1	100000	0	5	330.4	true	14	30000.8	0	10	15	6174.7	0	118800	6	0.2	0	1	421669	9000	0	50	3000	0.0052	0	0	1	17168	1	1734	1349.13	1	107000	1	0.006	0.2	3	0.0058	0.041	3	12	false	9	1241	1120.8	4	1
86	1	10000	1	100000	0	5	330.4	true	14	30000.8	0	10	15	6174.7	0	118800	6	0.2	0	1	421669	9000	0	50	3000	0.0052	0	0	1	17168	1	1734	1349.13	1	107000	1	0.006	0.2	3	0.0058	0.041	3	12	false	9	1241	1120.8	4	1
87	1	10000	1	100000	0	5	330.4	true	14	30000.8	0	10	15	6174.7	0	118800	6	0.2	0	1	421669	9000	0	50	3000	0.0052	0	0	1	17168	1	1734	1349.13	1	107000	1	0.006	0.2	3	0.0058	0.041	3	12	false	9	1241	1120.8	4	1
88	1	10000	1	100000	0	5	330.4	true	14	30000.8	0	10	15	6174.7	0	118800	6	0.2	0	1	421669	9000	0	50	3000	0.0052	0	0	1	17168	1	1734	1349.13	1	107000	1	0.006	0.2	3	0.0058	0.041	3	12	false	9	1241	1120.8	4	1
89	1	10000	1	100000	0	5	330.4	true	14	30000.8	0	10	15	6174.7	0	118800	6	0.2	0	1	421669	9000	0	50	3000	0.0052	0	0	1	17168	1	1734	1349.13	1	107000	1	0.006	0.2	3	0.0058	0.041	3	12	false	9	1241	1120.8	4	1
90	1	10000	1	100000	0	5	330.4	true	14	30000.8	0	10	15	6174.7	0	118800	6	0.2	0	1	421669	9000	0	50	3000	0.0052	0	0	1	17168	1	1734	1349.13	1	107000	1	0.006	0.2	3	0.0058	0.041	3	12	false	9	1241	1120.8	4	1
91	1	10000	1	100000	0	5	330.4	true	14	30000.8	0	10	15	6174.7	0	118800	6	0.2	0	1	421669	9000	0	50	3000	0.0052	0	0	1	17168	1	1734	1349.13	1	107000	1	0.006	0.2	3	0.0058	0.041	3	12	false	9	1241	1120.8	4	1
92	1	10000	1	100000	0	5	330.4	true	14	30000.8	0	10	15	6174.7	0	118800	6	0.2	0	1	421669	9000	0	50	3000	0.0052	0	0	1	17168	1	1734	1349.13	1	107000	1	0.006	0.2	3	0.0058	0.041	3	12	false	9	1241	1120.8	4	1
93	1	10000	1	100000	0	5	330.4	true	14	30000.8	0	10	15	6174.7	0	118800	6	0.2	0	1	421669	9000	0	50	3000	0.0052	0	0	1	17168	1	1734	1349.13	1	107000	1	0.006	0.2	3	0.0058	0.041	3	12	false	9	1241	1120.8	4	1
94	1	10000	1	100000	0	5	330.4	true	14	30000.8	0	10	15	6174.7	0	118800	6	0.2	0	1	421669	9000	0	50	3000	0.0052	0	0	1	17168	1	1734	1349.13	1	107000	1	0.006	0.2	3	0.0058	0.041	3	12	false	9	1241	1120.8	4	1
95	1	10000	1	100000	0	5	330.4	true	14	30000.8	0	10	15	6174.7	0	118800	6	0.2	0	1	421669	9000	0	50	3000	0.0052	0	0	1	17168	1	1734	1349.13	1	107000	1	0.006	0.2	3	0.0058	0.041	3	12	false	9	1241	1120.8	4	1
96	1	10000	1	100000	0	5	330.4	true	14	30000.8	0	10	15	6174.7	0	118800	6	0.2	0	1	421669	9000	0	50	3000	0.0052	0	0	1	17168	1	1734	1349.13	1	107000	1	0.006	0.2	3	0.0058	0.041	3	12	false	9	1241	1120.8	4	1
97	1	10000	1	100000	0	5	330.4	true	14	30000.8	0	10	15	6174.7	0	118800	6	0.2	0	1	421669	9000	0	50	3000	0.0052	0	0	1	17168	1	1734	1349.13	1	107000	1	0.006	0.2	3	0.0058	0.041	3	12	false	9	1241	1120.8	4	1
98	1	10000	1	100000	0	5	330.4	true	14	30000.8	0	10	15	6174.7	0	118800	6	0.2	0	1	421669	9000	0	50	3000	0.0052	0	0	1	17168	1	1734	1349.13	1	107000	1	0.006	0.2	3	0.0058	0.041	3	12	false	9	1241	1120.8	4	1
99	1	10000	1	100000	0	5	330.4	true	14	30000.8	0	10	15	6174.7	0	118800	6	0.2	0	1	421669	9000	0	50	3000	0.0052	0	0	1	17168	1	1734	1349.13	1	107000	1	0.006	0.2	3	0.0058	0.041	3	12	false	9	1241	1120.8	4	1
100	1	10000	1	100000	0	5	330.4	true	14	30000.8	0	10	15	6174.7	0	118800	6	0.2	0	1	421669	9000	0	50	3000	0.0052	0	0	1	17168	1	1734	1349.13	1	107000	1	0.006	0.2	3	0.0058	0.041	3	12	false	9	1241	1120.8	4	1
101	1	10000	1	100000	0	5	330.4	true	14	30000.8	0	10	15	6174.7	0	118800	6	0.2	0	1	421669	9000	0	50	3000	0.0052	0	0	1	17168	1	1734	1349.13	1	107000	1	0.006	0.2	3	0.0058	0.041	3	12	false	9	1241	1120.8	4	1
102	1	10000	1	100000	0	5	330.4	true	14	30000.8	0	10	15	6174.7	0	118800	6	0.2	0	1	421669	9000	0	50	3000	0.0052	0	0	1	17168	1	1734	1349.13	1	107000	1	0.006	0.2	3	0.0058	0.041	3	12	false	9	1241	1120.8	4	1
103	1	10000	1	100000	0	5	330.4	true	14	30000.8	0	10	15	6174.7	0	118800	6	0.2	0	1	421669	9000	0	50	3000	0.0052	0	0	1	17168	1	1734	1349.13	1	107000	1	0.006	0.2	3	0.0058	0.041	3	12	false	9	1241	1120.8	4	1
104	1	10000	1	100000	0	5	330.4	true	14	30000.8	0	10	15	6174.7	0	118800	6	0.2	0	1	421669	9000	0	50	3000	0.0052	0	0	1	17168	1	1734	1349.13	1	107000	1	0.006	0.2	3	0.0058	0.041	3	12	false	9	1241	1120.8	4	1
105	1	10000	1	100000	0	5	330.4	true	14	30000.8	0	10	15	6174.7	0	118800	6	0.2	0	1	421669	9000	0	50	3000	0.0052	0	0	1	17168	1	1734	1349.13	1	107000	1	0.006	0.2	3	0.0058	0.041	3	12	false	9	1241	1120.8	4	1
106	1	10000	1	100000	0	5	330.4	true	14	30000.8	0	10	15	6174.7	0	118800	6	0.2	0	1	421669	9000	0	50	3000	0.0052	0	0	1	17168	1	1734	1349.13	1	107000	1	0.006	0.2	3	0.0058	0.041	3	12	false	9	1241	1120.8	4	1
107	1	10000	1	100000	0	5	330.4	true	14	30000.8	0	10	15	6174.7	0	118800	6	0.2	0	1	421669	9000	0	50	3000	0.0052	0	0	1	17168	1	1734	1349.13	1	107000	1	0.006	0.2	3	0.0058	0.041	3	12	false	9	1241	1120.8	4	1
108	1	10000	1	100000	0	5	330.4	true	14	30000.8	0	10	15	6174.7	0	118800	6	0.2	0	1	421669	9000	0	50	3000	0.0052	0	0	1	17168	1	1734	1349.13	1	107000	1	0.006	0.2	3	0.0058	0.041	3	12	false	9	1241	1120.8	4	1
109	1	10000	1	100000	0	5	330.4	true	14	30000.8	0	10	15	6174.7	0	118800	6	0.2	0	1	421669	9000	0	50	3000	0.0052	0	0	1	17168	1	1734	1349.13	1	107000	1	0.006	0.2	3	0.0058	0.041	3	12	false	9	1241	1120.8	4	1
110	1	10000	1	100000	0	5	330.4	true	14	30000.8	0	10	15	6174.7	0	118800	6	0.2	0	1	421669	9000	0	50	3000	0.0052	0	0	1	17168	1	1734	1349.13	1	107000	1	0.006	0.2	3	0.0058	0.041	3	12	false	9	1241	1120.8	4	1
111	1	10000	1	100000	0	5	330.4	true	14	30000.8	0	10	15	6174.7	0	118800	6	0.2	0	1	421669	9000	0	50	3000	0.0052	0	0	1	17168	1	1734	1349.13	1	107000	1	0.006	0.2	3	0.0058	0.041	3	12	false	9	1241	1120.8	4	1
112	1	10000	1	100000	0	5	330.4	true	14	30000.8	0	10	15	6174.7	0	118800	6	0.2	0	1	421669	9000	0	50	3000	0.0052	0	0	1	17168	1	1734	1349.13	1	107000	1	0.006	0.2	3	0.0058	0.041	3	12	false	9	1241	1120.8	4	1
113	1	10000	1	100000	0	5	330.4	true	14	30000.8	0	10	15	6174.7	0	118800	6	0.2	0	1	421669	9000	0	50	3000	0.0052	0	0	1	17168	1	1734	1349.13	1	107000	1	0.006	0.2	3	0.0058	0.041	3	12	false	9	1241	1120.8	4	1
114	1	10000	1	100000	0	5	330.4	true	14	30000.8	0	10	15	6174.7	0	118800	6	0.2	0	1	421669	9000	0	50	3000	0.0052	0	0	1	17168	1	1734	1349.13	1	107000	1	0.006	0.2	3	0.0058	0.041	3	12	false	9	1241	1120.8	4	1
115	1	10000	1	100000	0	5	330.4	true	14	30000.8	0	10	15	6174.7	0	118800	6	0.2	0	1	421669	9000	0	50	3000	0.0052	0	0	1	17168	1	1734	1349.13	1	107000	1	0.006	0.2	3	0.0058	0.041	3	12	false	9	1241	1120.8	4	1
116	1	10000	1	100000	0	5	330.4	true	14	30000.8	0	10	15	6174.7	0	118800	6	0.2	0	1	421669	9000	0	50	3000	0.0052	0	0	1	17168	1	1734	1349.13	1	107000	1	0.006	0.2	3	0.0058	0.041	3	12	false	9	1241	1120.8	4	1
117	1	10000	1	100000	0	5	330.4	true	14	30000.8	0	10	15	6174.7	0	118800	6	0.2	0	1	421669	9000	0	50	3000	0.0052	0	0	1	17168	1	1734	1349.13	1	107000	1	0.006	0.2	3	0.0058	0.041	3	12	false	9	1241	1120.8	4	1
118	1	10000	1	100000	0	5	330.4	true	14	30000.8	0	10	15	6174.7	0	118800	6	0.2	0	1	421669	9000	0	50	3000	0.0052	0	0	1	17168	1	1734	1349.13	1	107000	1	0.006	0.2	3	0.0058	0.041	3	12	false	9	1241	1120.8	4	1
119	1	10000	1	100000	0	5	330.4	true	14	30000.8	0	10	15	6174.7	0	118800	6	0.2	0	1	421669	9000	0	50	3000	0.0052	0	0	1	17168	1	1734	1349.13	1	107000	1	0.006	0.2	3	0.0058	0.041	3	12	false	9	1241	1120.8	4	1
120	1	10000	1	100000	0	5	330.4	true	14	30000.8	0	10	15	6174.7	0	118800	6	0.2	0	1	421669	9000	0	50	3000	0.0052	0	0	1	17168	1	1734	1349.13	1	107000	1	0.006	0.2	3	0.0058	0.041	3	12	false	9	1241	1120.8	4	1
122	1	10000	1	100000	0	5	330.4	true	14	30000.8	0	10	15	6174.7	0	118800	6	0.2	0	1	421669	9000	0	50	3000	0.0052	0	0	1	17168	1	1734	1349.13	1	107000	1	0.006	0.2	3	0.0058	0.041	3	12	false	9	1241	1120.8	4	1
121	1	10000	1	100000	0	5	330.4	true	14	30000.8	0	10	15	6174.7	0	118800	6	0.2	0	1	421669	9000	0	50	3000	0.0052	0	0	1	17168	1	1734	1349.13	1	107000	1	0.006	0.2	3	0.0058	0.041	3	12	false	9	1241	1120.8	4	1
123	1	10000	1	100000	0	5	330.4	true	14	30000.8	0	10	15	6174.7	0	118800	6	0.2	0	1	421669	9000	0	50	3000	0.0052	0	0	1	17168	1	1734	1349.13	1	107000	1	0.006	0.2	3	0.0058	0.041	3	12	false	9	1241	1120.8	4	1
124	1	10000	1	100000	0	5	330.4	true	14	30000.8	0	10	15	6174.7	0	118800	6	0.2	0	1	421669	9000	0	50	3000	0.0052	0	0	1	17168	1	1734	1349.13	1	107000	1	0.006	0.2	3	0.0058	0.041	3	12	false	9	1241	1120.8	4	1
125	1	10000	1	100000	0	5	330.4	true	14	30000.8	0	10	15	6174.7	0	118800	6	0.2	0	1	421669	9000	0	50	3000	0.0052	0	0	1	17168	1	1734	1349.13	1	107000	1	0.006	0.2	3	0.0058	0.041	3	12	false	9	1241	1120.8	4	1
126	1	10000	1	100000	0	5	330.4	true	14	30000.8	0	10	15	6174.7	0	118800	6	0.2	0	1	421669	9000	0	50	3000	0.0052	0	0	1	17168	1	1734	1349.13	1	107000	1	0.006	0.2	3	0.0058	0.041	3	12	false	9	1241	1120.8	4	1
127	1	10000	1	100000	0	5	330.4	true	14	30000.8	0	10	15	6174.7	0	118800	6	0.2	0	1	421669	9000	0	50	3000	0.0052	0	0	1	17168	1	1734	1349.13	1	107000	1	0.006	0.2	3	0.0058	0.041	3	12	false	9	1241	1120.8	4	1
128	1	10000	1	100000	0	5	330.4	true	14	30000.8	0	10	15	6174.7	0	118800	6	0.2	0	1	421669	9000	0	50	3000	0.0052	0	0	1	17168	1	1734	1349.13	1	107000	1	0.006	0.2	3	0.0058	0.041	3	12	false	9	1241	1120.8	4	1
129	1	10000	1	100000	0	5	330.4	true	14	30000.8	0	10	15	6174.7	0	118800	6	0.2	0	1	421669	9000	0	50	3000	0.0052	0	0	1	17168	1	1734	1349.13	1	107000	1	0.006	0.2	3	0.0058	0.041	3	12	false	9	1241	1120.8	4	1
130	1	10000	1	100000	0	5	330.4	true	14	30000.8	0	10	15	6174.7	0	118800	6	0.2	0	1	421669	9000	0	50	3000	0.0052	0	0	1	17168	1	1734	1349.13	1	107000	1	0.006	0.2	3	0.0058	0.041	3	12	false	9	1241	1120.8	4	1
131	1	10000	1	100000	0	5	330.4	true	14	30000.8	0	10	15	6174.7	0	118800	6	0.2	0	1	421669	9000	0	50	3000	0.0052	0	0	1	17168	1	1734	1349.13	1	107000	1	0.006	0.2	3	0.0058	0.041	3	12	false	9	1241	1120.8	4	1
132	1	10000	1	100000	0	5	330.4	true	14	30000.8	0	10	15	6174.7	0	118800	6	0.2	0	1	421669	9000	0	50	3000	0.0052	0	0	1	17168	1	1734	1349.13	1	107000	1	0.006	0.2	3	0.0058	0.041	3	12	false	9	1241	1120.8	4	1
133	1	10000	1	100000	0	5	330.4	true	14	30000.8	0	10	15	6174.7	0	118800	6	0.2	0	1	421669	9000	0	50	3000	0.0052	0	0	1	17168	1	1734	1349.13	1	107000	1	0.006	0.2	3	0.0058	0.041	3	12	false	9	1241	1120.8	4	1
134	1	10000	1	100000	0	5	330.4	true	14	30000.8	0	10	15	6174.7	0	118800	6	0.2	0	1	421669	9000	0	50	3000	0.0052	0	0	1	17168	1	1734	1349.13	1	107000	1	0.006	0.2	3	0.0058	0.041	3	12	false	9	1241	1120.8	4	1
135	1	10000	1	100000	0	5	330.4	true	14	30000.8	0	10	15	6174.7	0	118800	6	0.2	0	1	421669	9000	0	50	3000	0.0052	0	0	1	17168	1	1734	1349.13	1	107000	1	0.006	0.2	3	0.0058	0.041	3	12	false	9	1241	1120.8	4	1
136	1	10000	1	100000	0	5	330.4	true	14	30000.8	0	10	15	6174.7	0	118800	6	0.2	0	1	421669	9000	0	50	3000	0.0052	0	0	1	17168	1	1734	1349.13	1	107000	1	0.006	0.2	3	0.0058	0.041	3	12	false	9	1241	1120.8	4	1
137	1	10000	1	100000	0	5	330.4	true	14	30000.8	0	10	15	6174.7	0	118800	6	0.2	0	1	421669	9000	0	50	3000	0.0052	0	0	1	17168	1	1734	1349.13	1	107000	1	0.006	0.2	3	0.0058	0.041	3	12	false	9	1241	1120.8	4	1
138	1	10000	1	100000	0	5	330.4	true	14	30000.8	0	10	15	6174.7	0	118800	6	0.2	0	1	421669	9000	0	50	3000	0.0052	0	0	1	17168	1	1734	1349.13	1	107000	1	0.006	0.2	3	0.0058	0.041	3	12	false	9	1241	1120.8	4	1
139	1	10000	1	100000	0	5	330.4	true	14	30000.8	0	10	15	6174.7	0	118800	6	0.2	0	1	421669	9000	0	50	3000	0.0052	0	0	1	17168	1	1734	1349.13	1	107000	1	0.006	0.2	3	0.0058	0.041	3	12	false	9	1241	1120.8	4	1
141	1	10000	1	100000	0	5	330.4	true	14	30000.8	0	10	15	6174.7	0	118800	6	0.2	0	1	421669	9000	0	50	3000	0.0052	0	0	1	17168	1	1734	1349.13	1	107000	1	0.006	0.2	3	0.0058	0.041	3	12	false	9	1241	1120.8	7	1
140	1	10000	1	100000	0	5	330.4	true	14	30000.8	0	10	15	6174.7	0	118800	6	0.2	0	1	421669	9000	0	50	3000	0.0052	0	0	1	17168	1	1734	1349.13	1	107000	1	0.006	0.2	3	0.0058	0.041	3	12	false	9	1241	1120.8	4	1
142	1	10000	1	100000	0	5	330.4	true	14	30000.8	0	10	15	6174.7	0	118800	6	0.2	0	1	421669	9000	0	50	3000	0.0052	0	0	1	17168	1	1734	1349.13	1	107000	1	0.006	0.2	3	0.0058	0.041	3	12	false	9	1241	1120.8	7	1
143	1	10000	1	100000	0	5	330.4	true	14	30000.8	0	10	15	6174.7	0	118800	6	0.2	0	1	421669	9000	0	50	3000	0.0052	0	0	1	17168	1	1734	1349.13	1	107000	1	0.006	0.2	3	0.0058	0.041	3	12	false	9	1241	1120.8	7	1
144	1	10000	1	100000	0	5	330.4	true	14	30000.8	0	10	15	6174.7	0	118800	6	0.2	0	1	421669	9000	0	50	3000	0.0052	0	0	1	17168	1	1734	1349.13	1	107000	1	0.006	0.2	3	0.0058	0.041	3	12	false	9	1241	1120.8	7	1
145	1	10000	1	100000	0	5	330.4	true	14	30000.8	0	10	15	6174.7	0	118800	6	0.2	0	1	421669	9000	0	50	3000	0.0052	0	0	1	17168	1	1734	1349.13	1	107000	1	0.006	0.2	3	0.0058	0.041	3	12	false	9	1241	1120.8	7	1
146	1	10000	1	100000	0	5	330.4	true	14	30000.8	0	10	15	6174.7	0	118800	6	0.2	0	1	421669	9000	0	50	3000	0.0052	0	0	1	17168	1	1734	1349.13	1	107000	1	0.006	0.2	3	0.0058	0.041	3	12	false	9	1241	1120.8	7	1
147	1	10000	1	100000	0	5	330.4	true	14	30000.8	0	10	15	6174.7	0	118800	6	0.2	0	1	421669	9000	0	50	3000	0.0052	0	0	1	17168	1	1734	1349.13	1	107000	1	0.006	0.2	3	0.0058	0.041	3	12	false	9	1241	1120.8	7	1
148	1	10000	1	100000	0	5	330.4	true	14	30000.8	0	10	15	6174.7	0	118800	6	0.2	0	1	421669	9000	0	50	3000	0.0052	0	0	1	17168	1	1734	1349.13	1	107000	1	0.006	0.2	3	0.0058	0.041	3	12	false	9	1241	1120.8	7	1
149	1	10000	1	100000	0	5	330.4	true	14	30000.8	0	10	15	6174.7	0	118800	6	0.2	0	1	421669	9000	0	50	3000	0.0052	0	0	1	17168	1	1734	1349.13	1	107000	1	0.006	0.2	3	0.0058	0.041	3	12	false	9	1241	1120.8	7	1
150	1	10000	1	100000	0	5	330.4	true	14	30000.8	0	10	15	6174.7	0	118800	6	0.2	0	1	421669	9000	0	50	3000	0.0052	0	0	1	17168	1	1734	1349.13	1	107000	1	0.006	0.2	3	0.0058	0.041	3	12	false	9	1241	1120.8	7	1
152	1	10000	1	100000	0	5	330.4	true	14	30000.8	0	10	15	6174.7	0	118800	6	0.2	0	1	421669	9000	0	50	3000	0.0052	0	0	1	17168	1	1734	1349.13	1	107000	1	0.006	0.2	3	0.0058	0.041	3	12	false	9	1241	1120.8	7	1
151	1	10000	1	100000	0	5	330.4	true	14	30000.8	0	10	15	6174.7	0	118800	6	0.2	0	1	421669	9000	0	50	3000	0.0052	0	0	1	17168	1	1734	1349.13	1	107000	1	0.006	0.2	3	0.0058	0.041	3	12	false	9	1241	1120.8	7	1
153	1	10000	1	100000	0	5	330.4	true	14	30000.8	0	10	15	6174.7	0	118800	6	0.2	0	1	421669	9000	0	50	3000	0.0052	0	0	1	17168	1	1734	1349.13	1	107000	1	0.006	0.2	3	0.0058	0.041	3	12	false	9	1241	1120.8	7	1
154	1	10000	1	100000	0	5	330.4	true	14	30000.8	0	10	15	6174.7	0	118800	6	0.2	0	1	421669	9000	0	50	3000	0.0052	0	0	1	17168	1	1734	1349.13	1	107000	1	0.006	0.2	3	0.0058	0.041	3	12	false	9	1241	1120.8	7	1
155	1	10000	1	100000	0	5	330.4	true	14	30000.8	0	10	15	6174.7	0	118800	6	0.2	0	1	421669	9000	0	50	3000	0.0052	0	0	1	17168	1	1734	1349.13	1	107000	1	0.006	0.2	3	0.0058	0.041	3	12	false	9	1241	1120.8	7	1
157	1	10000	1	100000	0	5	330.4	true	14	30000.8	0	10	15	6174.7	0	118800	6	0.2	0	1	421669	9000	0	50	3000	0.0052	0	0	1	17168	1	1734	1349.13	1	107000	1	0.006	0.2	3	0.0058	0.041	3	12	false	9	1241	1120.8	7	1
156	1	10000	1	100000	0	5	330.4	true	14	30000.8	0	10	15	6174.7	0	118800	6	0.2	0	1	421669	9000	0	50	3000	0.0052	0	0	1	17168	1	1734	1349.13	1	107000	1	0.006	0.2	3	0.0058	0.041	3	12	false	9	1241	1120.8	7	1
158	1	10000	1	100000	0	5	330.4	true	14	30000.8	0	10	15	6174.7	0	118800	6	0.2	0	1	421669	9000	0	50	3000	0.0052	0	0	1	17168	1	1734	1349.13	1	107000	1	0.006	0.2	3	0.0058	0.041	3	12	false	9	1241	1120.8	7	1
159	1	10000	1	100000	0	5	330.4	true	14	30000.8	0	10	15	6174.7	0	118800	6	0.2	0	1	421669	9000	0	50	3000	0.0052	0	0	1	17168	1	1734	1349.13	1	107000	1	0.006	0.2	3	0.0058	0.041	3	12	false	9	1241	1120.8	7	1
160	1	10000	1	100000	0	5	330.4	true	14	30000.8	0	10	15	6174.7	0	118800	6	0.2	0	1	421669	9000	0	50	3000	0.0052	0	0	1	17168	1	1734	1349.13	1	107000	1	0.006	0.2	3	0.0058	0.041	3	12	false	9	1241	1120.8	7	1
161	1	10000	1	100000	0	5	330.4	true	14	30000.8	0	10	15	6174.7	0	118800	6	0.2	0	1	421669	9000	0	50	3000	0.0052	0	0	1	17168	1	1734	1349.13	1	107000	1	0.006	0.2	3	0.0058	0.041	3	12	false	9	1241	1120.8	7	1
162	1	10000	1	100000	0	5	330.4	true	14	30000.8	0	10	15	6174.7	0	118800	6	0.2	0	1	421669	9000	0	50	3000	0.0052	0	0	1	17168	1	1734	1349.13	1	107000	1	0.006	0.2	3	0.0058	0.041	3	12	false	9	1241	1120.8	7	1
163	1	10000	1	100000	0	5	330.4	true	14	30000.8	0	10	15	6174.7	0	118800	6	0.2	0	1	421669	9000	0	50	3000	0.0052	0	0	1	17168	1	1734	1349.13	1	107000	1	0.006	0.2	3	0.0058	0.041	3	12	false	9	1241	1120.8	7	1
164	1	10000	1	100000	0	5	330.4	true	14	30000.8	0	10	15	6174.7	0	118800	6	0.2	0	1	421669	9000	0	50	3000	0.0052	0	0	1	17168	1	1734	1349.13	1	107000	1	0.006	0.2	3	0.0058	0.041	3	12	false	9	1241	1120.8	7	1
166	1	10000	1	100000	0	5	330.4	true	14	30000.8	0	10	15	6174.7	0	118800	6	0.2	0	1	421669	9000	0	50	3000	0.0052	0	0	1	17168	1	1734	1349.13	1	107000	1	0.006	0.2	3	0.0058	0.041	3	12	false	9	1241	1120.8	7	1
165	1	10000	1	100000	0	5	330.4	true	14	30000.8	0	10	15	6174.7	0	118800	6	0.2	0	1	421669	9000	0	50	3000	0.0052	0	0	1	17168	1	1734	1349.13	1	107000	1	0.006	0.2	3	0.0058	0.041	3	12	false	9	1241	1120.8	7	1
167	1	10000	1	100000	0	5	330.4	true	14	30000.8	0	10	15	6174.7	0	118800	6	0.2	0	1	421669	9000	0	50	3000	0.0052	0	0	1	17168	1	1734	1349.13	1	107000	1	0.006	0.2	3	0.0058	0.041	3	12	false	9	1241	1120.8	7	1
168	1	10000	1	100000	0	5	330.4	true	14	30000.8	0	10	15	6174.7	0	118800	6	0.2	0	1	421669	9000	0	50	3000	0.0052	0	0	1	17168	1	1734	1349.13	1	107000	1	0.006	0.2	3	0.0058	0.041	3	12	false	9	1241	1120.8	7	1
169	1	10000	1	100000	0	5	330.4	true	14	30000.8	0	10	15	6174.7	0	118800	6	0.2	0	1	421669	9000	0	50	3000	0.0052	0	0	1	17168	1	1734	1349.13	1	107000	1	0.006	0.2	3	0.0058	0.041	3	12	false	9	1241	1120.8	7	1
170	1	10000	1	100000	0	5	330.4	true	14	30000.8	0	10	15	6174.7	0	118800	6	0.2	0	1	421669	9000	0	50	3000	0.0052	0	0	1	17168	1	1734	1349.13	1	107000	1	0.006	0.2	3	0.0058	0.041	3	12	false	9	1241	1120.8	7	1
171	1	10000	1	100000	0	5	330.4	true	14	30000.8	0	10	15	6174.7	0	118800	6	0.2	0	1	421669	9000	0	50	3000	0.0052	0	0	1	17168	1	1734	1349.13	1	107000	1	0.006	0.2	3	0.0058	0.041	3	12	false	9	1241	1120.8	7	1
172	1	10000	1	100000	0	5	330.4	true	14	30000.8	0	10	15	6174.7	0	118800	6	0.2	0	1	421669	9000	0	50	3000	0.0052	0	0	1	17168	1	1734	1349.13	1	107000	1	0.006	0.2	3	0.0058	0.041	3	12	false	9	1241	1120.8	7	1
173	1	10000	1	100000	0	5	330.4	true	14	30000.8	0	10	15	6174.7	0	118800	6	0.2	0	1	421669	9000	0	50	3000	0.0052	0	0	1	17168	1	1734	1349.13	1	107000	1	0.006	0.2	3	0.0058	0.041	3	12	false	9	1241	1120.8	7	1
174	1	10000	1	100000	0	5	330.4	true	14	30000.8	0	10	15	6174.7	0	118800	6	0.2	0	1	421669	9000	0	50	3000	0.0052	0	0	1	17168	1	1734	1349.13	1	107000	1	0.006	0.2	3	0.0058	0.041	3	12	false	9	1241	1120.8	7	1
175	1	10000	1	100000	0	5	330.4	true	14	30000.8	0	10	15	6174.7	0	118800	6	0.2	0	1	421669	9000	0	50	3000	0.0052	0	0	1	17168	1	1734	1349.13	1	107000	1	0.006	0.2	3	0.0058	0.041	3	12	false	9	1241	1120.8	7	1
176	1	10000	1	100000	0	5	330.4	true	14	30000.8	0	10	15	6174.7	0	118800	6	0.2	0	1	421669	9000	0	50	3000	0.0052	0	0	1	17168	1	1734	1349.13	1	107000	1	0.006	0.2	3	0.0058	0.041	3	12	false	9	1241	1120.8	7	1
177	1	10000	1	100000	0	5	330.4	true	14	30000.8	0	10	15	6174.7	0	118800	6	0.2	0	1	421669	9000	0	50	3000	0.0052	0	0	1	17168	1	1734	1349.13	1	107000	1	0.006	0.2	3	0.0058	0.041	3	12	false	9	1241	1120.8	7	1
178	1	10000	1	100000	0	5	330.4	true	14	30000.8	0	10	15	6174.7	0	118800	6	0.2	0	1	421669	9000	0	50	3000	0.0052	0	0	1	17168	1	1734	1349.13	1	107000	1	0.006	0.2	3	0.0058	0.041	3	12	false	9	1241	1120.8	7	1
179	1	10000	1	100000	0	5	330.4	true	14	30000.8	0	10	15	6174.7	0	118800	6	0.2	0	1	421669	9000	0	50	3000	0.0052	0	0	1	17168	1	1734	1349.13	1	107000	1	0.006	0.2	3	0.0058	0.041	3	12	false	9	1241	1120.8	7	1
180	1	10000	1	100000	0	5	330.4	true	14	30000.8	0	10	15	6174.7	0	118800	6	0.2	0	1	421669	9000	0	50	3000	0.0052	0	0	1	17168	1	1734	1349.13	1	107000	1	0.006	0.2	3	0.0058	0.041	3	12	false	9	1241	1120.8	7	1
181	1	10000	1	100000	0	5	330.4	true	14	30000.8	0	10	15	6174.7	0	118800	6	0.2	0	1	421669	9000	0	50	3000	0.0052	0	0	1	17168	1	1734	1349.13	1	107000	1	0.006	0.2	3	0.0058	0.041	3	12	false	9	1241	1120.8	7	1
182	1	10000	1	100000	0	5	330.4	true	14	30000.8	0	10	15	6174.7	0	118800	6	0.2	0	1	421669	9000	0	50	3000	0.0052	0	0	1	17168	1	1734	1349.13	1	107000	1	0.006	0.2	3	0.0058	0.041	3	12	false	9	1241	1120.8	7	1
183	1	10000	1	100000	0	5	330.4	true	14	30000.8	0	10	15	6174.7	0	118800	6	0.2	0	1	421669	9000	0	50	3000	0.0052	0	0	1	17168	1	1734	1349.13	1	107000	1	0.006	0.2	3	0.0058	0.041	3	12	false	9	1241	1120.8	7	1
184	1	10000	1	100000	0	5	330.4	true	14	30000.8	0	10	15	6174.7	0	118800	6	0.2	0	1	421669	9000	0	50	3000	0.0052	0	0	1	17168	1	1734	1349.13	1	107000	1	0.006	0.2	3	0.0058	0.041	3	12	false	9	1241	1120.8	7	1
185	1	10000	1	100000	0	5	330.4	true	14	30000.8	0	10	15	6174.7	0	118800	6	0.2	0	1	421669	9000	0	50	3000	0.0052	0	0	1	17168	1	1734	1349.13	1	107000	1	0.006	0.2	3	0.0058	0.041	3	12	false	9	1241	1120.8	7	1
186	1	10000	1	100000	0	5	330.4	true	14	30000.8	0	10	15	6174.7	0	118800	6	0.2	0	1	421669	9000	0	50	3000	0.0052	0	0	1	17168	1	1734	1349.13	1	107000	1	0.006	0.2	3	0.0058	0.041	3	12	false	9	1241	1120.8	7	1
187	1	10000	1	100000	0	5	330.4	true	14	30000.8	0	10	15	6174.7	0	118800	6	0.2	0	1	421669	9000	0	50	3000	0.0052	0	0	1	17168	1	1734	1349.13	1	107000	1	0.006	0.2	3	0.0058	0.041	3	12	false	9	1241	1120.8	7	1
188	1	10000	1	100000	0	5	330.4	true	14	30000.8	0	10	15	6174.7	0	118800	6	0.2	0	1	421669	9000	0	50	3000	0.0052	0	0	1	17168	1	1734	1349.13	1	107000	1	0.006	0.2	3	0.0058	0.041	3	12	false	9	1241	1120.8	7	1
189	1	10000	1	100000	0	5	330.4	true	14	30000.8	0	10	15	6174.7	0	118800	6	0.2	0	1	421669	9000	0	50	3000	0.0052	0	0	1	17168	1	1734	1349.13	1	107000	1	0.006	0.2	3	0.0058	0.041	3	12	false	9	1241	1120.8	7	1
190	1	10000	1	100000	0	5	330.4	true	14	30000.8	0	10	15	6174.7	0	118800	6	0.2	0	1	421669	9000	0	50	3000	0.0052	0	0	1	17168	1	1734	1349.13	1	107000	1	0.006	0.2	3	0.0058	0.041	3	12	false	9	1241	1120.8	7	1
191	1	10000	1	100000	0	5	330.4	true	14	30000.8	0	10	15	6174.7	0	118800	6	0.2	0	1	421669	9000	0	50	3000	0.0052	0	0	1	17168	1	1734	1349.13	1	107000	1	0.006	0.2	3	0.0058	0.041	3	12	false	9	1241	1120.8	7	1
192	1	10000	1	100000	0	5	330.4	true	14	30000.8	0	10	15	6174.7	0	118800	6	0.2	0	1	421669	9000	0	50	3000	0.0052	0	0	1	17168	1	1734	1349.13	1	107000	1	0.006	0.2	3	0.0058	0.041	3	12	false	9	1241	1120.8	7	1
193	1	10000	1	100000	0	5	330.4	true	14	30000.8	0	10	15	6174.7	0	118800	6	0.2	0	1	421669	9000	0	50	3000	0.0052	0	0	1	17168	1	1734	1349.13	1	107000	1	0.006	0.2	3	0.0058	0.041	3	12	false	9	1241	1120.8	7	1
194	1	10000	1	100000	0	5	330.4	true	14	30000.8	0	10	15	6174.7	0	118800	6	0.2	0	1	421669	9000	0	50	3000	0.0052	0	0	1	17168	1	1734	1349.13	1	107000	1	0.006	0.2	3	0.0058	0.041	3	12	false	9	1241	1120.8	7	1
195	1	10000	1	100000	0	5	330.4	true	14	30000.8	0	10	15	6174.7	0	118800	6	0.2	0	1	421669	9000	0	50	3000	0.0052	0	0	1	17168	1	1734	1349.13	1	107000	1	0.006	0.2	3	0.0058	0.041	3	12	false	9	1241	1120.8	7	1
196	1	10000	1	100000	0	5	330.4	true	14	30000.8	0	10	15	6174.7	0	118800	6	0.2	0	1	421669	9000	0	50	3000	0.0052	0	0	1	17168	1	1734	1349.13	1	107000	1	0.006	0.2	3	0.0058	0.041	3	12	false	9	1241	1120.8	7	1
197	1	10000	1	100000	0	5	330.4	true	14	30000.8	0	10	15	6174.7	0	118800	6	0.2	0	1	421669	9000	0	50	3000	0.0052	0	0	1	17168	1	1734	1349.13	1	107000	1	0.006	0.2	3	0.0058	0.041	3	12	false	9	1241	1120.8	7	1
198	1	10000	1	100000	0	5	330.4	true	14	30000.8	0	10	15	6174.7	0	118800	6	0.2	0	1	421669	9000	0	50	3000	0.0052	0	0	1	17168	1	1734	1349.13	1	107000	1	0.006	0.2	3	0.0058	0.041	3	12	false	9	1241	1120.8	7	1
199	1	10000	1	100000	0	5	330.4	true	14	30000.8	0	10	15	6174.7	0	118800	6	0.2	0	1	421669	9000	0	50	3000	0.0052	0	0	1	17168	1	1734	1349.13	1	107000	1	0.006	0.2	3	0.0058	0.041	3	12	false	9	1241	1120.8	7	1
201	1	10000	1	100000	0	5	330.4	true	14	30000.8	0	10	15	6174.7	0	118800	6	0.2	0	1	421669	9000	0	50	3000	0.0052	0	0	1	17168	1	1734	1349.13	1	107000	1	0.006	0.2	3	0.0058	0.041	3	12	false	9	1241	1120.8	7	1
200	1	10000	1	100000	0	5	330.4	true	14	30000.8	0	10	15	6174.7	0	118800	6	0.2	0	1	421669	9000	0	50	3000	0.0052	0	0	1	17168	1	1734	1349.13	1	107000	1	0.006	0.2	3	0.0058	0.041	3	12	false	9	1241	1120.8	7	1
202	1	10000	1	100000	0	5	330.4	true	14	30000.8	0	10	15	6174.7	0	118800	6	0.2	0	1	421669	9000	0	50	3000	0.0052	0	0	1	17168	1	1734	1349.13	1	107000	1	0.006	0.2	3	0.0058	0.041	3	12	false	9	1241	1120.8	7	1
203	1	10000	1	100000	0	5	330.4	true	14	30000.8	0	10	15	6174.7	0	118800	6	0.2	0	1	421669	9000	0	50	3000	0.0052	0	0	1	17168	1	1734	1349.13	1	107000	1	0.006	0.2	3	0.0058	0.041	3	12	false	9	1241	1120.8	7	1
204	1	10000	1	100000	0	5	330.4	true	14	30000.8	0	10	15	6174.7	0	118800	6	0.2	0	1	421669	9000	0	50	3000	0.0052	0	0	1	17168	1	1734	1349.13	1	107000	1	0.006	0.2	3	0.0058	0.041	3	12	false	9	1241	1120.8	7	1
205	1	10000	1	100000	0	5	330.4	true	14	30000.8	0	10	15	6174.7	0	118800	6	0.2	0	1	421669	9000	0	50	3000	0.0052	0	0	1	17168	1	1734	1349.13	1	107000	1	0.006	0.2	3	0.0058	0.041	3	12	false	9	1241	1120.8	7	1
206	1	10000	1	100000	0	5	330.4	true	14	30000.8	0	10	15	6174.7	0	118800	6	0.2	0	1	421669	9000	0	50	3000	0.0052	0	0	1	17168	1	1734	1349.13	1	107000	1	0.006	0.2	3	0.0058	0.041	3	12	false	9	1241	1120.8	7	1
207	1	10000	1	100000	0	5	330.4	true	14	30000.8	0	10	15	6174.7	0	118800	6	0.2	0	1	421669	9000	0	50	3000	0.0052	0	0	1	17168	1	1734	1349.13	1	107000	1	0.006	0.2	3	0.0058	0.041	3	12	false	9	1241	1120.8	7	1
208	1	10000	1	100000	0	5	330.4	true	14	30000.8	0	10	15	6174.7	0	118800	6	0.2	0	1	421669	9000	0	50	3000	0.0052	0	0	1	17168	1	1734	1349.13	1	107000	1	0.006	0.2	3	0.0058	0.041	3	12	false	9	1241	1120.8	7	1
209	1	10000	1	100000	0	5	330.4	true	14	30000.8	0	10	15	6174.7	0	118800	6	0.2	0	1	421669	9000	0	50	3000	0.0052	0	0	1	17168	1	1734	1349.13	1	107000	1	0.006	0.2	3	0.0058	0.041	3	12	false	9	1241	1120.8	7	1
210	1	10000	1	100000	0	5	330.4	true	14	30000.8	0	10	15	6174.7	0	118800	6	0.2	0	1	421669	9000	0	50	3000	0.0052	0	0	1	17168	1	1734	1349.13	1	107000	1	0.006	0.2	3	0.0058	0.041	3	12	false	9	1241	1120.8	7	1
211	1	10000	1	100000	0	5	330.4	true	14	30000.8	0	10	15	6174.7	0	118800	6	0.2	0	1	421669	9000	0	50	3000	0.0052	0	0	1	17168	1	1734	1349.13	1	107000	1	0.006	0.2	3	0.0058	0.041	3	12	false	9	1241	1120.8	10	1
213	1	10000	1	100000	0	5	330.4	true	14	30000.8	0	10	15	6174.7	0	118800	6	0.2	0	1	421669	9000	0	50	3000	0.0052	0	0	1	17168	1	1734	1349.13	1	107000	1	0.006	0.2	3	0.0058	0.041	3	12	false	9	1241	1120.8	10	1
212	1	10000	1	100000	0	5	330.4	true	14	30000.8	0	10	15	6174.7	0	118800	6	0.2	0	1	421669	9000	0	50	3000	0.0052	0	0	1	17168	1	1734	1349.13	1	107000	1	0.006	0.2	3	0.0058	0.041	3	12	false	9	1241	1120.8	10	1
214	1	10000	1	100000	0	5	330.4	true	14	30000.8	0	10	15	6174.7	0	118800	6	0.2	0	1	421669	9000	0	50	3000	0.0052	0	0	1	17168	1	1734	1349.13	1	107000	1	0.006	0.2	3	0.0058	0.041	3	12	false	9	1241	1120.8	10	1
215	1	10000	1	100000	0	5	330.4	true	14	30000.8	0	10	15	6174.7	0	118800	6	0.2	0	1	421669	9000	0	50	3000	0.0052	0	0	1	17168	1	1734	1349.13	1	107000	1	0.006	0.2	3	0.0058	0.041	3	12	false	9	1241	1120.8	10	1
216	1	10000	1	100000	0	5	330.4	true	14	30000.8	0	10	15	6174.7	0	118800	6	0.2	0	1	421669	9000	0	50	3000	0.0052	0	0	1	17168	1	1734	1349.13	1	107000	1	0.006	0.2	3	0.0058	0.041	3	12	false	9	1241	1120.8	10	1
217	1	10000	1	100000	0	5	330.4	true	14	30000.8	0	10	15	6174.7	0	118800	6	0.2	0	1	421669	9000	0	50	3000	0.0052	0	0	1	17168	1	1734	1349.13	1	107000	1	0.006	0.2	3	0.0058	0.041	3	12	false	9	1241	1120.8	10	1
218	1	10000	1	100000	0	5	330.4	true	14	30000.8	0	10	15	6174.7	0	118800	6	0.2	0	1	421669	9000	0	50	3000	0.0052	0	0	1	17168	1	1734	1349.13	1	107000	1	0.006	0.2	3	0.0058	0.041	3	12	false	9	1241	1120.8	10	1
219	1	10000	1	100000	0	5	330.4	true	14	30000.8	0	10	15	6174.7	0	118800	6	0.2	0	1	421669	9000	0	50	3000	0.0052	0	0	1	17168	1	1734	1349.13	1	107000	1	0.006	0.2	3	0.0058	0.041	3	12	false	9	1241	1120.8	10	1
221	1	10000	1	100000	0	5	330.4	true	14	30000.8	0	10	15	6174.7	0	118800	6	0.2	0	1	421669	9000	0	50	3000	0.0052	0	0	1	17168	1	1734	1349.13	1	107000	1	0.006	0.2	3	0.0058	0.041	3	12	false	9	1241	1120.8	10	1
220	1	10000	1	100000	0	5	330.4	true	14	30000.8	0	10	15	6174.7	0	118800	6	0.2	0	1	421669	9000	0	50	3000	0.0052	0	0	1	17168	1	1734	1349.13	1	107000	1	0.006	0.2	3	0.0058	0.041	3	12	false	9	1241	1120.8	10	1
222	1	10000	1	100000	0	5	330.4	true	14	30000.8	0	10	15	6174.7	0	118800	6	0.2	0	1	421669	9000	0	50	3000	0.0052	0	0	1	17168	1	1734	1349.13	1	107000	1	0.006	0.2	3	0.0058	0.041	3	12	false	9	1241	1120.8	10	1
223	1	10000	1	100000	0	5	330.4	true	14	30000.8	0	10	15	6174.7	0	118800	6	0.2	0	1	421669	9000	0	50	3000	0.0052	0	0	1	17168	1	1734	1349.13	1	107000	1	0.006	0.2	3	0.0058	0.041	3	12	false	9	1241	1120.8	10	1
224	1	10000	1	100000	0	5	330.4	true	14	30000.8	0	10	15	6174.7	0	118800	6	0.2	0	1	421669	9000	0	50	3000	0.0052	0	0	1	17168	1	1734	1349.13	1	107000	1	0.006	0.2	3	0.0058	0.041	3	12	false	9	1241	1120.8	10	1
225	1	10000	1	100000	0	5	330.4	true	14	30000.8	0	10	15	6174.7	0	118800	6	0.2	0	1	421669	9000	0	50	3000	0.0052	0	0	1	17168	1	1734	1349.13	1	107000	1	0.006	0.2	3	0.0058	0.041	3	12	false	9	1241	1120.8	10	1
226	1	10000	1	100000	0	5	330.4	true	14	30000.8	0	10	15	6174.7	0	118800	6	0.2	0	1	421669	9000	0	50	3000	0.0052	0	0	1	17168	1	1734	1349.13	1	107000	1	0.006	0.2	3	0.0058	0.041	3	12	false	9	1241	1120.8	10	1
227	1	10000	1	100000	0	5	330.4	true	14	30000.8	0	10	15	6174.7	0	118800	6	0.2	0	1	421669	9000	0	50	3000	0.0052	0	0	1	17168	1	1734	1349.13	1	107000	1	0.006	0.2	3	0.0058	0.041	3	12	false	9	1241	1120.8	10	1
228	1	10000	1	100000	0	5	330.4	true	14	30000.8	0	10	15	6174.7	0	118800	6	0.2	0	1	421669	9000	0	50	3000	0.0052	0	0	1	17168	1	1734	1349.13	1	107000	1	0.006	0.2	3	0.0058	0.041	3	12	false	9	1241	1120.8	10	1
229	1	10000	1	100000	0	5	330.4	true	14	30000.8	0	10	15	6174.7	0	118800	6	0.2	0	1	421669	9000	0	50	3000	0.0052	0	0	1	17168	1	1734	1349.13	1	107000	1	0.006	0.2	3	0.0058	0.041	3	12	false	9	1241	1120.8	10	1
230	1	10000	1	100000	0	5	330.4	true	14	30000.8	0	10	15	6174.7	0	118800	6	0.2	0	1	421669	9000	0	50	3000	0.0052	0	0	1	17168	1	1734	1349.13	1	107000	1	0.006	0.2	3	0.0058	0.041	3	12	false	9	1241	1120.8	10	1
231	1	10000	1	100000	0	5	330.4	true	14	30000.8	0	10	15	6174.7	0	118800	6	0.2	0	1	421669	9000	0	50	3000	0.0052	0	0	1	17168	1	1734	1349.13	1	107000	1	0.006	0.2	3	0.0058	0.041	3	12	false	9	1241	1120.8	10	1
232	1	10000	1	100000	0	5	330.4	true	14	30000.8	0	10	15	6174.7	0	118800	6	0.2	0	1	421669	9000	0	50	3000	0.0052	0	0	1	17168	1	1734	1349.13	1	107000	1	0.006	0.2	3	0.0058	0.041	3	12	false	9	1241	1120.8	10	1
233	1	10000	1	100000	0	5	330.4	true	14	30000.8	0	10	15	6174.7	0	118800	6	0.2	0	1	421669	9000	0	50	3000	0.0052	0	0	1	17168	1	1734	1349.13	1	107000	1	0.006	0.2	3	0.0058	0.041	3	12	false	9	1241	1120.8	10	1
234	1	10000	1	100000	0	5	330.4	true	14	30000.8	0	10	15	6174.7	0	118800	6	0.2	0	1	421669	9000	0	50	3000	0.0052	0	0	1	17168	1	1734	1349.13	1	107000	1	0.006	0.2	3	0.0058	0.041	3	12	false	9	1241	1120.8	10	1
235	1	10000	1	100000	0	5	330.4	true	14	30000.8	0	10	15	6174.7	0	118800	6	0.2	0	1	421669	9000	0	50	3000	0.0052	0	0	1	17168	1	1734	1349.13	1	107000	1	0.006	0.2	3	0.0058	0.041	3	12	false	9	1241	1120.8	10	1
236	1	10000	1	100000	0	5	330.4	true	14	30000.8	0	10	15	6174.7	0	118800	6	0.2	0	1	421669	9000	0	50	3000	0.0052	0	0	1	17168	1	1734	1349.13	1	107000	1	0.006	0.2	3	0.0058	0.041	3	12	false	9	1241	1120.8	10	1
237	1	10000	1	100000	0	5	330.4	true	14	30000.8	0	10	15	6174.7	0	118800	6	0.2	0	1	421669	9000	0	50	3000	0.0052	0	0	1	17168	1	1734	1349.13	1	107000	1	0.006	0.2	3	0.0058	0.041	3	12	false	9	1241	1120.8	10	1
238	1	10000	1	100000	0	5	330.4	true	14	30000.8	0	10	15	6174.7	0	118800	6	0.2	0	1	421669	9000	0	50	3000	0.0052	0	0	1	17168	1	1734	1349.13	1	107000	1	0.006	0.2	3	0.0058	0.041	3	12	false	9	1241	1120.8	10	1
239	1	10000	1	100000	0	5	330.4	true	14	30000.8	0	10	15	6174.7	0	118800	6	0.2	0	1	421669	9000	0	50	3000	0.0052	0	0	1	17168	1	1734	1349.13	1	107000	1	0.006	0.2	3	0.0058	0.041	3	12	false	9	1241	1120.8	10	1
240	1	10000	1	100000	0	5	330.4	true	14	30000.8	0	10	15	6174.7	0	118800	6	0.2	0	1	421669	9000	0	50	3000	0.0052	0	0	1	17168	1	1734	1349.13	1	107000	1	0.006	0.2	3	0.0058	0.041	3	12	false	9	1241	1120.8	10	1
241	1	10000	1	100000	0	5	330.4	true	14	30000.8	0	10	15	6174.7	0	118800	6	0.2	0	1	421669	9000	0	50	3000	0.0052	0	0	1	17168	1	1734	1349.13	1	107000	1	0.006	0.2	3	0.0058	0.041	3	12	false	9	1241	1120.8	10	1
242	1	10000	1	100000	0	5	330.4	true	14	30000.8	0	10	15	6174.7	0	118800	6	0.2	0	1	421669	9000	0	50	3000	0.0052	0	0	1	17168	1	1734	1349.13	1	107000	1	0.006	0.2	3	0.0058	0.041	3	12	false	9	1241	1120.8	10	1
243	1	10000	1	100000	0	5	330.4	true	14	30000.8	0	10	15	6174.7	0	118800	6	0.2	0	1	421669	9000	0	50	3000	0.0052	0	0	1	17168	1	1734	1349.13	1	107000	1	0.006	0.2	3	0.0058	0.041	3	12	false	9	1241	1120.8	10	1
244	1	10000	1	100000	0	5	330.4	true	14	30000.8	0	10	15	6174.7	0	118800	6	0.2	0	1	421669	9000	0	50	3000	0.0052	0	0	1	17168	1	1734	1349.13	1	107000	1	0.006	0.2	3	0.0058	0.041	3	12	false	9	1241	1120.8	10	1
246	1	10000	1	100000	0	5	330.4	true	14	30000.8	0	10	15	6174.7	0	118800	6	0.2	0	1	421669	9000	0	50	3000	0.0052	0	0	1	17168	1	1734	1349.13	1	107000	1	0.006	0.2	3	0.0058	0.041	3	12	false	9	1241	1120.8	10	1
245	1	10000	1	100000	0	5	330.4	true	14	30000.8	0	10	15	6174.7	0	118800	6	0.2	0	1	421669	9000	0	50	3000	0.0052	0	0	1	17168	1	1734	1349.13	1	107000	1	0.006	0.2	3	0.0058	0.041	3	12	false	9	1241	1120.8	10	1
247	1	10000	1	100000	0	5	330.4	true	14	30000.8	0	10	15	6174.7	0	118800	6	0.2	0	1	421669	9000	0	50	3000	0.0052	0	0	1	17168	1	1734	1349.13	1	107000	1	0.006	0.2	3	0.0058	0.041	3	12	false	9	1241	1120.8	10	1
248	1	10000	1	100000	0	5	330.4	true	14	30000.8	0	10	15	6174.7	0	118800	6	0.2	0	1	421669	9000	0	50	3000	0.0052	0	0	1	17168	1	1734	1349.13	1	107000	1	0.006	0.2	3	0.0058	0.041	3	12	false	9	1241	1120.8	10	1
249	1	10000	1	100000	0	5	330.4	true	14	30000.8	0	10	15	6174.7	0	118800	6	0.2	0	1	421669	9000	0	50	3000	0.0052	0	0	1	17168	1	1734	1349.13	1	107000	1	0.006	0.2	3	0.0058	0.041	3	12	false	9	1241	1120.8	10	1
250	1	10000	1	100000	0	5	330.4	true	14	30000.8	0	10	15	6174.7	0	118800	6	0.2	0	1	421669	9000	0	50	3000	0.0052	0	0	1	17168	1	1734	1349.13	1	107000	1	0.006	0.2	3	0.0058	0.041	3	12	false	9	1241	1120.8	10	1
251	1	10000	1	100000	0	5	330.4	true	14	30000.8	0	10	15	6174.7	0	118800	6	0.2	0	1	421669	9000	0	50	3000	0.0052	0	0	1	17168	1	1734	1349.13	1	107000	1	0.006	0.2	3	0.0058	0.041	3	12	false	9	1241	1120.8	10	1
252	1	10000	1	100000	0	5	330.4	true	14	30000.8	0	10	15	6174.7	0	118800	6	0.2	0	1	421669	9000	0	50	3000	0.0052	0	0	1	17168	1	1734	1349.13	1	107000	1	0.006	0.2	3	0.0058	0.041	3	12	false	9	1241	1120.8	10	1
253	1	10000	1	100000	0	5	330.4	true	14	30000.8	0	10	15	6174.7	0	118800	6	0.2	0	1	421669	9000	0	50	3000	0.0052	0	0	1	17168	1	1734	1349.13	1	107000	1	0.006	0.2	3	0.0058	0.041	3	12	false	9	1241	1120.8	10	1
254	1	10000	1	100000	0	5	330.4	true	14	30000.8	0	10	15	6174.7	0	118800	6	0.2	0	1	421669	9000	0	50	3000	0.0052	0	0	1	17168	1	1734	1349.13	1	107000	1	0.006	0.2	3	0.0058	0.041	3	12	false	9	1241	1120.8	10	1
255	1	10000	1	100000	0	5	330.4	true	14	30000.8	0	10	15	6174.7	0	118800	6	0.2	0	1	421669	9000	0	50	3000	0.0052	0	0	1	17168	1	1734	1349.13	1	107000	1	0.006	0.2	3	0.0058	0.041	3	12	false	9	1241	1120.8	10	1
256	1	10000	1	100000	0	5	330.4	true	14	30000.8	0	10	15	6174.7	0	118800	6	0.2	0	1	421669	9000	0	50	3000	0.0052	0	0	1	17168	1	1734	1349.13	1	107000	1	0.006	0.2	3	0.0058	0.041	3	12	false	9	1241	1120.8	10	1
257	1	10000	1	100000	0	5	330.4	true	14	30000.8	0	10	15	6174.7	0	118800	6	0.2	0	1	421669	9000	0	50	3000	0.0052	0	0	1	17168	1	1734	1349.13	1	107000	1	0.006	0.2	3	0.0058	0.041	3	12	false	9	1241	1120.8	10	1
258	1	10000	1	100000	0	5	330.4	true	14	30000.8	0	10	15	6174.7	0	118800	6	0.2	0	1	421669	9000	0	50	3000	0.0052	0	0	1	17168	1	1734	1349.13	1	107000	1	0.006	0.2	3	0.0058	0.041	3	12	false	9	1241	1120.8	10	1
259	1	10000	1	100000	0	5	330.4	true	14	30000.8	0	10	15	6174.7	0	118800	6	0.2	0	1	421669	9000	0	50	3000	0.0052	0	0	1	17168	1	1734	1349.13	1	107000	1	0.006	0.2	3	0.0058	0.041	3	12	false	9	1241	1120.8	10	1
261	1	10000	1	100000	0	5	330.4	true	14	30000.8	0	10	15	6174.7	0	118800	6	0.2	0	1	421669	9000	0	50	3000	0.0052	0	0	1	17168	1	1734	1349.13	1	107000	1	0.006	0.2	3	0.0058	0.041	3	12	false	9	1241	1120.8	10	1
260	1	10000	1	100000	0	5	330.4	true	14	30000.8	0	10	15	6174.7	0	118800	6	0.2	0	1	421669	9000	0	50	3000	0.0052	0	0	1	17168	1	1734	1349.13	1	107000	1	0.006	0.2	3	0.0058	0.041	3	12	false	9	1241	1120.8	10	1
262	1	10000	1	100000	0	5	330.4	true	14	30000.8	0	10	15	6174.7	0	118800	6	0.2	0	1	421669	9000	0	50	3000	0.0052	0	0	1	17168	1	1734	1349.13	1	107000	1	0.006	0.2	3	0.0058	0.041	3	12	false	9	1241	1120.8	10	1
263	1	10000	1	100000	0	5	330.4	true	14	30000.8	0	10	15	6174.7	0	118800	6	0.2	0	1	421669	9000	0	50	3000	0.0052	0	0	1	17168	1	1734	1349.13	1	107000	1	0.006	0.2	3	0.0058	0.041	3	12	false	9	1241	1120.8	10	1
264	1	10000	1	100000	0	5	330.4	true	14	30000.8	0	10	15	6174.7	0	118800	6	0.2	0	1	421669	9000	0	50	3000	0.0052	0	0	1	17168	1	1734	1349.13	1	107000	1	0.006	0.2	3	0.0058	0.041	3	12	false	9	1241	1120.8	10	1
265	1	10000	1	100000	0	5	330.4	true	14	30000.8	0	10	15	6174.7	0	118800	6	0.2	0	1	421669	9000	0	50	3000	0.0052	0	0	1	17168	1	1734	1349.13	1	107000	1	0.006	0.2	3	0.0058	0.041	3	12	false	9	1241	1120.8	10	1
266	1	10000	1	100000	0	5	330.4	true	14	30000.8	0	10	15	6174.7	0	118800	6	0.2	0	1	421669	9000	0	50	3000	0.0052	0	0	1	17168	1	1734	1349.13	1	107000	1	0.006	0.2	3	0.0058	0.041	3	12	false	9	1241	1120.8	10	1
267	1	10000	1	100000	0	5	330.4	true	14	30000.8	0	10	15	6174.7	0	118800	6	0.2	0	1	421669	9000	0	50	3000	0.0052	0	0	1	17168	1	1734	1349.13	1	107000	1	0.006	0.2	3	0.0058	0.041	3	12	false	9	1241	1120.8	10	1
268	1	10000	1	100000	0	5	330.4	true	14	30000.8	0	10	15	6174.7	0	118800	6	0.2	0	1	421669	9000	0	50	3000	0.0052	0	0	1	17168	1	1734	1349.13	1	107000	1	0.006	0.2	3	0.0058	0.041	3	12	false	9	1241	1120.8	10	1
269	1	10000	1	100000	0	5	330.4	true	14	30000.8	0	10	15	6174.7	0	118800	6	0.2	0	1	421669	9000	0	50	3000	0.0052	0	0	1	17168	1	1734	1349.13	1	107000	1	0.006	0.2	3	0.0058	0.041	3	12	false	9	1241	1120.8	10	1
270	1	10000	1	100000	0	5	330.4	true	14	30000.8	0	10	15	6174.7	0	118800	6	0.2	0	1	421669	9000	0	50	3000	0.0052	0	0	1	17168	1	1734	1349.13	1	107000	1	0.006	0.2	3	0.0058	0.041	3	12	false	9	1241	1120.8	10	1
271	1	10000	1	100000	0	5	330.4	true	14	30000.8	0	10	15	6174.7	0	118800	6	0.2	0	1	421669	9000	0	50	3000	0.0052	0	0	1	17168	1	1734	1349.13	1	107000	1	0.006	0.2	3	0.0058	0.041	3	12	false	9	1241	1120.8	10	1
272	1	10000	1	100000	0	5	330.4	true	14	30000.8	0	10	15	6174.7	0	118800	6	0.2	0	1	421669	9000	0	50	3000	0.0052	0	0	1	17168	1	1734	1349.13	1	107000	1	0.006	0.2	3	0.0058	0.041	3	12	false	9	1241	1120.8	10	1
273	1	10000	1	100000	0	5	330.4	true	14	30000.8	0	10	15	6174.7	0	118800	6	0.2	0	1	421669	9000	0	50	3000	0.0052	0	0	1	17168	1	1734	1349.13	1	107000	1	0.006	0.2	3	0.0058	0.041	3	12	false	9	1241	1120.8	10	1
274	1	10000	1	100000	0	5	330.4	true	14	30000.8	0	10	15	6174.7	0	118800	6	0.2	0	1	421669	9000	0	50	3000	0.0052	0	0	1	17168	1	1734	1349.13	1	107000	1	0.006	0.2	3	0.0058	0.041	3	12	false	9	1241	1120.8	10	1
275	1	10000	1	100000	0	5	330.4	true	14	30000.8	0	10	15	6174.7	0	118800	6	0.2	0	1	421669	9000	0	50	3000	0.0052	0	0	1	17168	1	1734	1349.13	1	107000	1	0.006	0.2	3	0.0058	0.041	3	12	false	9	1241	1120.8	10	1
276	1	10000	1	100000	0	5	330.4	true	14	30000.8	0	10	15	6174.7	0	118800	6	0.2	0	1	421669	9000	0	50	3000	0.0052	0	0	1	17168	1	1734	1349.13	1	107000	1	0.006	0.2	3	0.0058	0.041	3	12	false	9	1241	1120.8	10	1
277	1	10000	1	100000	0	5	330.4	true	14	30000.8	0	10	15	6174.7	0	118800	6	0.2	0	1	421669	9000	0	50	3000	0.0052	0	0	1	17168	1	1734	1349.13	1	107000	1	0.006	0.2	3	0.0058	0.041	3	12	false	9	1241	1120.8	10	1
278	1	10000	1	100000	0	5	330.4	true	14	30000.8	0	10	15	6174.7	0	118800	6	0.2	0	1	421669	9000	0	50	3000	0.0052	0	0	1	17168	1	1734	1349.13	1	107000	1	0.006	0.2	3	0.0058	0.041	3	12	false	9	1241	1120.8	10	1
280	1	10000	1	100000	0	5	330.4	true	14	30000.8	0	10	15	6174.7	0	118800	6	0.2	0	1	421669	9000	0	50	3000	0.0052	0	0	1	17168	1	1734	1349.13	1	107000	1	0.006	0.2	3	0.0058	0.041	3	12	false	9	1241	1120.8	10	1
279	1	10000	1	100000	0	5	330.4	true	14	30000.8	0	10	15	6174.7	0	118800	6	0.2	0	1	421669	9000	0	50	3000	0.0052	0	0	1	17168	1	1734	1349.13	1	107000	1	0.006	0.2	3	0.0058	0.041	3	12	false	9	1241	1120.8	10	1
281	1	10000	1	100000	0	5	330.4	true	14	30000.8	0	10	15	6174.7	0	118800	6	0.2	0	1	421669	9000	0	50	3000	0.0052	0	0	1	17168	1	1734	1349.13	1	107000	1	0.006	0.2	3	0.0058	0.041	3	12	false	9	1241	1120.8	13	1
282	1	10000	1	100000	0	5	330.4	true	14	30000.8	0	10	15	6174.7	0	118800	6	0.2	0	1	421669	9000	0	50	3000	0.0052	0	0	1	17168	1	1734	1349.13	1	107000	1	0.006	0.2	3	0.0058	0.041	3	12	false	9	1241	1120.8	13	1
283	1	10000	1	100000	0	5	330.4	true	14	30000.8	0	10	15	6174.7	0	118800	6	0.2	0	1	421669	9000	0	50	3000	0.0052	0	0	1	17168	1	1734	1349.13	1	107000	1	0.006	0.2	3	0.0058	0.041	3	12	false	9	1241	1120.8	13	1
284	1	10000	1	100000	0	5	330.4	true	14	30000.8	0	10	15	6174.7	0	118800	6	0.2	0	1	421669	9000	0	50	3000	0.0052	0	0	1	17168	1	1734	1349.13	1	107000	1	0.006	0.2	3	0.0058	0.041	3	12	false	9	1241	1120.8	13	1
285	1	10000	1	100000	0	5	330.4	true	14	30000.8	0	10	15	6174.7	0	118800	6	0.2	0	1	421669	9000	0	50	3000	0.0052	0	0	1	17168	1	1734	1349.13	1	107000	1	0.006	0.2	3	0.0058	0.041	3	12	false	9	1241	1120.8	13	1
286	1	10000	1	100000	0	5	330.4	true	14	30000.8	0	10	15	6174.7	0	118800	6	0.2	0	1	421669	9000	0	50	3000	0.0052	0	0	1	17168	1	1734	1349.13	1	107000	1	0.006	0.2	3	0.0058	0.041	3	12	false	9	1241	1120.8	13	1
287	1	10000	1	100000	0	5	330.4	true	14	30000.8	0	10	15	6174.7	0	118800	6	0.2	0	1	421669	9000	0	50	3000	0.0052	0	0	1	17168	1	1734	1349.13	1	107000	1	0.006	0.2	3	0.0058	0.041	3	12	false	9	1241	1120.8	13	1
288	1	10000	1	100000	0	5	330.4	true	14	30000.8	0	10	15	6174.7	0	118800	6	0.2	0	1	421669	9000	0	50	3000	0.0052	0	0	1	17168	1	1734	1349.13	1	107000	1	0.006	0.2	3	0.0058	0.041	3	12	false	9	1241	1120.8	13	1
289	1	10000	1	100000	0	5	330.4	true	14	30000.8	0	10	15	6174.7	0	118800	6	0.2	0	1	421669	9000	0	50	3000	0.0052	0	0	1	17168	1	1734	1349.13	1	107000	1	0.006	0.2	3	0.0058	0.041	3	12	false	9	1241	1120.8	13	1
290	1	10000	1	100000	0	5	330.4	true	14	30000.8	0	10	15	6174.7	0	118800	6	0.2	0	1	421669	9000	0	50	3000	0.0052	0	0	1	17168	1	1734	1349.13	1	107000	1	0.006	0.2	3	0.0058	0.041	3	12	false	9	1241	1120.8	13	1
291	1	10000	1	100000	0	5	330.4	true	14	30000.8	0	10	15	6174.7	0	118800	6	0.2	0	1	421669	9000	0	50	3000	0.0052	0	0	1	17168	1	1734	1349.13	1	107000	1	0.006	0.2	3	0.0058	0.041	3	12	false	9	1241	1120.8	13	1
292	1	10000	1	100000	0	5	330.4	true	14	30000.8	0	10	15	6174.7	0	118800	6	0.2	0	1	421669	9000	0	50	3000	0.0052	0	0	1	17168	1	1734	1349.13	1	107000	1	0.006	0.2	3	0.0058	0.041	3	12	false	9	1241	1120.8	13	1
293	1	10000	1	100000	0	5	330.4	true	14	30000.8	0	10	15	6174.7	0	118800	6	0.2	0	1	421669	9000	0	50	3000	0.0052	0	0	1	17168	1	1734	1349.13	1	107000	1	0.006	0.2	3	0.0058	0.041	3	12	false	9	1241	1120.8	13	1
294	1	10000	1	100000	0	5	330.4	true	14	30000.8	0	10	15	6174.7	0	118800	6	0.2	0	1	421669	9000	0	50	3000	0.0052	0	0	1	17168	1	1734	1349.13	1	107000	1	0.006	0.2	3	0.0058	0.041	3	12	false	9	1241	1120.8	13	1
295	1	10000	1	100000	0	5	330.4	true	14	30000.8	0	10	15	6174.7	0	118800	6	0.2	0	1	421669	9000	0	50	3000	0.0052	0	0	1	17168	1	1734	1349.13	1	107000	1	0.006	0.2	3	0.0058	0.041	3	12	false	9	1241	1120.8	13	1
296	1	10000	1	100000	0	5	330.4	true	14	30000.8	0	10	15	6174.7	0	118800	6	0.2	0	1	421669	9000	0	50	3000	0.0052	0	0	1	17168	1	1734	1349.13	1	107000	1	0.006	0.2	3	0.0058	0.041	3	12	false	9	1241	1120.8	13	1
297	1	10000	1	100000	0	5	330.4	true	14	30000.8	0	10	15	6174.7	0	118800	6	0.2	0	1	421669	9000	0	50	3000	0.0052	0	0	1	17168	1	1734	1349.13	1	107000	1	0.006	0.2	3	0.0058	0.041	3	12	false	9	1241	1120.8	13	1
298	1	10000	1	100000	0	5	330.4	true	14	30000.8	0	10	15	6174.7	0	118800	6	0.2	0	1	421669	9000	0	50	3000	0.0052	0	0	1	17168	1	1734	1349.13	1	107000	1	0.006	0.2	3	0.0058	0.041	3	12	false	9	1241	1120.8	13	1
299	1	10000	1	100000	0	5	330.4	true	14	30000.8	0	10	15	6174.7	0	118800	6	0.2	0	1	421669	9000	0	50	3000	0.0052	0	0	1	17168	1	1734	1349.13	1	107000	1	0.006	0.2	3	0.0058	0.041	3	12	false	9	1241	1120.8	13	1
300	1	10000	1	100000	0	5	330.4	true	14	30000.8	0	10	15	6174.7	0	118800	6	0.2	0	1	421669	9000	0	50	3000	0.0052	0	0	1	17168	1	1734	1349.13	1	107000	1	0.006	0.2	3	0.0058	0.041	3	12	false	9	1241	1120.8	13	1
301	1	10000	1	100000	0	5	330.4	true	14	30000.8	0	10	15	6174.7	0	118800	6	0.2	0	1	421669	9000	0	50	3000	0.0052	0	0	1	17168	1	1734	1349.13	1	107000	1	0.006	0.2	3	0.0058	0.041	3	12	false	9	1241	1120.8	13	1
302	1	10000	1	100000	0	5	330.4	true	14	30000.8	0	10	15	6174.7	0	118800	6	0.2	0	1	421669	9000	0	50	3000	0.0052	0	0	1	17168	1	1734	1349.13	1	107000	1	0.006	0.2	3	0.0058	0.041	3	12	false	9	1241	1120.8	13	1
303	1	10000	1	100000	0	5	330.4	true	14	30000.8	0	10	15	6174.7	0	118800	6	0.2	0	1	421669	9000	0	50	3000	0.0052	0	0	1	17168	1	1734	1349.13	1	107000	1	0.006	0.2	3	0.0058	0.041	3	12	false	9	1241	1120.8	13	1
304	1	10000	1	100000	0	5	330.4	true	14	30000.8	0	10	15	6174.7	0	118800	6	0.2	0	1	421669	9000	0	50	3000	0.0052	0	0	1	17168	1	1734	1349.13	1	107000	1	0.006	0.2	3	0.0058	0.041	3	12	false	9	1241	1120.8	13	1
305	1	10000	1	100000	0	5	330.4	true	14	30000.8	0	10	15	6174.7	0	118800	6	0.2	0	1	421669	9000	0	50	3000	0.0052	0	0	1	17168	1	1734	1349.13	1	107000	1	0.006	0.2	3	0.0058	0.041	3	12	false	9	1241	1120.8	13	1
306	1	10000	1	100000	0	5	330.4	true	14	30000.8	0	10	15	6174.7	0	118800	6	0.2	0	1	421669	9000	0	50	3000	0.0052	0	0	1	17168	1	1734	1349.13	1	107000	1	0.006	0.2	3	0.0058	0.041	3	12	false	9	1241	1120.8	13	1
307	1	10000	1	100000	0	5	330.4	true	14	30000.8	0	10	15	6174.7	0	118800	6	0.2	0	1	421669	9000	0	50	3000	0.0052	0	0	1	17168	1	1734	1349.13	1	107000	1	0.006	0.2	3	0.0058	0.041	3	12	false	9	1241	1120.8	13	1
308	1	10000	1	100000	0	5	330.4	true	14	30000.8	0	10	15	6174.7	0	118800	6	0.2	0	1	421669	9000	0	50	3000	0.0052	0	0	1	17168	1	1734	1349.13	1	107000	1	0.006	0.2	3	0.0058	0.041	3	12	false	9	1241	1120.8	13	1
309	1	10000	1	100000	0	5	330.4	true	14	30000.8	0	10	15	6174.7	0	118800	6	0.2	0	1	421669	9000	0	50	3000	0.0052	0	0	1	17168	1	1734	1349.13	1	107000	1	0.006	0.2	3	0.0058	0.041	3	12	false	9	1241	1120.8	13	1
310	1	10000	1	100000	0	5	330.4	true	14	30000.8	0	10	15	6174.7	0	118800	6	0.2	0	1	421669	9000	0	50	3000	0.0052	0	0	1	17168	1	1734	1349.13	1	107000	1	0.006	0.2	3	0.0058	0.041	3	12	false	9	1241	1120.8	13	1
311	1	10000	1	100000	0	5	330.4	true	14	30000.8	0	10	15	6174.7	0	118800	6	0.2	0	1	421669	9000	0	50	3000	0.0052	0	0	1	17168	1	1734	1349.13	1	107000	1	0.006	0.2	3	0.0058	0.041	3	12	false	9	1241	1120.8	13	1
312	1	10000	1	100000	0	5	330.4	true	14	30000.8	0	10	15	6174.7	0	118800	6	0.2	0	1	421669	9000	0	50	3000	0.0052	0	0	1	17168	1	1734	1349.13	1	107000	1	0.006	0.2	3	0.0058	0.041	3	12	false	9	1241	1120.8	13	1
313	1	10000	1	100000	0	5	330.4	true	14	30000.8	0	10	15	6174.7	0	118800	6	0.2	0	1	421669	9000	0	50	3000	0.0052	0	0	1	17168	1	1734	1349.13	1	107000	1	0.006	0.2	3	0.0058	0.041	3	12	false	9	1241	1120.8	13	1
314	1	10000	1	100000	0	5	330.4	true	14	30000.8	0	10	15	6174.7	0	118800	6	0.2	0	1	421669	9000	0	50	3000	0.0052	0	0	1	17168	1	1734	1349.13	1	107000	1	0.006	0.2	3	0.0058	0.041	3	12	false	9	1241	1120.8	13	1
315	1	10000	1	100000	0	5	330.4	true	14	30000.8	0	10	15	6174.7	0	118800	6	0.2	0	1	421669	9000	0	50	3000	0.0052	0	0	1	17168	1	1734	1349.13	1	107000	1	0.006	0.2	3	0.0058	0.041	3	12	false	9	1241	1120.8	13	1
316	1	10000	1	100000	0	5	330.4	true	14	30000.8	0	10	15	6174.7	0	118800	6	0.2	0	1	421669	9000	0	50	3000	0.0052	0	0	1	17168	1	1734	1349.13	1	107000	1	0.006	0.2	3	0.0058	0.041	3	12	false	9	1241	1120.8	13	1
317	1	10000	1	100000	0	5	330.4	true	14	30000.8	0	10	15	6174.7	0	118800	6	0.2	0	1	421669	9000	0	50	3000	0.0052	0	0	1	17168	1	1734	1349.13	1	107000	1	0.006	0.2	3	0.0058	0.041	3	12	false	9	1241	1120.8	13	1
318	1	10000	1	100000	0	5	330.4	true	14	30000.8	0	10	15	6174.7	0	118800	6	0.2	0	1	421669	9000	0	50	3000	0.0052	0	0	1	17168	1	1734	1349.13	1	107000	1	0.006	0.2	3	0.0058	0.041	3	12	false	9	1241	1120.8	13	1
319	1	10000	1	100000	0	5	330.4	true	14	30000.8	0	10	15	6174.7	0	118800	6	0.2	0	1	421669	9000	0	50	3000	0.0052	0	0	1	17168	1	1734	1349.13	1	107000	1	0.006	0.2	3	0.0058	0.041	3	12	false	9	1241	1120.8	13	1
320	1	10000	1	100000	0	5	330.4	true	14	30000.8	0	10	15	6174.7	0	118800	6	0.2	0	1	421669	9000	0	50	3000	0.0052	0	0	1	17168	1	1734	1349.13	1	107000	1	0.006	0.2	3	0.0058	0.041	3	12	false	9	1241	1120.8	13	1
321	1	10000	1	100000	0	5	330.4	true	14	30000.8	0	10	15	6174.7	0	118800	6	0.2	0	1	421669	9000	0	50	3000	0.0052	0	0	1	17168	1	1734	1349.13	1	107000	1	0.006	0.2	3	0.0058	0.041	3	12	false	9	1241	1120.8	13	1
322	1	10000	1	100000	0	5	330.4	true	14	30000.8	0	10	15	6174.7	0	118800	6	0.2	0	1	421669	9000	0	50	3000	0.0052	0	0	1	17168	1	1734	1349.13	1	107000	1	0.006	0.2	3	0.0058	0.041	3	12	false	9	1241	1120.8	13	1
323	1	10000	1	100000	0	5	330.4	true	14	30000.8	0	10	15	6174.7	0	118800	6	0.2	0	1	421669	9000	0	50	3000	0.0052	0	0	1	17168	1	1734	1349.13	1	107000	1	0.006	0.2	3	0.0058	0.041	3	12	false	9	1241	1120.8	13	1
324	1	10000	1	100000	0	5	330.4	true	14	30000.8	0	10	15	6174.7	0	118800	6	0.2	0	1	421669	9000	0	50	3000	0.0052	0	0	1	17168	1	1734	1349.13	1	107000	1	0.006	0.2	3	0.0058	0.041	3	12	false	9	1241	1120.8	13	1
325	1	10000	1	100000	0	5	330.4	true	14	30000.8	0	10	15	6174.7	0	118800	6	0.2	0	1	421669	9000	0	50	3000	0.0052	0	0	1	17168	1	1734	1349.13	1	107000	1	0.006	0.2	3	0.0058	0.041	3	12	false	9	1241	1120.8	13	1
326	1	10000	1	100000	0	5	330.4	true	14	30000.8	0	10	15	6174.7	0	118800	6	0.2	0	1	421669	9000	0	50	3000	0.0052	0	0	1	17168	1	1734	1349.13	1	107000	1	0.006	0.2	3	0.0058	0.041	3	12	false	9	1241	1120.8	13	1
327	1	10000	1	100000	0	5	330.4	true	14	30000.8	0	10	15	6174.7	0	118800	6	0.2	0	1	421669	9000	0	50	3000	0.0052	0	0	1	17168	1	1734	1349.13	1	107000	1	0.006	0.2	3	0.0058	0.041	3	12	false	9	1241	1120.8	13	1
328	1	10000	1	100000	0	5	330.4	true	14	30000.8	0	10	15	6174.7	0	118800	6	0.2	0	1	421669	9000	0	50	3000	0.0052	0	0	1	17168	1	1734	1349.13	1	107000	1	0.006	0.2	3	0.0058	0.041	3	12	false	9	1241	1120.8	13	1
329	1	10000	1	100000	0	5	330.4	true	14	30000.8	0	10	15	6174.7	0	118800	6	0.2	0	1	421669	9000	0	50	3000	0.0052	0	0	1	17168	1	1734	1349.13	1	107000	1	0.006	0.2	3	0.0058	0.041	3	12	false	9	1241	1120.8	13	1
330	1	10000	1	100000	0	5	330.4	true	14	30000.8	0	10	15	6174.7	0	118800	6	0.2	0	1	421669	9000	0	50	3000	0.0052	0	0	1	17168	1	1734	1349.13	1	107000	1	0.006	0.2	3	0.0058	0.041	3	12	false	9	1241	1120.8	13	1
331	1	10000	1	100000	0	5	330.4	true	14	30000.8	0	10	15	6174.7	0	118800	6	0.2	0	1	421669	9000	0	50	3000	0.0052	0	0	1	17168	1	1734	1349.13	1	107000	1	0.006	0.2	3	0.0058	0.041	3	12	false	9	1241	1120.8	13	1
332	1	10000	1	100000	0	5	330.4	true	14	30000.8	0	10	15	6174.7	0	118800	6	0.2	0	1	421669	9000	0	50	3000	0.0052	0	0	1	17168	1	1734	1349.13	1	107000	1	0.006	0.2	3	0.0058	0.041	3	12	false	9	1241	1120.8	13	1
333	1	10000	1	100000	0	5	330.4	true	14	30000.8	0	10	15	6174.7	0	118800	6	0.2	0	1	421669	9000	0	50	3000	0.0052	0	0	1	17168	1	1734	1349.13	1	107000	1	0.006	0.2	3	0.0058	0.041	3	12	false	9	1241	1120.8	13	1
334	1	10000	1	100000	0	5	330.4	true	14	30000.8	0	10	15	6174.7	0	118800	6	0.2	0	1	421669	9000	0	50	3000	0.0052	0	0	1	17168	1	1734	1349.13	1	107000	1	0.006	0.2	3	0.0058	0.041	3	12	false	9	1241	1120.8	13	1
335	1	10000	1	100000	0	5	330.4	true	14	30000.8	0	10	15	6174.7	0	118800	6	0.2	0	1	421669	9000	0	50	3000	0.0052	0	0	1	17168	1	1734	1349.13	1	107000	1	0.006	0.2	3	0.0058	0.041	3	12	false	9	1241	1120.8	13	1
336	1	10000	1	100000	0	5	330.4	true	14	30000.8	0	10	15	6174.7	0	118800	6	0.2	0	1	421669	9000	0	50	3000	0.0052	0	0	1	17168	1	1734	1349.13	1	107000	1	0.006	0.2	3	0.0058	0.041	3	12	false	9	1241	1120.8	13	1
337	1	10000	1	100000	0	5	330.4	true	14	30000.8	0	10	15	6174.7	0	118800	6	0.2	0	1	421669	9000	0	50	3000	0.0052	0	0	1	17168	1	1734	1349.13	1	107000	1	0.006	0.2	3	0.0058	0.041	3	12	false	9	1241	1120.8	13	1
338	1	10000	1	100000	0	5	330.4	true	14	30000.8	0	10	15	6174.7	0	118800	6	0.2	0	1	421669	9000	0	50	3000	0.0052	0	0	1	17168	1	1734	1349.13	1	107000	1	0.006	0.2	3	0.0058	0.041	3	12	false	9	1241	1120.8	13	1
339	1	10000	1	100000	0	5	330.4	true	14	30000.8	0	10	15	6174.7	0	118800	6	0.2	0	1	421669	9000	0	50	3000	0.0052	0	0	1	17168	1	1734	1349.13	1	107000	1	0.006	0.2	3	0.0058	0.041	3	12	false	9	1241	1120.8	13	1
340	1	10000	1	100000	0	5	330.4	true	14	30000.8	0	10	15	6174.7	0	118800	6	0.2	0	1	421669	9000	0	50	3000	0.0052	0	0	1	17168	1	1734	1349.13	1	107000	1	0.006	0.2	3	0.0058	0.041	3	12	false	9	1241	1120.8	13	1
341	1	10000	1	100000	0	5	330.4	true	14	30000.8	0	10	15	6174.7	0	118800	6	0.2	0	1	421669	9000	0	50	3000	0.0052	0	0	1	17168	1	1734	1349.13	1	107000	1	0.006	0.2	3	0.0058	0.041	3	12	false	9	1241	1120.8	13	1
342	1	10000	1	100000	0	5	330.4	true	14	30000.8	0	10	15	6174.7	0	118800	6	0.2	0	1	421669	9000	0	50	3000	0.0052	0	0	1	17168	1	1734	1349.13	1	107000	1	0.006	0.2	3	0.0058	0.041	3	12	false	9	1241	1120.8	13	1
343	1	10000	1	100000	0	5	330.4	true	14	30000.8	0	10	15	6174.7	0	118800	6	0.2	0	1	421669	9000	0	50	3000	0.0052	0	0	1	17168	1	1734	1349.13	1	107000	1	0.006	0.2	3	0.0058	0.041	3	12	false	9	1241	1120.8	13	1
344	1	10000	1	100000	0	5	330.4	true	14	30000.8	0	10	15	6174.7	0	118800	6	0.2	0	1	421669	9000	0	50	3000	0.0052	0	0	1	17168	1	1734	1349.13	1	107000	1	0.006	0.2	3	0.0058	0.041	3	12	false	9	1241	1120.8	13	1
345	1	10000	1	100000	0	5	330.4	true	14	30000.8	0	10	15	6174.7	0	118800	6	0.2	0	1	421669	9000	0	50	3000	0.0052	0	0	1	17168	1	1734	1349.13	1	107000	1	0.006	0.2	3	0.0058	0.041	3	12	false	9	1241	1120.8	13	1
346	1	10000	1	100000	0	5	330.4	true	14	30000.8	0	10	15	6174.7	0	118800	6	0.2	0	1	421669	9000	0	50	3000	0.0052	0	0	1	17168	1	1734	1349.13	1	107000	1	0.006	0.2	3	0.0058	0.041	3	12	false	9	1241	1120.8	13	1
347	1	10000	1	100000	0	5	330.4	true	14	30000.8	0	10	15	6174.7	0	118800	6	0.2	0	1	421669	9000	0	50	3000	0.0052	0	0	1	17168	1	1734	1349.13	1	107000	1	0.006	0.2	3	0.0058	0.041	3	12	false	9	1241	1120.8	13	1
348	1	10000	1	100000	0	5	330.4	true	14	30000.8	0	10	15	6174.7	0	118800	6	0.2	0	1	421669	9000	0	50	3000	0.0052	0	0	1	17168	1	1734	1349.13	1	107000	1	0.006	0.2	3	0.0058	0.041	3	12	false	9	1241	1120.8	13	1
349	1	10000	1	100000	0	5	330.4	true	14	30000.8	0	10	15	6174.7	0	118800	6	0.2	0	1	421669	9000	0	50	3000	0.0052	0	0	1	17168	1	1734	1349.13	1	107000	1	0.006	0.2	3	0.0058	0.041	3	12	false	9	1241	1120.8	13	1
351	1	10000	1	100000	0	5	330.4	true	14	30000.8	0	10	15	6174.7	0	118800	6	0.2	0	1	421669	9000	0	50	3000	0.0052	0	0	1	17168	1	1734	1349.13	1	107000	1	0.006	0.2	3	0.0058	0.041	3	12	false	9	1241	1120.8	16	1
350	1	10000	1	100000	0	5	330.4	true	14	30000.8	0	10	15	6174.7	0	118800	6	0.2	0	1	421669	9000	0	50	3000	0.0052	0	0	1	17168	1	1734	1349.13	1	107000	1	0.006	0.2	3	0.0058	0.041	3	12	false	9	1241	1120.8	13	1
352	1	10000	1	100000	0	5	330.4	true	14	30000.8	0	10	15	6174.7	0	118800	6	0.2	0	1	421669	9000	0	50	3000	0.0052	0	0	1	17168	1	1734	1349.13	1	107000	1	0.006	0.2	3	0.0058	0.041	3	12	false	9	1241	1120.8	16	1
353	1	10000	1	100000	0	5	330.4	true	14	30000.8	0	10	15	6174.7	0	118800	6	0.2	0	1	421669	9000	0	50	3000	0.0052	0	0	1	17168	1	1734	1349.13	1	107000	1	0.006	0.2	3	0.0058	0.041	3	12	false	9	1241	1120.8	16	1
354	1	10000	1	100000	0	5	330.4	true	14	30000.8	0	10	15	6174.7	0	118800	6	0.2	0	1	421669	9000	0	50	3000	0.0052	0	0	1	17168	1	1734	1349.13	1	107000	1	0.006	0.2	3	0.0058	0.041	3	12	false	9	1241	1120.8	16	1
355	1	10000	1	100000	0	5	330.4	true	14	30000.8	0	10	15	6174.7	0	118800	6	0.2	0	1	421669	9000	0	50	3000	0.0052	0	0	1	17168	1	1734	1349.13	1	107000	1	0.006	0.2	3	0.0058	0.041	3	12	false	9	1241	1120.8	16	1
356	1	10000	1	100000	0	5	330.4	true	14	30000.8	0	10	15	6174.7	0	118800	6	0.2	0	1	421669	9000	0	50	3000	0.0052	0	0	1	17168	1	1734	1349.13	1	107000	1	0.006	0.2	3	0.0058	0.041	3	12	false	9	1241	1120.8	16	1
357	1	10000	1	100000	0	5	330.4	true	14	30000.8	0	10	15	6174.7	0	118800	6	0.2	0	1	421669	9000	0	50	3000	0.0052	0	0	1	17168	1	1734	1349.13	1	107000	1	0.006	0.2	3	0.0058	0.041	3	12	false	9	1241	1120.8	16	1
358	1	10000	1	100000	0	5	330.4	true	14	30000.8	0	10	15	6174.7	0	118800	6	0.2	0	1	421669	9000	0	50	3000	0.0052	0	0	1	17168	1	1734	1349.13	1	107000	1	0.006	0.2	3	0.0058	0.041	3	12	false	9	1241	1120.8	16	1
359	1	10000	1	100000	0	5	330.4	true	14	30000.8	0	10	15	6174.7	0	118800	6	0.2	0	1	421669	9000	0	50	3000	0.0052	0	0	1	17168	1	1734	1349.13	1	107000	1	0.006	0.2	3	0.0058	0.041	3	12	false	9	1241	1120.8	16	1
360	1	10000	1	100000	0	5	330.4	true	14	30000.8	0	10	15	6174.7	0	118800	6	0.2	0	1	421669	9000	0	50	3000	0.0052	0	0	1	17168	1	1734	1349.13	1	107000	1	0.006	0.2	3	0.0058	0.041	3	12	false	9	1241	1120.8	16	1
361	1	10000	1	100000	0	5	330.4	true	14	30000.8	0	10	15	6174.7	0	118800	6	0.2	0	1	421669	9000	0	50	3000	0.0052	0	0	1	17168	1	1734	1349.13	1	107000	1	0.006	0.2	3	0.0058	0.041	3	12	false	9	1241	1120.8	16	1
362	1	10000	1	100000	0	5	330.4	true	14	30000.8	0	10	15	6174.7	0	118800	6	0.2	0	1	421669	9000	0	50	3000	0.0052	0	0	1	17168	1	1734	1349.13	1	107000	1	0.006	0.2	3	0.0058	0.041	3	12	false	9	1241	1120.8	16	1
363	1	10000	1	100000	0	5	330.4	true	14	30000.8	0	10	15	6174.7	0	118800	6	0.2	0	1	421669	9000	0	50	3000	0.0052	0	0	1	17168	1	1734	1349.13	1	107000	1	0.006	0.2	3	0.0058	0.041	3	12	false	9	1241	1120.8	16	1
364	1	10000	1	100000	0	5	330.4	true	14	30000.8	0	10	15	6174.7	0	118800	6	0.2	0	1	421669	9000	0	50	3000	0.0052	0	0	1	17168	1	1734	1349.13	1	107000	1	0.006	0.2	3	0.0058	0.041	3	12	false	9	1241	1120.8	16	1
365	1	10000	1	100000	0	5	330.4	true	14	30000.8	0	10	15	6174.7	0	118800	6	0.2	0	1	421669	9000	0	50	3000	0.0052	0	0	1	17168	1	1734	1349.13	1	107000	1	0.006	0.2	3	0.0058	0.041	3	12	false	9	1241	1120.8	16	1
366	1	10000	1	100000	0	5	330.4	true	14	30000.8	0	10	15	6174.7	0	118800	6	0.2	0	1	421669	9000	0	50	3000	0.0052	0	0	1	17168	1	1734	1349.13	1	107000	1	0.006	0.2	3	0.0058	0.041	3	12	false	9	1241	1120.8	16	1
367	1	10000	1	100000	0	5	330.4	true	14	30000.8	0	10	15	6174.7	0	118800	6	0.2	0	1	421669	9000	0	50	3000	0.0052	0	0	1	17168	1	1734	1349.13	1	107000	1	0.006	0.2	3	0.0058	0.041	3	12	false	9	1241	1120.8	16	1
368	1	10000	1	100000	0	5	330.4	true	14	30000.8	0	10	15	6174.7	0	118800	6	0.2	0	1	421669	9000	0	50	3000	0.0052	0	0	1	17168	1	1734	1349.13	1	107000	1	0.006	0.2	3	0.0058	0.041	3	12	false	9	1241	1120.8	16	1
369	1	10000	1	100000	0	5	330.4	true	14	30000.8	0	10	15	6174.7	0	118800	6	0.2	0	1	421669	9000	0	50	3000	0.0052	0	0	1	17168	1	1734	1349.13	1	107000	1	0.006	0.2	3	0.0058	0.041	3	12	false	9	1241	1120.8	16	1
370	1	10000	1	100000	0	5	330.4	true	14	30000.8	0	10	15	6174.7	0	118800	6	0.2	0	1	421669	9000	0	50	3000	0.0052	0	0	1	17168	1	1734	1349.13	1	107000	1	0.006	0.2	3	0.0058	0.041	3	12	false	9	1241	1120.8	16	1
371	1	10000	1	100000	0	5	330.4	true	14	30000.8	0	10	15	6174.7	0	118800	6	0.2	0	1	421669	9000	0	50	3000	0.0052	0	0	1	17168	1	1734	1349.13	1	107000	1	0.006	0.2	3	0.0058	0.041	3	12	false	9	1241	1120.8	16	1
372	1	10000	1	100000	0	5	330.4	true	14	30000.8	0	10	15	6174.7	0	118800	6	0.2	0	1	421669	9000	0	50	3000	0.0052	0	0	1	17168	1	1734	1349.13	1	107000	1	0.006	0.2	3	0.0058	0.041	3	12	false	9	1241	1120.8	16	1
373	1	10000	1	100000	0	5	330.4	true	14	30000.8	0	10	15	6174.7	0	118800	6	0.2	0	1	421669	9000	0	50	3000	0.0052	0	0	1	17168	1	1734	1349.13	1	107000	1	0.006	0.2	3	0.0058	0.041	3	12	false	9	1241	1120.8	16	1
374	1	10000	1	100000	0	5	330.4	true	14	30000.8	0	10	15	6174.7	0	118800	6	0.2	0	1	421669	9000	0	50	3000	0.0052	0	0	1	17168	1	1734	1349.13	1	107000	1	0.006	0.2	3	0.0058	0.041	3	12	false	9	1241	1120.8	16	1
375	1	10000	1	100000	0	5	330.4	true	14	30000.8	0	10	15	6174.7	0	118800	6	0.2	0	1	421669	9000	0	50	3000	0.0052	0	0	1	17168	1	1734	1349.13	1	107000	1	0.006	0.2	3	0.0058	0.041	3	12	false	9	1241	1120.8	16	1
376	1	10000	1	100000	0	5	330.4	true	14	30000.8	0	10	15	6174.7	0	118800	6	0.2	0	1	421669	9000	0	50	3000	0.0052	0	0	1	17168	1	1734	1349.13	1	107000	1	0.006	0.2	3	0.0058	0.041	3	12	false	9	1241	1120.8	16	1
377	1	10000	1	100000	0	5	330.4	true	14	30000.8	0	10	15	6174.7	0	118800	6	0.2	0	1	421669	9000	0	50	3000	0.0052	0	0	1	17168	1	1734	1349.13	1	107000	1	0.006	0.2	3	0.0058	0.041	3	12	false	9	1241	1120.8	16	1
378	1	10000	1	100000	0	5	330.4	true	14	30000.8	0	10	15	6174.7	0	118800	6	0.2	0	1	421669	9000	0	50	3000	0.0052	0	0	1	17168	1	1734	1349.13	1	107000	1	0.006	0.2	3	0.0058	0.041	3	12	false	9	1241	1120.8	16	1
379	1	10000	1	100000	0	5	330.4	true	14	30000.8	0	10	15	6174.7	0	118800	6	0.2	0	1	421669	9000	0	50	3000	0.0052	0	0	1	17168	1	1734	1349.13	1	107000	1	0.006	0.2	3	0.0058	0.041	3	12	false	9	1241	1120.8	16	1
380	1	10000	1	100000	0	5	330.4	true	14	30000.8	0	10	15	6174.7	0	118800	6	0.2	0	1	421669	9000	0	50	3000	0.0052	0	0	1	17168	1	1734	1349.13	1	107000	1	0.006	0.2	3	0.0058	0.041	3	12	false	9	1241	1120.8	16	1
381	1	10000	1	100000	0	5	330.4	true	14	30000.8	0	10	15	6174.7	0	118800	6	0.2	0	1	421669	9000	0	50	3000	0.0052	0	0	1	17168	1	1734	1349.13	1	107000	1	0.006	0.2	3	0.0058	0.041	3	12	false	9	1241	1120.8	16	1
382	1	10000	1	100000	0	5	330.4	true	14	30000.8	0	10	15	6174.7	0	118800	6	0.2	0	1	421669	9000	0	50	3000	0.0052	0	0	1	17168	1	1734	1349.13	1	107000	1	0.006	0.2	3	0.0058	0.041	3	12	false	9	1241	1120.8	16	1
383	1	10000	1	100000	0	5	330.4	true	14	30000.8	0	10	15	6174.7	0	118800	6	0.2	0	1	421669	9000	0	50	3000	0.0052	0	0	1	17168	1	1734	1349.13	1	107000	1	0.006	0.2	3	0.0058	0.041	3	12	false	9	1241	1120.8	16	1
384	1	10000	1	100000	0	5	330.4	true	14	30000.8	0	10	15	6174.7	0	118800	6	0.2	0	1	421669	9000	0	50	3000	0.0052	0	0	1	17168	1	1734	1349.13	1	107000	1	0.006	0.2	3	0.0058	0.041	3	12	false	9	1241	1120.8	16	1
385	1	10000	1	100000	0	5	330.4	true	14	30000.8	0	10	15	6174.7	0	118800	6	0.2	0	1	421669	9000	0	50	3000	0.0052	0	0	1	17168	1	1734	1349.13	1	107000	1	0.006	0.2	3	0.0058	0.041	3	12	false	9	1241	1120.8	16	1
386	1	10000	1	100000	0	5	330.4	true	14	30000.8	0	10	15	6174.7	0	118800	6	0.2	0	1	421669	9000	0	50	3000	0.0052	0	0	1	17168	1	1734	1349.13	1	107000	1	0.006	0.2	3	0.0058	0.041	3	12	false	9	1241	1120.8	16	1
387	1	10000	1	100000	0	5	330.4	true	14	30000.8	0	10	15	6174.7	0	118800	6	0.2	0	1	421669	9000	0	50	3000	0.0052	0	0	1	17168	1	1734	1349.13	1	107000	1	0.006	0.2	3	0.0058	0.041	3	12	false	9	1241	1120.8	16	1
388	1	10000	1	100000	0	5	330.4	true	14	30000.8	0	10	15	6174.7	0	118800	6	0.2	0	1	421669	9000	0	50	3000	0.0052	0	0	1	17168	1	1734	1349.13	1	107000	1	0.006	0.2	3	0.0058	0.041	3	12	false	9	1241	1120.8	16	1
389	1	10000	1	100000	0	5	330.4	true	14	30000.8	0	10	15	6174.7	0	118800	6	0.2	0	1	421669	9000	0	50	3000	0.0052	0	0	1	17168	1	1734	1349.13	1	107000	1	0.006	0.2	3	0.0058	0.041	3	12	false	9	1241	1120.8	16	1
390	1	10000	1	100000	0	5	330.4	true	14	30000.8	0	10	15	6174.7	0	118800	6	0.2	0	1	421669	9000	0	50	3000	0.0052	0	0	1	17168	1	1734	1349.13	1	107000	1	0.006	0.2	3	0.0058	0.041	3	12	false	9	1241	1120.8	16	1
391	1	10000	1	100000	0	5	330.4	true	14	30000.8	0	10	15	6174.7	0	118800	6	0.2	0	1	421669	9000	0	50	3000	0.0052	0	0	1	17168	1	1734	1349.13	1	107000	1	0.006	0.2	3	0.0058	0.041	3	12	false	9	1241	1120.8	16	1
392	1	10000	1	100000	0	5	330.4	true	14	30000.8	0	10	15	6174.7	0	118800	6	0.2	0	1	421669	9000	0	50	3000	0.0052	0	0	1	17168	1	1734	1349.13	1	107000	1	0.006	0.2	3	0.0058	0.041	3	12	false	9	1241	1120.8	16	1
393	1	10000	1	100000	0	5	330.4	true	14	30000.8	0	10	15	6174.7	0	118800	6	0.2	0	1	421669	9000	0	50	3000	0.0052	0	0	1	17168	1	1734	1349.13	1	107000	1	0.006	0.2	3	0.0058	0.041	3	12	false	9	1241	1120.8	16	1
394	1	10000	1	100000	0	5	330.4	true	14	30000.8	0	10	15	6174.7	0	118800	6	0.2	0	1	421669	9000	0	50	3000	0.0052	0	0	1	17168	1	1734	1349.13	1	107000	1	0.006	0.2	3	0.0058	0.041	3	12	false	9	1241	1120.8	16	1
395	1	10000	1	100000	0	5	330.4	true	14	30000.8	0	10	15	6174.7	0	118800	6	0.2	0	1	421669	9000	0	50	3000	0.0052	0	0	1	17168	1	1734	1349.13	1	107000	1	0.006	0.2	3	0.0058	0.041	3	12	false	9	1241	1120.8	16	1
396	1	10000	1	100000	0	5	330.4	true	14	30000.8	0	10	15	6174.7	0	118800	6	0.2	0	1	421669	9000	0	50	3000	0.0052	0	0	1	17168	1	1734	1349.13	1	107000	1	0.006	0.2	3	0.0058	0.041	3	12	false	9	1241	1120.8	16	1
397	1	10000	1	100000	0	5	330.4	true	14	30000.8	0	10	15	6174.7	0	118800	6	0.2	0	1	421669	9000	0	50	3000	0.0052	0	0	1	17168	1	1734	1349.13	1	107000	1	0.006	0.2	3	0.0058	0.041	3	12	false	9	1241	1120.8	16	1
398	1	10000	1	100000	0	5	330.4	true	14	30000.8	0	10	15	6174.7	0	118800	6	0.2	0	1	421669	9000	0	50	3000	0.0052	0	0	1	17168	1	1734	1349.13	1	107000	1	0.006	0.2	3	0.0058	0.041	3	12	false	9	1241	1120.8	16	1
399	1	10000	1	100000	0	5	330.4	true	14	30000.8	0	10	15	6174.7	0	118800	6	0.2	0	1	421669	9000	0	50	3000	0.0052	0	0	1	17168	1	1734	1349.13	1	107000	1	0.006	0.2	3	0.0058	0.041	3	12	false	9	1241	1120.8	16	1
400	1	10000	1	100000	0	5	330.4	true	14	30000.8	0	10	15	6174.7	0	118800	6	0.2	0	1	421669	9000	0	50	3000	0.0052	0	0	1	17168	1	1734	1349.13	1	107000	1	0.006	0.2	3	0.0058	0.041	3	12	false	9	1241	1120.8	16	1
401	1	10000	1	100000	0	5	330.4	true	14	30000.8	0	10	15	6174.7	0	118800	6	0.2	0	1	421669	9000	0	50	3000	0.0052	0	0	1	17168	1	1734	1349.13	1	107000	1	0.006	0.2	3	0.0058	0.041	3	12	false	9	1241	1120.8	16	1
402	1	10000	1	100000	0	5	330.4	true	14	30000.8	0	10	15	6174.7	0	118800	6	0.2	0	1	421669	9000	0	50	3000	0.0052	0	0	1	17168	1	1734	1349.13	1	107000	1	0.006	0.2	3	0.0058	0.041	3	12	false	9	1241	1120.8	16	1
403	1	10000	1	100000	0	5	330.4	true	14	30000.8	0	10	15	6174.7	0	118800	6	0.2	0	1	421669	9000	0	50	3000	0.0052	0	0	1	17168	1	1734	1349.13	1	107000	1	0.006	0.2	3	0.0058	0.041	3	12	false	9	1241	1120.8	16	1
404	1	10000	1	100000	0	5	330.4	true	14	30000.8	0	10	15	6174.7	0	118800	6	0.2	0	1	421669	9000	0	50	3000	0.0052	0	0	1	17168	1	1734	1349.13	1	107000	1	0.006	0.2	3	0.0058	0.041	3	12	false	9	1241	1120.8	16	1
405	1	10000	1	100000	0	5	330.4	true	14	30000.8	0	10	15	6174.7	0	118800	6	0.2	0	1	421669	9000	0	50	3000	0.0052	0	0	1	17168	1	1734	1349.13	1	107000	1	0.006	0.2	3	0.0058	0.041	3	12	false	9	1241	1120.8	16	1
406	1	10000	1	100000	0	5	330.4	true	14	30000.8	0	10	15	6174.7	0	118800	6	0.2	0	1	421669	9000	0	50	3000	0.0052	0	0	1	17168	1	1734	1349.13	1	107000	1	0.006	0.2	3	0.0058	0.041	3	12	false	9	1241	1120.8	16	1
407	1	10000	1	100000	0	5	330.4	true	14	30000.8	0	10	15	6174.7	0	118800	6	0.2	0	1	421669	9000	0	50	3000	0.0052	0	0	1	17168	1	1734	1349.13	1	107000	1	0.006	0.2	3	0.0058	0.041	3	12	false	9	1241	1120.8	16	1
408	1	10000	1	100000	0	5	330.4	true	14	30000.8	0	10	15	6174.7	0	118800	6	0.2	0	1	421669	9000	0	50	3000	0.0052	0	0	1	17168	1	1734	1349.13	1	107000	1	0.006	0.2	3	0.0058	0.041	3	12	false	9	1241	1120.8	16	1
409	1	10000	1	100000	0	5	330.4	true	14	30000.8	0	10	15	6174.7	0	118800	6	0.2	0	1	421669	9000	0	50	3000	0.0052	0	0	1	17168	1	1734	1349.13	1	107000	1	0.006	0.2	3	0.0058	0.041	3	12	false	9	1241	1120.8	16	1
410	1	10000	1	100000	0	5	330.4	true	14	30000.8	0	10	15	6174.7	0	118800	6	0.2	0	1	421669	9000	0	50	3000	0.0052	0	0	1	17168	1	1734	1349.13	1	107000	1	0.006	0.2	3	0.0058	0.041	3	12	false	9	1241	1120.8	16	1
411	1	10000	1	100000	0	5	330.4	true	14	30000.8	0	10	15	6174.7	0	118800	6	0.2	0	1	421669	9000	0	50	3000	0.0052	0	0	1	17168	1	1734	1349.13	1	107000	1	0.006	0.2	3	0.0058	0.041	3	12	false	9	1241	1120.8	16	1
412	1	10000	1	100000	0	5	330.4	true	14	30000.8	0	10	15	6174.7	0	118800	6	0.2	0	1	421669	9000	0	50	3000	0.0052	0	0	1	17168	1	1734	1349.13	1	107000	1	0.006	0.2	3	0.0058	0.041	3	12	false	9	1241	1120.8	16	1
413	1	10000	1	100000	0	5	330.4	true	14	30000.8	0	10	15	6174.7	0	118800	6	0.2	0	1	421669	9000	0	50	3000	0.0052	0	0	1	17168	1	1734	1349.13	1	107000	1	0.006	0.2	3	0.0058	0.041	3	12	false	9	1241	1120.8	16	1
414	1	10000	1	100000	0	5	330.4	true	14	30000.8	0	10	15	6174.7	0	118800	6	0.2	0	1	421669	9000	0	50	3000	0.0052	0	0	1	17168	1	1734	1349.13	1	107000	1	0.006	0.2	3	0.0058	0.041	3	12	false	9	1241	1120.8	16	1
415	1	10000	1	100000	0	5	330.4	true	14	30000.8	0	10	15	6174.7	0	118800	6	0.2	0	1	421669	9000	0	50	3000	0.0052	0	0	1	17168	1	1734	1349.13	1	107000	1	0.006	0.2	3	0.0058	0.041	3	12	false	9	1241	1120.8	16	1
416	1	10000	1	100000	0	5	330.4	true	14	30000.8	0	10	15	6174.7	0	118800	6	0.2	0	1	421669	9000	0	50	3000	0.0052	0	0	1	17168	1	1734	1349.13	1	107000	1	0.006	0.2	3	0.0058	0.041	3	12	false	9	1241	1120.8	16	1
417	1	10000	1	100000	0	5	330.4	true	14	30000.8	0	10	15	6174.7	0	118800	6	0.2	0	1	421669	9000	0	50	3000	0.0052	0	0	1	17168	1	1734	1349.13	1	107000	1	0.006	0.2	3	0.0058	0.041	3	12	false	9	1241	1120.8	16	1
418	1	10000	1	100000	0	5	330.4	true	14	30000.8	0	10	15	6174.7	0	118800	6	0.2	0	1	421669	9000	0	50	3000	0.0052	0	0	1	17168	1	1734	1349.13	1	107000	1	0.006	0.2	3	0.0058	0.041	3	12	false	9	1241	1120.8	16	1
419	1	10000	1	100000	0	5	330.4	true	14	30000.8	0	10	15	6174.7	0	118800	6	0.2	0	1	421669	9000	0	50	3000	0.0052	0	0	1	17168	1	1734	1349.13	1	107000	1	0.006	0.2	3	0.0058	0.041	3	12	false	9	1241	1120.8	16	1
420	1	10000	1	100000	0	5	330.4	true	14	30000.8	0	10	15	6174.7	0	118800	6	0.2	0	1	421669	9000	0	50	3000	0.0052	0	0	1	17168	1	1734	1349.13	1	107000	1	0.006	0.2	3	0.0058	0.041	3	12	false	9	1241	1120.8	16	1
421	1	10000	1	100000	0	5	330.4	true	14	30000.8	0	10	15	6174.7	0	118800	6	0.2	0	1	421669	9000	0	50	3000	0.0052	0	0	1	17168	1	1734	1349.13	1	107000	1	0.006	0.2	3	0.0058	0.041	3	12	false	9	1241	1120.8	19	1
422	1	10000	1	100000	0	5	330.4	true	14	30000.8	0	10	15	6174.7	0	118800	6	0.2	0	1	421669	9000	0	50	3000	0.0052	0	0	1	17168	1	1734	1349.13	1	107000	1	0.006	0.2	3	0.0058	0.041	3	12	false	9	1241	1120.8	19	1
424	1	10000	1	100000	0	5	330.4	true	14	30000.8	0	10	15	6174.7	0	118800	6	0.2	0	1	421669	9000	0	50	3000	0.0052	0	0	1	17168	1	1734	1349.13	1	107000	1	0.006	0.2	3	0.0058	0.041	3	12	false	9	1241	1120.8	19	1
423	1	10000	1	100000	0	5	330.4	true	14	30000.8	0	10	15	6174.7	0	118800	6	0.2	0	1	421669	9000	0	50	3000	0.0052	0	0	1	17168	1	1734	1349.13	1	107000	1	0.006	0.2	3	0.0058	0.041	3	12	false	9	1241	1120.8	19	1
425	1	10000	1	100000	0	5	330.4	true	14	30000.8	0	10	15	6174.7	0	118800	6	0.2	0	1	421669	9000	0	50	3000	0.0052	0	0	1	17168	1	1734	1349.13	1	107000	1	0.006	0.2	3	0.0058	0.041	3	12	false	9	1241	1120.8	19	1
426	1	10000	1	100000	0	5	330.4	true	14	30000.8	0	10	15	6174.7	0	118800	6	0.2	0	1	421669	9000	0	50	3000	0.0052	0	0	1	17168	1	1734	1349.13	1	107000	1	0.006	0.2	3	0.0058	0.041	3	12	false	9	1241	1120.8	19	1
427	1	10000	1	100000	0	5	330.4	true	14	30000.8	0	10	15	6174.7	0	118800	6	0.2	0	1	421669	9000	0	50	3000	0.0052	0	0	1	17168	1	1734	1349.13	1	107000	1	0.006	0.2	3	0.0058	0.041	3	12	false	9	1241	1120.8	19	1
428	1	10000	1	100000	0	5	330.4	true	14	30000.8	0	10	15	6174.7	0	118800	6	0.2	0	1	421669	9000	0	50	3000	0.0052	0	0	1	17168	1	1734	1349.13	1	107000	1	0.006	0.2	3	0.0058	0.041	3	12	false	9	1241	1120.8	19	1
429	1	10000	1	100000	0	5	330.4	true	14	30000.8	0	10	15	6174.7	0	118800	6	0.2	0	1	421669	9000	0	50	3000	0.0052	0	0	1	17168	1	1734	1349.13	1	107000	1	0.006	0.2	3	0.0058	0.041	3	12	false	9	1241	1120.8	19	1
430	1	10000	1	100000	0	5	330.4	true	14	30000.8	0	10	15	6174.7	0	118800	6	0.2	0	1	421669	9000	0	50	3000	0.0052	0	0	1	17168	1	1734	1349.13	1	107000	1	0.006	0.2	3	0.0058	0.041	3	12	false	9	1241	1120.8	19	1
431	1	10000	1	100000	0	5	330.4	true	14	30000.8	0	10	15	6174.7	0	118800	6	0.2	0	1	421669	9000	0	50	3000	0.0052	0	0	1	17168	1	1734	1349.13	1	107000	1	0.006	0.2	3	0.0058	0.041	3	12	false	9	1241	1120.8	19	1
432	1	10000	1	100000	0	5	330.4	true	14	30000.8	0	10	15	6174.7	0	118800	6	0.2	0	1	421669	9000	0	50	3000	0.0052	0	0	1	17168	1	1734	1349.13	1	107000	1	0.006	0.2	3	0.0058	0.041	3	12	false	9	1241	1120.8	19	1
433	1	10000	1	100000	0	5	330.4	true	14	30000.8	0	10	15	6174.7	0	118800	6	0.2	0	1	421669	9000	0	50	3000	0.0052	0	0	1	17168	1	1734	1349.13	1	107000	1	0.006	0.2	3	0.0058	0.041	3	12	false	9	1241	1120.8	19	1
434	1	10000	1	100000	0	5	330.4	true	14	30000.8	0	10	15	6174.7	0	118800	6	0.2	0	1	421669	9000	0	50	3000	0.0052	0	0	1	17168	1	1734	1349.13	1	107000	1	0.006	0.2	3	0.0058	0.041	3	12	false	9	1241	1120.8	19	1
435	1	10000	1	100000	0	5	330.4	true	14	30000.8	0	10	15	6174.7	0	118800	6	0.2	0	1	421669	9000	0	50	3000	0.0052	0	0	1	17168	1	1734	1349.13	1	107000	1	0.006	0.2	3	0.0058	0.041	3	12	false	9	1241	1120.8	19	1
436	1	10000	1	100000	0	5	330.4	true	14	30000.8	0	10	15	6174.7	0	118800	6	0.2	0	1	421669	9000	0	50	3000	0.0052	0	0	1	17168	1	1734	1349.13	1	107000	1	0.006	0.2	3	0.0058	0.041	3	12	false	9	1241	1120.8	19	1
437	1	10000	1	100000	0	5	330.4	true	14	30000.8	0	10	15	6174.7	0	118800	6	0.2	0	1	421669	9000	0	50	3000	0.0052	0	0	1	17168	1	1734	1349.13	1	107000	1	0.006	0.2	3	0.0058	0.041	3	12	false	9	1241	1120.8	19	1
438	1	10000	1	100000	0	5	330.4	true	14	30000.8	0	10	15	6174.7	0	118800	6	0.2	0	1	421669	9000	0	50	3000	0.0052	0	0	1	17168	1	1734	1349.13	1	107000	1	0.006	0.2	3	0.0058	0.041	3	12	false	9	1241	1120.8	19	1
439	1	10000	1	100000	0	5	330.4	true	14	30000.8	0	10	15	6174.7	0	118800	6	0.2	0	1	421669	9000	0	50	3000	0.0052	0	0	1	17168	1	1734	1349.13	1	107000	1	0.006	0.2	3	0.0058	0.041	3	12	false	9	1241	1120.8	19	1
440	1	10000	1	100000	0	5	330.4	true	14	30000.8	0	10	15	6174.7	0	118800	6	0.2	0	1	421669	9000	0	50	3000	0.0052	0	0	1	17168	1	1734	1349.13	1	107000	1	0.006	0.2	3	0.0058	0.041	3	12	false	9	1241	1120.8	19	1
441	1	10000	1	100000	0	5	330.4	true	14	30000.8	0	10	15	6174.7	0	118800	6	0.2	0	1	421669	9000	0	50	3000	0.0052	0	0	1	17168	1	1734	1349.13	1	107000	1	0.006	0.2	3	0.0058	0.041	3	12	false	9	1241	1120.8	19	1
442	1	10000	1	100000	0	5	330.4	true	14	30000.8	0	10	15	6174.7	0	118800	6	0.2	0	1	421669	9000	0	50	3000	0.0052	0	0	1	17168	1	1734	1349.13	1	107000	1	0.006	0.2	3	0.0058	0.041	3	12	false	9	1241	1120.8	19	1
443	1	10000	1	100000	0	5	330.4	true	14	30000.8	0	10	15	6174.7	0	118800	6	0.2	0	1	421669	9000	0	50	3000	0.0052	0	0	1	17168	1	1734	1349.13	1	107000	1	0.006	0.2	3	0.0058	0.041	3	12	false	9	1241	1120.8	19	1
444	1	10000	1	100000	0	5	330.4	true	14	30000.8	0	10	15	6174.7	0	118800	6	0.2	0	1	421669	9000	0	50	3000	0.0052	0	0	1	17168	1	1734	1349.13	1	107000	1	0.006	0.2	3	0.0058	0.041	3	12	false	9	1241	1120.8	19	1
445	1	10000	1	100000	0	5	330.4	true	14	30000.8	0	10	15	6174.7	0	118800	6	0.2	0	1	421669	9000	0	50	3000	0.0052	0	0	1	17168	1	1734	1349.13	1	107000	1	0.006	0.2	3	0.0058	0.041	3	12	false	9	1241	1120.8	19	1
446	1	10000	1	100000	0	5	330.4	true	14	30000.8	0	10	15	6174.7	0	118800	6	0.2	0	1	421669	9000	0	50	3000	0.0052	0	0	1	17168	1	1734	1349.13	1	107000	1	0.006	0.2	3	0.0058	0.041	3	12	false	9	1241	1120.8	19	1
447	1	10000	1	100000	0	5	330.4	true	14	30000.8	0	10	15	6174.7	0	118800	6	0.2	0	1	421669	9000	0	50	3000	0.0052	0	0	1	17168	1	1734	1349.13	1	107000	1	0.006	0.2	3	0.0058	0.041	3	12	false	9	1241	1120.8	19	1
448	1	10000	1	100000	0	5	330.4	true	14	30000.8	0	10	15	6174.7	0	118800	6	0.2	0	1	421669	9000	0	50	3000	0.0052	0	0	1	17168	1	1734	1349.13	1	107000	1	0.006	0.2	3	0.0058	0.041	3	12	false	9	1241	1120.8	19	1
449	1	10000	1	100000	0	5	330.4	true	14	30000.8	0	10	15	6174.7	0	118800	6	0.2	0	1	421669	9000	0	50	3000	0.0052	0	0	1	17168	1	1734	1349.13	1	107000	1	0.006	0.2	3	0.0058	0.041	3	12	false	9	1241	1120.8	19	1
450	1	10000	1	100000	0	5	330.4	true	14	30000.8	0	10	15	6174.7	0	118800	6	0.2	0	1	421669	9000	0	50	3000	0.0052	0	0	1	17168	1	1734	1349.13	1	107000	1	0.006	0.2	3	0.0058	0.041	3	12	false	9	1241	1120.8	19	1
451	1	10000	1	100000	0	5	330.4	true	14	30000.8	0	10	15	6174.7	0	118800	6	0.2	0	1	421669	9000	0	50	3000	0.0052	0	0	1	17168	1	1734	1349.13	1	107000	1	0.006	0.2	3	0.0058	0.041	3	12	false	9	1241	1120.8	19	1
452	1	10000	1	100000	0	5	330.4	true	14	30000.8	0	10	15	6174.7	0	118800	6	0.2	0	1	421669	9000	0	50	3000	0.0052	0	0	1	17168	1	1734	1349.13	1	107000	1	0.006	0.2	3	0.0058	0.041	3	12	false	9	1241	1120.8	19	1
453	1	10000	1	100000	0	5	330.4	true	14	30000.8	0	10	15	6174.7	0	118800	6	0.2	0	1	421669	9000	0	50	3000	0.0052	0	0	1	17168	1	1734	1349.13	1	107000	1	0.006	0.2	3	0.0058	0.041	3	12	false	9	1241	1120.8	19	1
454	1	10000	1	100000	0	5	330.4	true	14	30000.8	0	10	15	6174.7	0	118800	6	0.2	0	1	421669	9000	0	50	3000	0.0052	0	0	1	17168	1	1734	1349.13	1	107000	1	0.006	0.2	3	0.0058	0.041	3	12	false	9	1241	1120.8	19	1
455	1	10000	1	100000	0	5	330.4	true	14	30000.8	0	10	15	6174.7	0	118800	6	0.2	0	1	421669	9000	0	50	3000	0.0052	0	0	1	17168	1	1734	1349.13	1	107000	1	0.006	0.2	3	0.0058	0.041	3	12	false	9	1241	1120.8	19	1
456	1	10000	1	100000	0	5	330.4	true	14	30000.8	0	10	15	6174.7	0	118800	6	0.2	0	1	421669	9000	0	50	3000	0.0052	0	0	1	17168	1	1734	1349.13	1	107000	1	0.006	0.2	3	0.0058	0.041	3	12	false	9	1241	1120.8	19	1
457	1	10000	1	100000	0	5	330.4	true	14	30000.8	0	10	15	6174.7	0	118800	6	0.2	0	1	421669	9000	0	50	3000	0.0052	0	0	1	17168	1	1734	1349.13	1	107000	1	0.006	0.2	3	0.0058	0.041	3	12	false	9	1241	1120.8	19	1
458	1	10000	1	100000	0	5	330.4	true	14	30000.8	0	10	15	6174.7	0	118800	6	0.2	0	1	421669	9000	0	50	3000	0.0052	0	0	1	17168	1	1734	1349.13	1	107000	1	0.006	0.2	3	0.0058	0.041	3	12	false	9	1241	1120.8	19	1
459	1	10000	1	100000	0	5	330.4	true	14	30000.8	0	10	15	6174.7	0	118800	6	0.2	0	1	421669	9000	0	50	3000	0.0052	0	0	1	17168	1	1734	1349.13	1	107000	1	0.006	0.2	3	0.0058	0.041	3	12	false	9	1241	1120.8	19	1
460	1	10000	1	100000	0	5	330.4	true	14	30000.8	0	10	15	6174.7	0	118800	6	0.2	0	1	421669	9000	0	50	3000	0.0052	0	0	1	17168	1	1734	1349.13	1	107000	1	0.006	0.2	3	0.0058	0.041	3	12	false	9	1241	1120.8	19	1
461	1	10000	1	100000	0	5	330.4	true	14	30000.8	0	10	15	6174.7	0	118800	6	0.2	0	1	421669	9000	0	50	3000	0.0052	0	0	1	17168	1	1734	1349.13	1	107000	1	0.006	0.2	3	0.0058	0.041	3	12	false	9	1241	1120.8	19	1
462	1	10000	1	100000	0	5	330.4	true	14	30000.8	0	10	15	6174.7	0	118800	6	0.2	0	1	421669	9000	0	50	3000	0.0052	0	0	1	17168	1	1734	1349.13	1	107000	1	0.006	0.2	3	0.0058	0.041	3	12	false	9	1241	1120.8	19	1
463	1	10000	1	100000	0	5	330.4	true	14	30000.8	0	10	15	6174.7	0	118800	6	0.2	0	1	421669	9000	0	50	3000	0.0052	0	0	1	17168	1	1734	1349.13	1	107000	1	0.006	0.2	3	0.0058	0.041	3	12	false	9	1241	1120.8	19	1
464	1	10000	1	100000	0	5	330.4	true	14	30000.8	0	10	15	6174.7	0	118800	6	0.2	0	1	421669	9000	0	50	3000	0.0052	0	0	1	17168	1	1734	1349.13	1	107000	1	0.006	0.2	3	0.0058	0.041	3	12	false	9	1241	1120.8	19	1
465	1	10000	1	100000	0	5	330.4	true	14	30000.8	0	10	15	6174.7	0	118800	6	0.2	0	1	421669	9000	0	50	3000	0.0052	0	0	1	17168	1	1734	1349.13	1	107000	1	0.006	0.2	3	0.0058	0.041	3	12	false	9	1241	1120.8	19	1
466	1	10000	1	100000	0	5	330.4	true	14	30000.8	0	10	15	6174.7	0	118800	6	0.2	0	1	421669	9000	0	50	3000	0.0052	0	0	1	17168	1	1734	1349.13	1	107000	1	0.006	0.2	3	0.0058	0.041	3	12	false	9	1241	1120.8	19	1
467	1	10000	1	100000	0	5	330.4	true	14	30000.8	0	10	15	6174.7	0	118800	6	0.2	0	1	421669	9000	0	50	3000	0.0052	0	0	1	17168	1	1734	1349.13	1	107000	1	0.006	0.2	3	0.0058	0.041	3	12	false	9	1241	1120.8	19	1
470	1	10000	1	100000	0	5	330.4	true	14	30000.8	0	10	15	6174.7	0	118800	6	0.2	0	1	421669	9000	0	50	3000	0.0052	0	0	1	17168	1	1734	1349.13	1	107000	1	0.006	0.2	3	0.0058	0.041	3	12	false	9	1241	1120.8	19	1
468	1	10000	1	100000	0	5	330.4	true	14	30000.8	0	10	15	6174.7	0	118800	6	0.2	0	1	421669	9000	0	50	3000	0.0052	0	0	1	17168	1	1734	1349.13	1	107000	1	0.006	0.2	3	0.0058	0.041	3	12	false	9	1241	1120.8	19	1
469	1	10000	1	100000	0	5	330.4	true	14	30000.8	0	10	15	6174.7	0	118800	6	0.2	0	1	421669	9000	0	50	3000	0.0052	0	0	1	17168	1	1734	1349.13	1	107000	1	0.006	0.2	3	0.0058	0.041	3	12	false	9	1241	1120.8	19	1
471	1	10000	1	100000	0	5	330.4	true	14	30000.8	0	10	15	6174.7	0	118800	6	0.2	0	1	421669	9000	0	50	3000	0.0052	0	0	1	17168	1	1734	1349.13	1	107000	1	0.006	0.2	3	0.0058	0.041	3	12	false	9	1241	1120.8	19	1
472	1	10000	1	100000	0	5	330.4	true	14	30000.8	0	10	15	6174.7	0	118800	6	0.2	0	1	421669	9000	0	50	3000	0.0052	0	0	1	17168	1	1734	1349.13	1	107000	1	0.006	0.2	3	0.0058	0.041	3	12	false	9	1241	1120.8	19	1
474	1	10000	1	100000	0	5	330.4	true	14	30000.8	0	10	15	6174.7	0	118800	6	0.2	0	1	421669	9000	0	50	3000	0.0052	0	0	1	17168	1	1734	1349.13	1	107000	1	0.006	0.2	3	0.0058	0.041	3	12	false	9	1241	1120.8	19	1
473	1	10000	1	100000	0	5	330.4	true	14	30000.8	0	10	15	6174.7	0	118800	6	0.2	0	1	421669	9000	0	50	3000	0.0052	0	0	1	17168	1	1734	1349.13	1	107000	1	0.006	0.2	3	0.0058	0.041	3	12	false	9	1241	1120.8	19	1
475	1	10000	1	100000	0	5	330.4	true	14	30000.8	0	10	15	6174.7	0	118800	6	0.2	0	1	421669	9000	0	50	3000	0.0052	0	0	1	17168	1	1734	1349.13	1	107000	1	0.006	0.2	3	0.0058	0.041	3	12	false	9	1241	1120.8	19	1
476	1	10000	1	100000	0	5	330.4	true	14	30000.8	0	10	15	6174.7	0	118800	6	0.2	0	1	421669	9000	0	50	3000	0.0052	0	0	1	17168	1	1734	1349.13	1	107000	1	0.006	0.2	3	0.0058	0.041	3	12	false	9	1241	1120.8	19	1
477	1	10000	1	100000	0	5	330.4	true	14	30000.8	0	10	15	6174.7	0	118800	6	0.2	0	1	421669	9000	0	50	3000	0.0052	0	0	1	17168	1	1734	1349.13	1	107000	1	0.006	0.2	3	0.0058	0.041	3	12	false	9	1241	1120.8	19	1
478	1	10000	1	100000	0	5	330.4	true	14	30000.8	0	10	15	6174.7	0	118800	6	0.2	0	1	421669	9000	0	50	3000	0.0052	0	0	1	17168	1	1734	1349.13	1	107000	1	0.006	0.2	3	0.0058	0.041	3	12	false	9	1241	1120.8	19	1
479	1	10000	1	100000	0	5	330.4	true	14	30000.8	0	10	15	6174.7	0	118800	6	0.2	0	1	421669	9000	0	50	3000	0.0052	0	0	1	17168	1	1734	1349.13	1	107000	1	0.006	0.2	3	0.0058	0.041	3	12	false	9	1241	1120.8	19	1
480	1	10000	1	100000	0	5	330.4	true	14	30000.8	0	10	15	6174.7	0	118800	6	0.2	0	1	421669	9000	0	50	3000	0.0052	0	0	1	17168	1	1734	1349.13	1	107000	1	0.006	0.2	3	0.0058	0.041	3	12	false	9	1241	1120.8	19	1
481	1	10000	1	100000	0	5	330.4	true	14	30000.8	0	10	15	6174.7	0	118800	6	0.2	0	1	421669	9000	0	50	3000	0.0052	0	0	1	17168	1	1734	1349.13	1	107000	1	0.006	0.2	3	0.0058	0.041	3	12	false	9	1241	1120.8	19	1
482	1	10000	1	100000	0	5	330.4	true	14	30000.8	0	10	15	6174.7	0	118800	6	0.2	0	1	421669	9000	0	50	3000	0.0052	0	0	1	17168	1	1734	1349.13	1	107000	1	0.006	0.2	3	0.0058	0.041	3	12	false	9	1241	1120.8	19	1
483	1	10000	1	100000	0	5	330.4	true	14	30000.8	0	10	15	6174.7	0	118800	6	0.2	0	1	421669	9000	0	50	3000	0.0052	0	0	1	17168	1	1734	1349.13	1	107000	1	0.006	0.2	3	0.0058	0.041	3	12	false	9	1241	1120.8	19	1
484	1	10000	1	100000	0	5	330.4	true	14	30000.8	0	10	15	6174.7	0	118800	6	0.2	0	1	421669	9000	0	50	3000	0.0052	0	0	1	17168	1	1734	1349.13	1	107000	1	0.006	0.2	3	0.0058	0.041	3	12	false	9	1241	1120.8	19	1
485	1	10000	1	100000	0	5	330.4	true	14	30000.8	0	10	15	6174.7	0	118800	6	0.2	0	1	421669	9000	0	50	3000	0.0052	0	0	1	17168	1	1734	1349.13	1	107000	1	0.006	0.2	3	0.0058	0.041	3	12	false	9	1241	1120.8	19	1
486	1	10000	1	100000	0	5	330.4	true	14	30000.8	0	10	15	6174.7	0	118800	6	0.2	0	1	421669	9000	0	50	3000	0.0052	0	0	1	17168	1	1734	1349.13	1	107000	1	0.006	0.2	3	0.0058	0.041	3	12	false	9	1241	1120.8	19	1
487	1	10000	1	100000	0	5	330.4	true	14	30000.8	0	10	15	6174.7	0	118800	6	0.2	0	1	421669	9000	0	50	3000	0.0052	0	0	1	17168	1	1734	1349.13	1	107000	1	0.006	0.2	3	0.0058	0.041	3	12	false	9	1241	1120.8	19	1
488	1	10000	1	100000	0	5	330.4	true	14	30000.8	0	10	15	6174.7	0	118800	6	0.2	0	1	421669	9000	0	50	3000	0.0052	0	0	1	17168	1	1734	1349.13	1	107000	1	0.006	0.2	3	0.0058	0.041	3	12	false	9	1241	1120.8	19	1
489	1	10000	1	100000	0	5	330.4	true	14	30000.8	0	10	15	6174.7	0	118800	6	0.2	0	1	421669	9000	0	50	3000	0.0052	0	0	1	17168	1	1734	1349.13	1	107000	1	0.006	0.2	3	0.0058	0.041	3	12	false	9	1241	1120.8	19	1
490	1	10000	1	100000	0	5	330.4	true	14	30000.8	0	10	15	6174.7	0	118800	6	0.2	0	1	421669	9000	0	50	3000	0.0052	0	0	1	17168	1	1734	1349.13	1	107000	1	0.006	0.2	3	0.0058	0.041	3	12	false	9	1241	1120.8	19	1
491	1	10000	1	100000	0	5	330.4	true	14	30000.8	0	10	15	6174.7	0	118800	6	0.2	0	1	421669	9000	0	50	3000	0.0052	0	0	1	17168	1	1734	1349.13	1	107000	1	0.006	0.2	3	0.0058	0.041	3	12	false	9	1241	1120.8	22	1
492	1	10000	1	100000	0	5	330.4	true	14	30000.8	0	10	15	6174.7	0	118800	6	0.2	0	1	421669	9000	0	50	3000	0.0052	0	0	1	17168	1	1734	1349.13	1	107000	1	0.006	0.2	3	0.0058	0.041	3	12	false	9	1241	1120.8	22	1
493	1	10000	1	100000	0	5	330.4	true	14	30000.8	0	10	15	6174.7	0	118800	6	0.2	0	1	421669	9000	0	50	3000	0.0052	0	0	1	17168	1	1734	1349.13	1	107000	1	0.006	0.2	3	0.0058	0.041	3	12	false	9	1241	1120.8	22	1
494	1	10000	1	100000	0	5	330.4	true	14	30000.8	0	10	15	6174.7	0	118800	6	0.2	0	1	421669	9000	0	50	3000	0.0052	0	0	1	17168	1	1734	1349.13	1	107000	1	0.006	0.2	3	0.0058	0.041	3	12	false	9	1241	1120.8	22	1
495	1	10000	1	100000	0	5	330.4	true	14	30000.8	0	10	15	6174.7	0	118800	6	0.2	0	1	421669	9000	0	50	3000	0.0052	0	0	1	17168	1	1734	1349.13	1	107000	1	0.006	0.2	3	0.0058	0.041	3	12	false	9	1241	1120.8	22	1
496	1	10000	1	100000	0	5	330.4	true	14	30000.8	0	10	15	6174.7	0	118800	6	0.2	0	1	421669	9000	0	50	3000	0.0052	0	0	1	17168	1	1734	1349.13	1	107000	1	0.006	0.2	3	0.0058	0.041	3	12	false	9	1241	1120.8	22	1
497	1	10000	1	100000	0	5	330.4	true	14	30000.8	0	10	15	6174.7	0	118800	6	0.2	0	1	421669	9000	0	50	3000	0.0052	0	0	1	17168	1	1734	1349.13	1	107000	1	0.006	0.2	3	0.0058	0.041	3	12	false	9	1241	1120.8	22	1
498	1	10000	1	100000	0	5	330.4	true	14	30000.8	0	10	15	6174.7	0	118800	6	0.2	0	1	421669	9000	0	50	3000	0.0052	0	0	1	17168	1	1734	1349.13	1	107000	1	0.006	0.2	3	0.0058	0.041	3	12	false	9	1241	1120.8	22	1
499	1	10000	1	100000	0	5	330.4	true	14	30000.8	0	10	15	6174.7	0	118800	6	0.2	0	1	421669	9000	0	50	3000	0.0052	0	0	1	17168	1	1734	1349.13	1	107000	1	0.006	0.2	3	0.0058	0.041	3	12	false	9	1241	1120.8	22	1
500	1	10000	1	100000	0	5	330.4	true	14	30000.8	0	10	15	6174.7	0	118800	6	0.2	0	1	421669	9000	0	50	3000	0.0052	0	0	1	17168	1	1734	1349.13	1	107000	1	0.006	0.2	3	0.0058	0.041	3	12	false	9	1241	1120.8	22	1
501	1	10000	1	100000	0	5	330.4	true	14	30000.8	0	10	15	6174.7	0	118800	6	0.2	0	1	421669	9000	0	50	3000	0.0052	0	0	1	17168	1	1734	1349.13	1	107000	1	0.006	0.2	3	0.0058	0.041	3	12	false	9	1241	1120.8	22	1
502	1	10000	1	100000	0	5	330.4	true	14	30000.8	0	10	15	6174.7	0	118800	6	0.2	0	1	421669	9000	0	50	3000	0.0052	0	0	1	17168	1	1734	1349.13	1	107000	1	0.006	0.2	3	0.0058	0.041	3	12	false	9	1241	1120.8	22	1
503	1	10000	1	100000	0	5	330.4	true	14	30000.8	0	10	15	6174.7	0	118800	6	0.2	0	1	421669	9000	0	50	3000	0.0052	0	0	1	17168	1	1734	1349.13	1	107000	1	0.006	0.2	3	0.0058	0.041	3	12	false	9	1241	1120.8	22	1
504	1	10000	1	100000	0	5	330.4	true	14	30000.8	0	10	15	6174.7	0	118800	6	0.2	0	1	421669	9000	0	50	3000	0.0052	0	0	1	17168	1	1734	1349.13	1	107000	1	0.006	0.2	3	0.0058	0.041	3	12	false	9	1241	1120.8	22	1
505	1	10000	1	100000	0	5	330.4	true	14	30000.8	0	10	15	6174.7	0	118800	6	0.2	0	1	421669	9000	0	50	3000	0.0052	0	0	1	17168	1	1734	1349.13	1	107000	1	0.006	0.2	3	0.0058	0.041	3	12	false	9	1241	1120.8	22	1
506	1	10000	1	100000	0	5	330.4	true	14	30000.8	0	10	15	6174.7	0	118800	6	0.2	0	1	421669	9000	0	50	3000	0.0052	0	0	1	17168	1	1734	1349.13	1	107000	1	0.006	0.2	3	0.0058	0.041	3	12	false	9	1241	1120.8	22	1
507	1	10000	1	100000	0	5	330.4	true	14	30000.8	0	10	15	6174.7	0	118800	6	0.2	0	1	421669	9000	0	50	3000	0.0052	0	0	1	17168	1	1734	1349.13	1	107000	1	0.006	0.2	3	0.0058	0.041	3	12	false	9	1241	1120.8	22	1
508	1	10000	1	100000	0	5	330.4	true	14	30000.8	0	10	15	6174.7	0	118800	6	0.2	0	1	421669	9000	0	50	3000	0.0052	0	0	1	17168	1	1734	1349.13	1	107000	1	0.006	0.2	3	0.0058	0.041	3	12	false	9	1241	1120.8	22	1
509	1	10000	1	100000	0	5	330.4	true	14	30000.8	0	10	15	6174.7	0	118800	6	0.2	0	1	421669	9000	0	50	3000	0.0052	0	0	1	17168	1	1734	1349.13	1	107000	1	0.006	0.2	3	0.0058	0.041	3	12	false	9	1241	1120.8	22	1
510	1	10000	1	100000	0	5	330.4	true	14	30000.8	0	10	15	6174.7	0	118800	6	0.2	0	1	421669	9000	0	50	3000	0.0052	0	0	1	17168	1	1734	1349.13	1	107000	1	0.006	0.2	3	0.0058	0.041	3	12	false	9	1241	1120.8	22	1
511	1	10000	1	100000	0	5	330.4	true	14	30000.8	0	10	15	6174.7	0	118800	6	0.2	0	1	421669	9000	0	50	3000	0.0052	0	0	1	17168	1	1734	1349.13	1	107000	1	0.006	0.2	3	0.0058	0.041	3	12	false	9	1241	1120.8	22	1
512	1	10000	1	100000	0	5	330.4	true	14	30000.8	0	10	15	6174.7	0	118800	6	0.2	0	1	421669	9000	0	50	3000	0.0052	0	0	1	17168	1	1734	1349.13	1	107000	1	0.006	0.2	3	0.0058	0.041	3	12	false	9	1241	1120.8	22	1
513	1	10000	1	100000	0	5	330.4	true	14	30000.8	0	10	15	6174.7	0	118800	6	0.2	0	1	421669	9000	0	50	3000	0.0052	0	0	1	17168	1	1734	1349.13	1	107000	1	0.006	0.2	3	0.0058	0.041	3	12	false	9	1241	1120.8	22	1
514	1	10000	1	100000	0	5	330.4	true	14	30000.8	0	10	15	6174.7	0	118800	6	0.2	0	1	421669	9000	0	50	3000	0.0052	0	0	1	17168	1	1734	1349.13	1	107000	1	0.006	0.2	3	0.0058	0.041	3	12	false	9	1241	1120.8	22	1
516	1	10000	1	100000	0	5	330.4	true	14	30000.8	0	10	15	6174.7	0	118800	6	0.2	0	1	421669	9000	0	50	3000	0.0052	0	0	1	17168	1	1734	1349.13	1	107000	1	0.006	0.2	3	0.0058	0.041	3	12	false	9	1241	1120.8	22	1
515	1	10000	1	100000	0	5	330.4	true	14	30000.8	0	10	15	6174.7	0	118800	6	0.2	0	1	421669	9000	0	50	3000	0.0052	0	0	1	17168	1	1734	1349.13	1	107000	1	0.006	0.2	3	0.0058	0.041	3	12	false	9	1241	1120.8	22	1
517	1	10000	1	100000	0	5	330.4	true	14	30000.8	0	10	15	6174.7	0	118800	6	0.2	0	1	421669	9000	0	50	3000	0.0052	0	0	1	17168	1	1734	1349.13	1	107000	1	0.006	0.2	3	0.0058	0.041	3	12	false	9	1241	1120.8	22	1
518	1	10000	1	100000	0	5	330.4	true	14	30000.8	0	10	15	6174.7	0	118800	6	0.2	0	1	421669	9000	0	50	3000	0.0052	0	0	1	17168	1	1734	1349.13	1	107000	1	0.006	0.2	3	0.0058	0.041	3	12	false	9	1241	1120.8	22	1
519	1	10000	1	100000	0	5	330.4	true	14	30000.8	0	10	15	6174.7	0	118800	6	0.2	0	1	421669	9000	0	50	3000	0.0052	0	0	1	17168	1	1734	1349.13	1	107000	1	0.006	0.2	3	0.0058	0.041	3	12	false	9	1241	1120.8	22	1
520	1	10000	1	100000	0	5	330.4	true	14	30000.8	0	10	15	6174.7	0	118800	6	0.2	0	1	421669	9000	0	50	3000	0.0052	0	0	1	17168	1	1734	1349.13	1	107000	1	0.006	0.2	3	0.0058	0.041	3	12	false	9	1241	1120.8	22	1
521	1	10000	1	100000	0	5	330.4	true	14	30000.8	0	10	15	6174.7	0	118800	6	0.2	0	1	421669	9000	0	50	3000	0.0052	0	0	1	17168	1	1734	1349.13	1	107000	1	0.006	0.2	3	0.0058	0.041	3	12	false	9	1241	1120.8	22	1
522	1	10000	1	100000	0	5	330.4	true	14	30000.8	0	10	15	6174.7	0	118800	6	0.2	0	1	421669	9000	0	50	3000	0.0052	0	0	1	17168	1	1734	1349.13	1	107000	1	0.006	0.2	3	0.0058	0.041	3	12	false	9	1241	1120.8	22	1
523	1	10000	1	100000	0	5	330.4	true	14	30000.8	0	10	15	6174.7	0	118800	6	0.2	0	1	421669	9000	0	50	3000	0.0052	0	0	1	17168	1	1734	1349.13	1	107000	1	0.006	0.2	3	0.0058	0.041	3	12	false	9	1241	1120.8	22	1
524	1	10000	1	100000	0	5	330.4	true	14	30000.8	0	10	15	6174.7	0	118800	6	0.2	0	1	421669	9000	0	50	3000	0.0052	0	0	1	17168	1	1734	1349.13	1	107000	1	0.006	0.2	3	0.0058	0.041	3	12	false	9	1241	1120.8	22	1
525	1	10000	1	100000	0	5	330.4	true	14	30000.8	0	10	15	6174.7	0	118800	6	0.2	0	1	421669	9000	0	50	3000	0.0052	0	0	1	17168	1	1734	1349.13	1	107000	1	0.006	0.2	3	0.0058	0.041	3	12	false	9	1241	1120.8	22	1
526	1	10000	1	100000	0	5	330.4	true	14	30000.8	0	10	15	6174.7	0	118800	6	0.2	0	1	421669	9000	0	50	3000	0.0052	0	0	1	17168	1	1734	1349.13	1	107000	1	0.006	0.2	3	0.0058	0.041	3	12	false	9	1241	1120.8	22	1
527	1	10000	1	100000	0	5	330.4	true	14	30000.8	0	10	15	6174.7	0	118800	6	0.2	0	1	421669	9000	0	50	3000	0.0052	0	0	1	17168	1	1734	1349.13	1	107000	1	0.006	0.2	3	0.0058	0.041	3	12	false	9	1241	1120.8	22	1
528	1	10000	1	100000	0	5	330.4	true	14	30000.8	0	10	15	6174.7	0	118800	6	0.2	0	1	421669	9000	0	50	3000	0.0052	0	0	1	17168	1	1734	1349.13	1	107000	1	0.006	0.2	3	0.0058	0.041	3	12	false	9	1241	1120.8	22	1
529	1	10000	1	100000	0	5	330.4	true	14	30000.8	0	10	15	6174.7	0	118800	6	0.2	0	1	421669	9000	0	50	3000	0.0052	0	0	1	17168	1	1734	1349.13	1	107000	1	0.006	0.2	3	0.0058	0.041	3	12	false	9	1241	1120.8	22	1
530	1	10000	1	100000	0	5	330.4	true	14	30000.8	0	10	15	6174.7	0	118800	6	0.2	0	1	421669	9000	0	50	3000	0.0052	0	0	1	17168	1	1734	1349.13	1	107000	1	0.006	0.2	3	0.0058	0.041	3	12	false	9	1241	1120.8	22	1
531	1	10000	1	100000	0	5	330.4	true	14	30000.8	0	10	15	6174.7	0	118800	6	0.2	0	1	421669	9000	0	50	3000	0.0052	0	0	1	17168	1	1734	1349.13	1	107000	1	0.006	0.2	3	0.0058	0.041	3	12	false	9	1241	1120.8	22	1
532	1	10000	1	100000	0	5	330.4	true	14	30000.8	0	10	15	6174.7	0	118800	6	0.2	0	1	421669	9000	0	50	3000	0.0052	0	0	1	17168	1	1734	1349.13	1	107000	1	0.006	0.2	3	0.0058	0.041	3	12	false	9	1241	1120.8	22	1
533	1	10000	1	100000	0	5	330.4	true	14	30000.8	0	10	15	6174.7	0	118800	6	0.2	0	1	421669	9000	0	50	3000	0.0052	0	0	1	17168	1	1734	1349.13	1	107000	1	0.006	0.2	3	0.0058	0.041	3	12	false	9	1241	1120.8	22	1
534	1	10000	1	100000	0	5	330.4	true	14	30000.8	0	10	15	6174.7	0	118800	6	0.2	0	1	421669	9000	0	50	3000	0.0052	0	0	1	17168	1	1734	1349.13	1	107000	1	0.006	0.2	3	0.0058	0.041	3	12	false	9	1241	1120.8	22	1
535	1	10000	1	100000	0	5	330.4	true	14	30000.8	0	10	15	6174.7	0	118800	6	0.2	0	1	421669	9000	0	50	3000	0.0052	0	0	1	17168	1	1734	1349.13	1	107000	1	0.006	0.2	3	0.0058	0.041	3	12	false	9	1241	1120.8	22	1
536	1	10000	1	100000	0	5	330.4	true	14	30000.8	0	10	15	6174.7	0	118800	6	0.2	0	1	421669	9000	0	50	3000	0.0052	0	0	1	17168	1	1734	1349.13	1	107000	1	0.006	0.2	3	0.0058	0.041	3	12	false	9	1241	1120.8	22	1
537	1	10000	1	100000	0	5	330.4	true	14	30000.8	0	10	15	6174.7	0	118800	6	0.2	0	1	421669	9000	0	50	3000	0.0052	0	0	1	17168	1	1734	1349.13	1	107000	1	0.006	0.2	3	0.0058	0.041	3	12	false	9	1241	1120.8	22	1
538	1	10000	1	100000	0	5	330.4	true	14	30000.8	0	10	15	6174.7	0	118800	6	0.2	0	1	421669	9000	0	50	3000	0.0052	0	0	1	17168	1	1734	1349.13	1	107000	1	0.006	0.2	3	0.0058	0.041	3	12	false	9	1241	1120.8	22	1
539	1	10000	1	100000	0	5	330.4	true	14	30000.8	0	10	15	6174.7	0	118800	6	0.2	0	1	421669	9000	0	50	3000	0.0052	0	0	1	17168	1	1734	1349.13	1	107000	1	0.006	0.2	3	0.0058	0.041	3	12	false	9	1241	1120.8	22	1
540	1	10000	1	100000	0	5	330.4	true	14	30000.8	0	10	15	6174.7	0	118800	6	0.2	0	1	421669	9000	0	50	3000	0.0052	0	0	1	17168	1	1734	1349.13	1	107000	1	0.006	0.2	3	0.0058	0.041	3	12	false	9	1241	1120.8	22	1
541	1	10000	1	100000	0	5	330.4	true	14	30000.8	0	10	15	6174.7	0	118800	6	0.2	0	1	421669	9000	0	50	3000	0.0052	0	0	1	17168	1	1734	1349.13	1	107000	1	0.006	0.2	3	0.0058	0.041	3	12	false	9	1241	1120.8	22	1
542	1	10000	1	100000	0	5	330.4	true	14	30000.8	0	10	15	6174.7	0	118800	6	0.2	0	1	421669	9000	0	50	3000	0.0052	0	0	1	17168	1	1734	1349.13	1	107000	1	0.006	0.2	3	0.0058	0.041	3	12	false	9	1241	1120.8	22	1
543	1	10000	1	100000	0	5	330.4	true	14	30000.8	0	10	15	6174.7	0	118800	6	0.2	0	1	421669	9000	0	50	3000	0.0052	0	0	1	17168	1	1734	1349.13	1	107000	1	0.006	0.2	3	0.0058	0.041	3	12	false	9	1241	1120.8	22	1
544	1	10000	1	100000	0	5	330.4	true	14	30000.8	0	10	15	6174.7	0	118800	6	0.2	0	1	421669	9000	0	50	3000	0.0052	0	0	1	17168	1	1734	1349.13	1	107000	1	0.006	0.2	3	0.0058	0.041	3	12	false	9	1241	1120.8	22	1
545	1	10000	1	100000	0	5	330.4	true	14	30000.8	0	10	15	6174.7	0	118800	6	0.2	0	1	421669	9000	0	50	3000	0.0052	0	0	1	17168	1	1734	1349.13	1	107000	1	0.006	0.2	3	0.0058	0.041	3	12	false	9	1241	1120.8	22	1
546	1	10000	1	100000	0	5	330.4	true	14	30000.8	0	10	15	6174.7	0	118800	6	0.2	0	1	421669	9000	0	50	3000	0.0052	0	0	1	17168	1	1734	1349.13	1	107000	1	0.006	0.2	3	0.0058	0.041	3	12	false	9	1241	1120.8	22	1
547	1	10000	1	100000	0	5	330.4	true	14	30000.8	0	10	15	6174.7	0	118800	6	0.2	0	1	421669	9000	0	50	3000	0.0052	0	0	1	17168	1	1734	1349.13	1	107000	1	0.006	0.2	3	0.0058	0.041	3	12	false	9	1241	1120.8	22	1
548	1	10000	1	100000	0	5	330.4	true	14	30000.8	0	10	15	6174.7	0	118800	6	0.2	0	1	421669	9000	0	50	3000	0.0052	0	0	1	17168	1	1734	1349.13	1	107000	1	0.006	0.2	3	0.0058	0.041	3	12	false	9	1241	1120.8	22	1
549	1	10000	1	100000	0	5	330.4	true	14	30000.8	0	10	15	6174.7	0	118800	6	0.2	0	1	421669	9000	0	50	3000	0.0052	0	0	1	17168	1	1734	1349.13	1	107000	1	0.006	0.2	3	0.0058	0.041	3	12	false	9	1241	1120.8	22	1
550	1	10000	1	100000	0	5	330.4	true	14	30000.8	0	10	15	6174.7	0	118800	6	0.2	0	1	421669	9000	0	50	3000	0.0052	0	0	1	17168	1	1734	1349.13	1	107000	1	0.006	0.2	3	0.0058	0.041	3	12	false	9	1241	1120.8	22	1
551	1	10000	1	100000	0	5	330.4	true	14	30000.8	0	10	15	6174.7	0	118800	6	0.2	0	1	421669	9000	0	50	3000	0.0052	0	0	1	17168	1	1734	1349.13	1	107000	1	0.006	0.2	3	0.0058	0.041	3	12	false	9	1241	1120.8	22	1
552	1	10000	1	100000	0	5	330.4	true	14	30000.8	0	10	15	6174.7	0	118800	6	0.2	0	1	421669	9000	0	50	3000	0.0052	0	0	1	17168	1	1734	1349.13	1	107000	1	0.006	0.2	3	0.0058	0.041	3	12	false	9	1241	1120.8	22	1
553	1	10000	1	100000	0	5	330.4	true	14	30000.8	0	10	15	6174.7	0	118800	6	0.2	0	1	421669	9000	0	50	3000	0.0052	0	0	1	17168	1	1734	1349.13	1	107000	1	0.006	0.2	3	0.0058	0.041	3	12	false	9	1241	1120.8	22	1
554	1	10000	1	100000	0	5	330.4	true	14	30000.8	0	10	15	6174.7	0	118800	6	0.2	0	1	421669	9000	0	50	3000	0.0052	0	0	1	17168	1	1734	1349.13	1	107000	1	0.006	0.2	3	0.0058	0.041	3	12	false	9	1241	1120.8	22	1
555	1	10000	1	100000	0	5	330.4	true	14	30000.8	0	10	15	6174.7	0	118800	6	0.2	0	1	421669	9000	0	50	3000	0.0052	0	0	1	17168	1	1734	1349.13	1	107000	1	0.006	0.2	3	0.0058	0.041	3	12	false	9	1241	1120.8	22	1
556	1	10000	1	100000	0	5	330.4	true	14	30000.8	0	10	15	6174.7	0	118800	6	0.2	0	1	421669	9000	0	50	3000	0.0052	0	0	1	17168	1	1734	1349.13	1	107000	1	0.006	0.2	3	0.0058	0.041	3	12	false	9	1241	1120.8	22	1
557	1	10000	1	100000	0	5	330.4	true	14	30000.8	0	10	15	6174.7	0	118800	6	0.2	0	1	421669	9000	0	50	3000	0.0052	0	0	1	17168	1	1734	1349.13	1	107000	1	0.006	0.2	3	0.0058	0.041	3	12	false	9	1241	1120.8	22	1
558	1	10000	1	100000	0	5	330.4	true	14	30000.8	0	10	15	6174.7	0	118800	6	0.2	0	1	421669	9000	0	50	3000	0.0052	0	0	1	17168	1	1734	1349.13	1	107000	1	0.006	0.2	3	0.0058	0.041	3	12	false	9	1241	1120.8	22	1
559	1	10000	1	100000	0	5	330.4	true	14	30000.8	0	10	15	6174.7	0	118800	6	0.2	0	1	421669	9000	0	50	3000	0.0052	0	0	1	17168	1	1734	1349.13	1	107000	1	0.006	0.2	3	0.0058	0.041	3	12	false	9	1241	1120.8	22	1
560	1	10000	1	100000	0	5	330.4	true	14	30000.8	0	10	15	6174.7	0	118800	6	0.2	0	1	421669	9000	0	50	3000	0.0052	0	0	1	17168	1	1734	1349.13	1	107000	1	0.006	0.2	3	0.0058	0.041	3	12	false	9	1241	1120.8	22	1
561	1	10000	1	100000	0	5	330.4	true	14	30000.8	0	10	15	6174.7	0	118800	6	0.2	0	1	421669	9000	0	50	3000	0.0052	0	0	1	17168	1	1734	1349.13	1	107000	1	0.006	0.2	3	0.0058	0.041	3	12	false	9	1241	1120.8	25	1
562	1	10000	1	100000	0	5	330.4	true	14	30000.8	0	10	15	6174.7	0	118800	6	0.2	0	1	421669	9000	0	50	3000	0.0052	0	0	1	17168	1	1734	1349.13	1	107000	1	0.006	0.2	3	0.0058	0.041	3	12	false	9	1241	1120.8	25	1
563	1	10000	1	100000	0	5	330.4	true	14	30000.8	0	10	15	6174.7	0	118800	6	0.2	0	1	421669	9000	0	50	3000	0.0052	0	0	1	17168	1	1734	1349.13	1	107000	1	0.006	0.2	3	0.0058	0.041	3	12	false	9	1241	1120.8	25	1
564	1	10000	1	100000	0	5	330.4	true	14	30000.8	0	10	15	6174.7	0	118800	6	0.2	0	1	421669	9000	0	50	3000	0.0052	0	0	1	17168	1	1734	1349.13	1	107000	1	0.006	0.2	3	0.0058	0.041	3	12	false	9	1241	1120.8	25	1
565	1	10000	1	100000	0	5	330.4	true	14	30000.8	0	10	15	6174.7	0	118800	6	0.2	0	1	421669	9000	0	50	3000	0.0052	0	0	1	17168	1	1734	1349.13	1	107000	1	0.006	0.2	3	0.0058	0.041	3	12	false	9	1241	1120.8	25	1
566	1	10000	1	100000	0	5	330.4	true	14	30000.8	0	10	15	6174.7	0	118800	6	0.2	0	1	421669	9000	0	50	3000	0.0052	0	0	1	17168	1	1734	1349.13	1	107000	1	0.006	0.2	3	0.0058	0.041	3	12	false	9	1241	1120.8	25	1
567	1	10000	1	100000	0	5	330.4	true	14	30000.8	0	10	15	6174.7	0	118800	6	0.2	0	1	421669	9000	0	50	3000	0.0052	0	0	1	17168	1	1734	1349.13	1	107000	1	0.006	0.2	3	0.0058	0.041	3	12	false	9	1241	1120.8	25	1
568	1	10000	1	100000	0	5	330.4	true	14	30000.8	0	10	15	6174.7	0	118800	6	0.2	0	1	421669	9000	0	50	3000	0.0052	0	0	1	17168	1	1734	1349.13	1	107000	1	0.006	0.2	3	0.0058	0.041	3	12	false	9	1241	1120.8	25	1
569	1	10000	1	100000	0	5	330.4	true	14	30000.8	0	10	15	6174.7	0	118800	6	0.2	0	1	421669	9000	0	50	3000	0.0052	0	0	1	17168	1	1734	1349.13	1	107000	1	0.006	0.2	3	0.0058	0.041	3	12	false	9	1241	1120.8	25	1
570	1	10000	1	100000	0	5	330.4	true	14	30000.8	0	10	15	6174.7	0	118800	6	0.2	0	1	421669	9000	0	50	3000	0.0052	0	0	1	17168	1	1734	1349.13	1	107000	1	0.006	0.2	3	0.0058	0.041	3	12	false	9	1241	1120.8	25	1
571	1	10000	1	100000	0	5	330.4	true	14	30000.8	0	10	15	6174.7	0	118800	6	0.2	0	1	421669	9000	0	50	3000	0.0052	0	0	1	17168	1	1734	1349.13	1	107000	1	0.006	0.2	3	0.0058	0.041	3	12	false	9	1241	1120.8	25	1
572	1	10000	1	100000	0	5	330.4	true	14	30000.8	0	10	15	6174.7	0	118800	6	0.2	0	1	421669	9000	0	50	3000	0.0052	0	0	1	17168	1	1734	1349.13	1	107000	1	0.006	0.2	3	0.0058	0.041	3	12	false	9	1241	1120.8	25	1
573	1	10000	1	100000	0	5	330.4	true	14	30000.8	0	10	15	6174.7	0	118800	6	0.2	0	1	421669	9000	0	50	3000	0.0052	0	0	1	17168	1	1734	1349.13	1	107000	1	0.006	0.2	3	0.0058	0.041	3	12	false	9	1241	1120.8	25	1
574	1	10000	1	100000	0	5	330.4	true	14	30000.8	0	10	15	6174.7	0	118800	6	0.2	0	1	421669	9000	0	50	3000	0.0052	0	0	1	17168	1	1734	1349.13	1	107000	1	0.006	0.2	3	0.0058	0.041	3	12	false	9	1241	1120.8	25	1
575	1	10000	1	100000	0	5	330.4	true	14	30000.8	0	10	15	6174.7	0	118800	6	0.2	0	1	421669	9000	0	50	3000	0.0052	0	0	1	17168	1	1734	1349.13	1	107000	1	0.006	0.2	3	0.0058	0.041	3	12	false	9	1241	1120.8	25	1
576	1	10000	1	100000	0	5	330.4	true	14	30000.8	0	10	15	6174.7	0	118800	6	0.2	0	1	421669	9000	0	50	3000	0.0052	0	0	1	17168	1	1734	1349.13	1	107000	1	0.006	0.2	3	0.0058	0.041	3	12	false	9	1241	1120.8	25	1
577	1	10000	1	100000	0	5	330.4	true	14	30000.8	0	10	15	6174.7	0	118800	6	0.2	0	1	421669	9000	0	50	3000	0.0052	0	0	1	17168	1	1734	1349.13	1	107000	1	0.006	0.2	3	0.0058	0.041	3	12	false	9	1241	1120.8	25	1
578	1	10000	1	100000	0	5	330.4	true	14	30000.8	0	10	15	6174.7	0	118800	6	0.2	0	1	421669	9000	0	50	3000	0.0052	0	0	1	17168	1	1734	1349.13	1	107000	1	0.006	0.2	3	0.0058	0.041	3	12	false	9	1241	1120.8	25	1
579	1	10000	1	100000	0	5	330.4	true	14	30000.8	0	10	15	6174.7	0	118800	6	0.2	0	1	421669	9000	0	50	3000	0.0052	0	0	1	17168	1	1734	1349.13	1	107000	1	0.006	0.2	3	0.0058	0.041	3	12	false	9	1241	1120.8	25	1
580	1	10000	1	100000	0	5	330.4	true	14	30000.8	0	10	15	6174.7	0	118800	6	0.2	0	1	421669	9000	0	50	3000	0.0052	0	0	1	17168	1	1734	1349.13	1	107000	1	0.006	0.2	3	0.0058	0.041	3	12	false	9	1241	1120.8	25	1
581	1	10000	1	100000	0	5	330.4	true	14	30000.8	0	10	15	6174.7	0	118800	6	0.2	0	1	421669	9000	0	50	3000	0.0052	0	0	1	17168	1	1734	1349.13	1	107000	1	0.006	0.2	3	0.0058	0.041	3	12	false	9	1241	1120.8	25	1
582	1	10000	1	100000	0	5	330.4	true	14	30000.8	0	10	15	6174.7	0	118800	6	0.2	0	1	421669	9000	0	50	3000	0.0052	0	0	1	17168	1	1734	1349.13	1	107000	1	0.006	0.2	3	0.0058	0.041	3	12	false	9	1241	1120.8	25	1
583	1	10000	1	100000	0	5	330.4	true	14	30000.8	0	10	15	6174.7	0	118800	6	0.2	0	1	421669	9000	0	50	3000	0.0052	0	0	1	17168	1	1734	1349.13	1	107000	1	0.006	0.2	3	0.0058	0.041	3	12	false	9	1241	1120.8	25	1
584	1	10000	1	100000	0	5	330.4	true	14	30000.8	0	10	15	6174.7	0	118800	6	0.2	0	1	421669	9000	0	50	3000	0.0052	0	0	1	17168	1	1734	1349.13	1	107000	1	0.006	0.2	3	0.0058	0.041	3	12	false	9	1241	1120.8	25	1
585	1	10000	1	100000	0	5	330.4	true	14	30000.8	0	10	15	6174.7	0	118800	6	0.2	0	1	421669	9000	0	50	3000	0.0052	0	0	1	17168	1	1734	1349.13	1	107000	1	0.006	0.2	3	0.0058	0.041	3	12	false	9	1241	1120.8	25	1
586	1	10000	1	100000	0	5	330.4	true	14	30000.8	0	10	15	6174.7	0	118800	6	0.2	0	1	421669	9000	0	50	3000	0.0052	0	0	1	17168	1	1734	1349.13	1	107000	1	0.006	0.2	3	0.0058	0.041	3	12	false	9	1241	1120.8	25	1
587	1	10000	1	100000	0	5	330.4	true	14	30000.8	0	10	15	6174.7	0	118800	6	0.2	0	1	421669	9000	0	50	3000	0.0052	0	0	1	17168	1	1734	1349.13	1	107000	1	0.006	0.2	3	0.0058	0.041	3	12	false	9	1241	1120.8	25	1
588	1	10000	1	100000	0	5	330.4	true	14	30000.8	0	10	15	6174.7	0	118800	6	0.2	0	1	421669	9000	0	50	3000	0.0052	0	0	1	17168	1	1734	1349.13	1	107000	1	0.006	0.2	3	0.0058	0.041	3	12	false	9	1241	1120.8	25	1
589	1	10000	1	100000	0	5	330.4	true	14	30000.8	0	10	15	6174.7	0	118800	6	0.2	0	1	421669	9000	0	50	3000	0.0052	0	0	1	17168	1	1734	1349.13	1	107000	1	0.006	0.2	3	0.0058	0.041	3	12	false	9	1241	1120.8	25	1
591	1	10000	1	100000	0	5	330.4	true	14	30000.8	0	10	15	6174.7	0	118800	6	0.2	0	1	421669	9000	0	50	3000	0.0052	0	0	1	17168	1	1734	1349.13	1	107000	1	0.006	0.2	3	0.0058	0.041	3	12	false	9	1241	1120.8	25	1
590	1	10000	1	100000	0	5	330.4	true	14	30000.8	0	10	15	6174.7	0	118800	6	0.2	0	1	421669	9000	0	50	3000	0.0052	0	0	1	17168	1	1734	1349.13	1	107000	1	0.006	0.2	3	0.0058	0.041	3	12	false	9	1241	1120.8	25	1
592	1	10000	1	100000	0	5	330.4	true	14	30000.8	0	10	15	6174.7	0	118800	6	0.2	0	1	421669	9000	0	50	3000	0.0052	0	0	1	17168	1	1734	1349.13	1	107000	1	0.006	0.2	3	0.0058	0.041	3	12	false	9	1241	1120.8	25	1
593	1	10000	1	100000	0	5	330.4	true	14	30000.8	0	10	15	6174.7	0	118800	6	0.2	0	1	421669	9000	0	50	3000	0.0052	0	0	1	17168	1	1734	1349.13	1	107000	1	0.006	0.2	3	0.0058	0.041	3	12	false	9	1241	1120.8	25	1
594	1	10000	1	100000	0	5	330.4	true	14	30000.8	0	10	15	6174.7	0	118800	6	0.2	0	1	421669	9000	0	50	3000	0.0052	0	0	1	17168	1	1734	1349.13	1	107000	1	0.006	0.2	3	0.0058	0.041	3	12	false	9	1241	1120.8	25	1
595	1	10000	1	100000	0	5	330.4	true	14	30000.8	0	10	15	6174.7	0	118800	6	0.2	0	1	421669	9000	0	50	3000	0.0052	0	0	1	17168	1	1734	1349.13	1	107000	1	0.006	0.2	3	0.0058	0.041	3	12	false	9	1241	1120.8	25	1
596	1	10000	1	100000	0	5	330.4	true	14	30000.8	0	10	15	6174.7	0	118800	6	0.2	0	1	421669	9000	0	50	3000	0.0052	0	0	1	17168	1	1734	1349.13	1	107000	1	0.006	0.2	3	0.0058	0.041	3	12	false	9	1241	1120.8	25	1
597	1	10000	1	100000	0	5	330.4	true	14	30000.8	0	10	15	6174.7	0	118800	6	0.2	0	1	421669	9000	0	50	3000	0.0052	0	0	1	17168	1	1734	1349.13	1	107000	1	0.006	0.2	3	0.0058	0.041	3	12	false	9	1241	1120.8	25	1
598	1	10000	1	100000	0	5	330.4	true	14	30000.8	0	10	15	6174.7	0	118800	6	0.2	0	1	421669	9000	0	50	3000	0.0052	0	0	1	17168	1	1734	1349.13	1	107000	1	0.006	0.2	3	0.0058	0.041	3	12	false	9	1241	1120.8	25	1
599	1	10000	1	100000	0	5	330.4	true	14	30000.8	0	10	15	6174.7	0	118800	6	0.2	0	1	421669	9000	0	50	3000	0.0052	0	0	1	17168	1	1734	1349.13	1	107000	1	0.006	0.2	3	0.0058	0.041	3	12	false	9	1241	1120.8	25	1
600	1	10000	1	100000	0	5	330.4	true	14	30000.8	0	10	15	6174.7	0	118800	6	0.2	0	1	421669	9000	0	50	3000	0.0052	0	0	1	17168	1	1734	1349.13	1	107000	1	0.006	0.2	3	0.0058	0.041	3	12	false	9	1241	1120.8	25	1
601	1	10000	1	100000	0	5	330.4	true	14	30000.8	0	10	15	6174.7	0	118800	6	0.2	0	1	421669	9000	0	50	3000	0.0052	0	0	1	17168	1	1734	1349.13	1	107000	1	0.006	0.2	3	0.0058	0.041	3	12	false	9	1241	1120.8	25	1
602	1	10000	1	100000	0	5	330.4	true	14	30000.8	0	10	15	6174.7	0	118800	6	0.2	0	1	421669	9000	0	50	3000	0.0052	0	0	1	17168	1	1734	1349.13	1	107000	1	0.006	0.2	3	0.0058	0.041	3	12	false	9	1241	1120.8	25	1
603	1	10000	1	100000	0	5	330.4	true	14	30000.8	0	10	15	6174.7	0	118800	6	0.2	0	1	421669	9000	0	50	3000	0.0052	0	0	1	17168	1	1734	1349.13	1	107000	1	0.006	0.2	3	0.0058	0.041	3	12	false	9	1241	1120.8	25	1
604	1	10000	1	100000	0	5	330.4	true	14	30000.8	0	10	15	6174.7	0	118800	6	0.2	0	1	421669	9000	0	50	3000	0.0052	0	0	1	17168	1	1734	1349.13	1	107000	1	0.006	0.2	3	0.0058	0.041	3	12	false	9	1241	1120.8	25	1
605	1	10000	1	100000	0	5	330.4	true	14	30000.8	0	10	15	6174.7	0	118800	6	0.2	0	1	421669	9000	0	50	3000	0.0052	0	0	1	17168	1	1734	1349.13	1	107000	1	0.006	0.2	3	0.0058	0.041	3	12	false	9	1241	1120.8	25	1
606	1	10000	1	100000	0	5	330.4	true	14	30000.8	0	10	15	6174.7	0	118800	6	0.2	0	1	421669	9000	0	50	3000	0.0052	0	0	1	17168	1	1734	1349.13	1	107000	1	0.006	0.2	3	0.0058	0.041	3	12	false	9	1241	1120.8	25	1
607	1	10000	1	100000	0	5	330.4	true	14	30000.8	0	10	15	6174.7	0	118800	6	0.2	0	1	421669	9000	0	50	3000	0.0052	0	0	1	17168	1	1734	1349.13	1	107000	1	0.006	0.2	3	0.0058	0.041	3	12	false	9	1241	1120.8	25	1
608	1	10000	1	100000	0	5	330.4	true	14	30000.8	0	10	15	6174.7	0	118800	6	0.2	0	1	421669	9000	0	50	3000	0.0052	0	0	1	17168	1	1734	1349.13	1	107000	1	0.006	0.2	3	0.0058	0.041	3	12	false	9	1241	1120.8	25	1
609	1	10000	1	100000	0	5	330.4	true	14	30000.8	0	10	15	6174.7	0	118800	6	0.2	0	1	421669	9000	0	50	3000	0.0052	0	0	1	17168	1	1734	1349.13	1	107000	1	0.006	0.2	3	0.0058	0.041	3	12	false	9	1241	1120.8	25	1
610	1	10000	1	100000	0	5	330.4	true	14	30000.8	0	10	15	6174.7	0	118800	6	0.2	0	1	421669	9000	0	50	3000	0.0052	0	0	1	17168	1	1734	1349.13	1	107000	1	0.006	0.2	3	0.0058	0.041	3	12	false	9	1241	1120.8	25	1
611	1	10000	1	100000	0	5	330.4	true	14	30000.8	0	10	15	6174.7	0	118800	6	0.2	0	1	421669	9000	0	50	3000	0.0052	0	0	1	17168	1	1734	1349.13	1	107000	1	0.006	0.2	3	0.0058	0.041	3	12	false	9	1241	1120.8	25	1
612	1	10000	1	100000	0	5	330.4	true	14	30000.8	0	10	15	6174.7	0	118800	6	0.2	0	1	421669	9000	0	50	3000	0.0052	0	0	1	17168	1	1734	1349.13	1	107000	1	0.006	0.2	3	0.0058	0.041	3	12	false	9	1241	1120.8	25	1
613	1	10000	1	100000	0	5	330.4	true	14	30000.8	0	10	15	6174.7	0	118800	6	0.2	0	1	421669	9000	0	50	3000	0.0052	0	0	1	17168	1	1734	1349.13	1	107000	1	0.006	0.2	3	0.0058	0.041	3	12	false	9	1241	1120.8	25	1
614	1	10000	1	100000	0	5	330.4	true	14	30000.8	0	10	15	6174.7	0	118800	6	0.2	0	1	421669	9000	0	50	3000	0.0052	0	0	1	17168	1	1734	1349.13	1	107000	1	0.006	0.2	3	0.0058	0.041	3	12	false	9	1241	1120.8	25	1
615	1	10000	1	100000	0	5	330.4	true	14	30000.8	0	10	15	6174.7	0	118800	6	0.2	0	1	421669	9000	0	50	3000	0.0052	0	0	1	17168	1	1734	1349.13	1	107000	1	0.006	0.2	3	0.0058	0.041	3	12	false	9	1241	1120.8	25	1
616	1	10000	1	100000	0	5	330.4	true	14	30000.8	0	10	15	6174.7	0	118800	6	0.2	0	1	421669	9000	0	50	3000	0.0052	0	0	1	17168	1	1734	1349.13	1	107000	1	0.006	0.2	3	0.0058	0.041	3	12	false	9	1241	1120.8	25	1
617	1	10000	1	100000	0	5	330.4	true	14	30000.8	0	10	15	6174.7	0	118800	6	0.2	0	1	421669	9000	0	50	3000	0.0052	0	0	1	17168	1	1734	1349.13	1	107000	1	0.006	0.2	3	0.0058	0.041	3	12	false	9	1241	1120.8	25	1
618	1	10000	1	100000	0	5	330.4	true	14	30000.8	0	10	15	6174.7	0	118800	6	0.2	0	1	421669	9000	0	50	3000	0.0052	0	0	1	17168	1	1734	1349.13	1	107000	1	0.006	0.2	3	0.0058	0.041	3	12	false	9	1241	1120.8	25	1
619	1	10000	1	100000	0	5	330.4	true	14	30000.8	0	10	15	6174.7	0	118800	6	0.2	0	1	421669	9000	0	50	3000	0.0052	0	0	1	17168	1	1734	1349.13	1	107000	1	0.006	0.2	3	0.0058	0.041	3	12	false	9	1241	1120.8	25	1
620	1	10000	1	100000	0	5	330.4	true	14	30000.8	0	10	15	6174.7	0	118800	6	0.2	0	1	421669	9000	0	50	3000	0.0052	0	0	1	17168	1	1734	1349.13	1	107000	1	0.006	0.2	3	0.0058	0.041	3	12	false	9	1241	1120.8	25	1
621	1	10000	1	100000	0	5	330.4	true	14	30000.8	0	10	15	6174.7	0	118800	6	0.2	0	1	421669	9000	0	50	3000	0.0052	0	0	1	17168	1	1734	1349.13	1	107000	1	0.006	0.2	3	0.0058	0.041	3	12	false	9	1241	1120.8	25	1
622	1	10000	1	100000	0	5	330.4	true	14	30000.8	0	10	15	6174.7	0	118800	6	0.2	0	1	421669	9000	0	50	3000	0.0052	0	0	1	17168	1	1734	1349.13	1	107000	1	0.006	0.2	3	0.0058	0.041	3	12	false	9	1241	1120.8	25	1
623	1	10000	1	100000	0	5	330.4	true	14	30000.8	0	10	15	6174.7	0	118800	6	0.2	0	1	421669	9000	0	50	3000	0.0052	0	0	1	17168	1	1734	1349.13	1	107000	1	0.006	0.2	3	0.0058	0.041	3	12	false	9	1241	1120.8	25	1
624	1	10000	1	100000	0	5	330.4	true	14	30000.8	0	10	15	6174.7	0	118800	6	0.2	0	1	421669	9000	0	50	3000	0.0052	0	0	1	17168	1	1734	1349.13	1	107000	1	0.006	0.2	3	0.0058	0.041	3	12	false	9	1241	1120.8	25	1
625	1	10000	1	100000	0	5	330.4	true	14	30000.8	0	10	15	6174.7	0	118800	6	0.2	0	1	421669	9000	0	50	3000	0.0052	0	0	1	17168	1	1734	1349.13	1	107000	1	0.006	0.2	3	0.0058	0.041	3	12	false	9	1241	1120.8	25	1
626	1	10000	1	100000	0	5	330.4	true	14	30000.8	0	10	15	6174.7	0	118800	6	0.2	0	1	421669	9000	0	50	3000	0.0052	0	0	1	17168	1	1734	1349.13	1	107000	1	0.006	0.2	3	0.0058	0.041	3	12	false	9	1241	1120.8	25	1
627	1	10000	1	100000	0	5	330.4	true	14	30000.8	0	10	15	6174.7	0	118800	6	0.2	0	1	421669	9000	0	50	3000	0.0052	0	0	1	17168	1	1734	1349.13	1	107000	1	0.006	0.2	3	0.0058	0.041	3	12	false	9	1241	1120.8	25	1
628	1	10000	1	100000	0	5	330.4	true	14	30000.8	0	10	15	6174.7	0	118800	6	0.2	0	1	421669	9000	0	50	3000	0.0052	0	0	1	17168	1	1734	1349.13	1	107000	1	0.006	0.2	3	0.0058	0.041	3	12	false	9	1241	1120.8	25	1
629	1	10000	1	100000	0	5	330.4	true	14	30000.8	0	10	15	6174.7	0	118800	6	0.2	0	1	421669	9000	0	50	3000	0.0052	0	0	1	17168	1	1734	1349.13	1	107000	1	0.006	0.2	3	0.0058	0.041	3	12	false	9	1241	1120.8	25	1
630	1	10000	1	100000	0	5	330.4	true	14	30000.8	0	10	15	6174.7	0	118800	6	0.2	0	1	421669	9000	0	50	3000	0.0052	0	0	1	17168	1	1734	1349.13	1	107000	1	0.006	0.2	3	0.0058	0.041	3	12	false	9	1241	1120.8	25	1
[truncated: 13 more columns]

## Sheet: Scen_2_Exper_1
BehaviorSpace results (NetLogo 6.2.2)
Competition Version 40_1_1.nlogo
Scenario 2_Experiment_1_Pack Hominins 1 to 25
01/30/2023 09:40:08:191 +0100
min-pxcor	max-pxcor	min-pycor	max-pycor
-25	25	-25	25
[run number]	pack-size-p_brevirostris	initial-available-carrion-units	pack-size-panthera	daily-carrion-wastage-rate	carrion-units-from-prey-by-lycaon	velocity-p_brevirostris	bmr-canis_etruscus	stop-at-hours	initial-density-hominins-100km2	carrion-units-from-prey-by-canis_etruscus	initial-density-lycaon-100km2	pack-size-lycaon	initial-density-meganthereon-100km2	der-p_brevirostris	initial-density-puma-100km2	carrion-units-from-prey-by-meganthereon	initial-density-homotherium-100km2	der-from-carrion-crocuta_crocuta	canis_etruscus-carrion-units-production-rate-per-hour	pack-size-canis_etruscus	carrion-units-from-prey-by-crocuta_crocuta	stop-at-hours-value	initial-density-canis_etruscus-100km2	hours-without-scavengers	der-hominins	homotherium-carrion-units-production-rate-per-hour	initial-density-crocuta_crocuta-100km2	initial-carrion-probability	pack-size-meganthereon	carrion-units-from-prey-by-puma	velocity-crocuta_crocuta	bmr-p_brevirostris	der-crocuta_crocuta	velocity-canis_etruscus	carrion-units-from-prey-by-homotherium	pack-size-puma	puma-carrion-units-production-rate-per-hour	der-from-carrion-canis_etruscus	range-of-view-all	crocuta_crocuta-carrion-units-production-rate-per-hour	lycaon-carrion-units-production-rate-per-hour	pack-size-crocuta_crocuta	initial-density-p_brevirostris-100km2	stop-at-no-more-scavengers	initial-density-panthera-100km2	der-canis_etruscus	bmr-crocuta_crocuta	pack-size-hominins	pack-size-homotherium
2	1	10000	1	100000	0	5	330.4	true	14	30000.8	0	10	5	6174.7	0	118800	2	0.2	0	1	421669	9000	0	50	3000	0.0052	0	0	1	17168	1	1734	1349.13	1	107000	1	0.006	0.2	3	0.0058	0.041	3	12	false	0	1241	1120.8	1	1
3	1	10000	1	100000	0	5	330.4	true	14	30000.8	0	10	5	6174.7	0	118800	2	0.2	0	1	421669	9000	0	50	3000	0.0052	0	0	1	17168	1	1734	1349.13	1	107000	1	0.006	0.2	3	0.0058	0.041	3	12	false	0	1241	1120.8	1	1
4	1	10000	1	100000	0	5	330.4	true	14	30000.8	0	10	5	6174.7	0	118800	2	0.2	0	1	421669	9000	0	50	3000	0.0052	0	0	1	17168	1	1734	1349.13	1	107000	1	0.006	0.2	3	0.0058	0.041	3	12	false	0	1241	1120.8	1	1
1	1	10000	1	100000	0	5	330.4	true	14	30000.8	0	10	5	6174.7	0	118800	2	0.2	0	1	421669	9000	0	50	3000	0.0052	0	0	1	17168	1	1734	1349.13	1	107000	1	0.006	0.2	3	0.0058	0.041	3	12	false	0	1241	1120.8	1	1
5	1	10000	1	100000	0	5	330.4	true	14	30000.8	0	10	5	6174.7	0	118800	2	0.2	0	1	421669	9000	0	50	3000	0.0052	0	0	1	17168	1	1734	1349.13	1	107000	1	0.006	0.2	3	0.0058	0.041	3	12	false	0	1241	1120.8	1	1
6	1	10000	1	100000	0	5	330.4	true	14	30000.8	0	10	5	6174.7	0	118800	2	0.2	0	1	421669	9000	0	50	3000	0.0052	0	0	1	17168	1	1734	1349.13	1	107000	1	0.006	0.2	3	0.0058	0.041	3	12	false	0	1241	1120.8	1	1
7	1	10000	1	100000	0	5	330.4	true	14	30000.8	0	10	5	6174.7	0	118800	2	0.2	0	1	421669	9000	0	50	3000	0.0052	0	0	1	17168	1	1734	1349.13	1	107000	1	0.006	0.2	3	0.0058	0.041	3	12	false	0	1241	1120.8	1	1
8	1	10000	1	100000	0	5	330.4	true	14	30000.8	0	10	5	6174.7	0	118800	2	0.2	0	1	421669	9000	0	50	3000	0.0052	0	0	1	17168	1	1734	1349.13	1	107000	1	0.006	0.2	3	0.0058	0.041	3	12	false	0	1241	1120.8	1	1
9	1	10000	1	100000	0	5	330.4	true	14	30000.8	0	10	5	6174.7	0	118800	2	0.2	0	1	421669	9000	0	50	3000	0.0052	0	0	1	17168	1	1734	1349.13	1	107000	1	0.006	0.2	3	0.0058	0.041	3	12	false	0	1241	1120.8	1	1
10	1	10000	1	100000	0	5	330.4	true	14	30000.8	0	10	5	6174.7	0	118800	2	0.2	0	1	421669	9000	0	50	3000	0.0052	0	0	1	17168	1	1734	1349.13	1	107000	1	0.006	0.2	3	0.0058	0.041	3	12	false	0	1241	1120.8	1	1
11	1	10000	1	100000	0	5	330.4	true	14	30000.8	0	10	5	6174.7	0	118800	2	0.2	0	1	421669	9000	0	50	3000	0.0052	0	0	1	17168	1	1734	1349.13	1	107000	1	0.006	0.2	3	0.0058	0.041	3	12	false	0	1241	1120.8	1	1
13	1	10000	1	100000	0	5	330.4	true	14	30000.8	0	10	5	6174.7	0	118800	2	0.2	0	1	421669	9000	0	50	3000	0.0052	0	0	1	17168	1	1734	1349.13	1	107000	1	0.006	0.2	3	0.0058	0.041	3	12	false	0	1241	1120.8	1	1
14	1	10000	1	100000	0	5	330.4	true	14	30000.8	0	10	5	6174.7	0	118800	2	0.2	0	1	421669	9000	0	50	3000	0.0052	0	0	1	17168	1	1734	1349.13	1	107000	1	0.006	0.2	3	0.0058	0.041	3	12	false	0	1241	1120.8	1	1
15	1	10000	1	100000	0	5	330.4	true	14	30000.8	0	10	5	6174.7	0	118800	2	0.2	0	1	421669	9000	0	50	3000	0.0052	0	0	1	17168	1	1734	1349.13	1	107000	1	0.006	0.2	3	0.0058	0.041	3	12	false	0	1241	1120.8	1	1
12	1	10000	1	100000	0	5	330.4	true	14	30000.8	0	10	5	6174.7	0	118800	2	0.2	0	1	421669	9000	0	50	3000	0.0052	0	0	1	17168	1	1734	1349.13	1	107000	1	0.006	0.2	3	0.0058	0.041	3	12	false	0	1241	1120.8	1	1
16	1	10000	1	100000	0	5	330.4	true	14	30000.8	0	10	5	6174.7	0	118800	2	0.2	0	1	421669	9000	0	50	3000	0.0052	0	0	1	17168	1	1734	1349.13	1	107000	1	0.006	0.2	3	0.0058	0.041	3	12	false	0	1241	1120.8	1	1
17	1	10000	1	100000	0	5	330.4	true	14	30000.8	0	10	5	6174.7	0	118800	2	0.2	0	1	421669	9000	0	50	3000	0.0052	0	0	1	17168	1	1734	1349.13	1	107000	1	0.006	0.2	3	0.0058	0.041	3	12	false	0	1241	1120.8	1	1
18	1	10000	1	100000	0	5	330.4	true	14	30000.8	0	10	5	6174.7	0	118800	2	0.2	0	1	421669	9000	0	50	3000	0.0052	0	0	1	17168	1	1734	1349.13	1	107000	1	0.006	0.2	3	0.0058	0.041	3	12	false	0	1241	1120.8	1	1
19	1	10000	1	100000	0	5	330.4	true	14	30000.8	0	10	5	6174.7	0	118800	2	0.2	0	1	421669	9000	0	50	3000	0.0052	0	0	1	17168	1	1734	1349.13	1	107000	1	0.006	0.2	3	0.0058	0.041	3	12	false	0	1241	1120.8	1	1
20	1	10000	1	100000	0	5	330.4	true	14	30000.8	0	10	5	6174.7	0	118800	2	0.2	0	1	421669	9000	0	50	3000	0.0052	0	0	1	17168	1	1734	1349.13	1	107000	1	0.006	0.2	3	0.0058	0.041	3	12	false	0	1241	1120.8	1	1
[truncated: 610 more rows]
[truncated: 13 more columns]

## Sheet: Scen_2_Exper_2
BehaviorSpace results (NetLogo 6.2.2)
Competition Version 40_1_1.nlogo
[truncated: 635 more rows]
[truncated: 13 more columns]

## Sheet: Scen_2_Exper_3
BehaviorSpace results (NetLogo 6.2.2)
[truncated: 636 more rows]
[truncated: 13 more columns]
